# Supplementary material for: Hidden genomic evolution in a morphospecies—The landscape of rapidly evolving genes in Tetrahymena
Source: PLoS Biol. 2019 Jun 3;17(6):e3000294. doi: 10.1371/journal.pbio.3000294 (PMC6564038; doi:10.1371/journal.pbio.3000294)
Supplement: S1 Data — (ZIP) [file pbio.3000294.s048.zip]

Archive with 1 entries (1 files):
- S1_Data.xlsx
