# Supplementary material for: Hidden genomic evolution in a morphospecies—The landscape of rapidly evolving genes in Tetrahymena
Source: PLoS Biol. 2019 Jun 3;17(6):e3000294. doi: 10.1371/journal.pbio.3000294 (PMC6564038; doi:10.1371/journal.pbio.3000294)
Supplement: S1 Data — (ZIP) [file pbio.3000294.s048.zip › S1_Data.xlsx]

## Sheet: Supplemental Table 1.txt
Supplementary file 1. Gene clusters generated by OrthoMCL.
TetraHY1	TBOREA00006390	TBOREA00006790	TBOREA00006800	TBOREA00014300	TBOREA00026230	TBOREA00047800	TBOREA00075780	TBOREA00078340	TBOREA00079420	TBOREA00080760	TBOREA00080860	TBOREA00120150	TBOREA00140560	TBOREA00149830	TBOREA00151400	TBOREA00151430	TBOREA00151580	TBOREA00151670	TBOREA00166460	TBOREA00190040	TBOREA00206190	TBOREA00206230	TBOREA00006410	TBOREA00138070	TBOREA00013600	TBOREA00013900	TBOREA00062180	TBOREA00062270	TBOREA00103280	TBOREA00103830	TBOREA00119250	TBOREA00071910	TELLIO00033680	TELLIO00125460	TELLIO00125480	TELLIO00104330	TELLIO00104350	TELLIO00125430	TELLIO00143380	TELLIO00195430	TMALAC00099160	TMALAC00120000	TMALAC00120130	TMALAC00128410	TMALAC00156510	TMALAC00171760	TMALAC00221310	TMALAC00221370	TMALAC00222090
TetraHY2	TBOREA00010600	TBOREA00010620	TBOREA00013870	TBOREA00013880	TBOREA00078820	TBOREA00099320	TBOREA00103460	TBOREA00103500	TBOREA00103530	TBOREA00105810	TBOREA00114360	TBOREA00114370	TBOREA00119790	TBOREA00123520	TBOREA00123550	TBOREA00123560	TBOREA00128290	TBOREA00163310	TBOREA00010610	TBOREA00114380	TBOREA00013400	TBOREA00184560	TBOREA00103510	TBOREA00034240	TBOREA00117950	TBOREA00038210	TBOREA00038220	TBOREA00045350	TBOREA00045360	TBOREA00045400	TBOREA00072070	TBOREA00185310	TBOREA00058830	TBOREA00058890	TBOREA00058930	TBOREA00084650	TBOREA00183370	TBOREA00058840	TBOREA00058860	TBOREA00058940	TBOREA00116640	TBOREA00183360	TBOREA00183390	TBOREA00155510	TBOREA00150610	TBOREA00088670	TBOREA00099300	TBOREA00099310	TBOREA00123530
TetraHY3	TBOREA00002340	TBOREA00006470	TBOREA00006480	TBOREA00006490	TBOREA00006540	TBOREA00006590	TBOREA00006630	TBOREA00006680	TBOREA00006700	TBOREA00006720	TBOREA00011270	TBOREA00011300	TBOREA00011440	TBOREA00011620	TBOREA00011650	TBOREA00011930	TBOREA00011960	TBOREA00011970	TBOREA00011980	TBOREA00012230	TBOREA00012300	TBOREA00012400	TBOREA00012430	TBOREA00012630	TBOREA00014180	TBOREA00037290	TBOREA00052650	TBOREA00076100	TBOREA00077040	TBOREA00079390	TBOREA00079400	TBOREA00079970	TBOREA00092580	TBOREA00092620	TBOREA00092750	TBOREA00092770	TBOREA00092930	TBOREA00092950	TBOREA00094390	TBOREA00099490	TBOREA00100030	TBOREA00100050	TBOREA00100130	TBOREA00100280	TBOREA00100320	TBOREA00100350	TBOREA00100400	TBOREA00102900	TBOREA00114950
TetraHY4	TBOREA00001680	TBOREA00001710	TBOREA00072790	TBOREA00072800	TBOREA00072820	TBOREA00072880	TBOREA00072890	TBOREA00072900	TBOREA00072920	TBOREA00072930	TBOREA00072940	TBOREA00072950	TBOREA00072960	TBOREA00072970	TBOREA00072990	TBOREA00073000	TBOREA00114040	TBOREA00114060	TBOREA00115240	TBOREA00157000	TBOREA00183510	TBOREA00183590	TBOREA00072910	TBOREA00041980	TBOREA00072810	TBOREA00114030	TBOREA00148730	TBOREA00072870	TBOREA00072860	TBOREA00203080	TBOREA00091900	TBOREA00091910	TBOREA00114050	TBOREA00205910	TELLIO00019690	TELLIO00029280	TELLIO00118540	TELLIO00135530	TELLIO00136780	TELLIO00136800	TELLIO00136810	TELLIO00199010	TELLIO00199040	TELLIO00205550	TELLIO00208710	TELLIO00225130	TEPIDO00019630	TEPIDO00065970	TEPIDO00069000
TetraHY5	TBOREA00004130	TBOREA00004140	TBOREA00092630	TBOREA00104620	TBOREA00117100	TBOREA00117750	TBOREA00117760	TBOREA00117780	TBOREA00154850	TBOREA00154860	TBOREA00154870	TBOREA00117790	TBOREA00117810	TELLIO00033110	TELLIO00105560	TELLIO00129240	TELLIO00209340	TELLIO00033440	TELLIO00034690	TELLIO00103830	TELLIO00193420	TELLIO00043270	TELLIO00227070	TELLIO00132080	TMALAC00005360	TMALAC00041930	TMALAC00042340	TMALAC00054440	TMALAC00074610	TMALAC00130570	TMALAC00149450	TMALAC00184130	TMALAC00203360	TMALAC00219280	TMALAC00244470	TMALAC00246540	TMALAC00246670	TMALAC00012410	TMALAC00096010	TMALAC00153020	TMALAC00196420	TMALAC00236300	TMALAC00053180	TMALAC00042400	TMALAC00053220	TMALAC00083920	TMALAC00103020	TMALAC00127670	TMALAC00176490
TetraHY6	TBOREA00019860	TBOREA00028860	TBOREA00066970	TBOREA00089130	TBOREA00094210	TBOREA00097750	TBOREA00098490	TBOREA00098980	TBOREA00105980	TBOREA00166000	TBOREA00173470	TBOREA00173480	TBOREA00173500	TBOREA00180400	TBOREA00180520	TBOREA00148350	TBOREA00168110	TBOREA00160940	TBOREA00186510	TBOREA00180920	TELLIO00047790	TELLIO00094480	TELLIO00094490	TELLIO00121030	TELLIO00173660	TELLIO00173680	TELLIO00047940	TELLIO00095470	TELLIO00125960	TELLIO00149370	TELLIO00149380	TELLIO00149400	TELLIO00131630	TELLIO00131640	TELLIO00165280	TELLIO00165290	TELLIO00145610	TELLIO00154070	TELLIO00193620	TELLIO00199930	TEPIDO00006050	TEPIDO00049510	TEPIDO00075560	TEPIDO00111640	TEPIDO00111650	TEPIDO00139200	TMALAC00004580	TMALAC00004590	TMALAC00086080
TetraHY7	TBOREA00038840	TBOREA00038850	TBOREA00038870	TBOREA00061690	TBOREA00061740	TBOREA00070220	TBOREA00074710	TBOREA00087570	TBOREA00095990	TBOREA00109890	TBOREA00117610	TBOREA00120400	TBOREA00134630	TBOREA00134650	TBOREA00134660	TBOREA00134680	TBOREA00134700	TBOREA00147550	TBOREA00156700	TBOREA00156850	TBOREA00167230	TBOREA00167240	TBOREA00173110	TBOREA00182710	TBOREA00182720	TBOREA00182730	TBOREA00182760	TBOREA00192840	TBOREA00192850	TBOREA00204550	TELLIO00008940	TELLIO00015080	TELLIO00030110	TELLIO00038290	TELLIO00061880	TELLIO00098940	TELLIO00107760	TELLIO00120060	TELLIO00136240	TELLIO00142980	TELLIO00143180	TELLIO00143230	TELLIO00169530	TELLIO00174680	TELLIO00198980	TELLIO00205310	TELLIO00205330	TELLIO00213010	TELLIO00213360
TetraHY8	TBOREA00007080	TBOREA00007090	TBOREA00007140	TBOREA00125680	TBOREA00131620	TBOREA00148580	TBOREA00188940	TBOREA00097100	TBOREA00102750	TBOREA00131630	TBOREA00131640	TBOREA00131720	TBOREA00188950	TBOREA00097710	TBOREA00102760	TBOREA00131710	TBOREA00139120	TBOREA00139130	TBOREA00139160	TBOREA00113910	TBOREA00184070	TBOREA00116600	TBOREA00116620	TBOREA00116610	TBOREA00116630	TBOREA00139150	TBOREA00139170	TBOREA00139180	TELLIO00018450	TELLIO00018460	TELLIO00018510	TELLIO00103590	TELLIO00103720	TELLIO00103780	TELLIO00165210	TELLIO00088180	TELLIO00140050	TELLIO00142940	TELLIO00103810	TELLIO00103740	TELLIO00103760	TELLIO00183340	TEPIDO00090210	TEPIDO00092210	TEPIDO00205020	TMALAC00000180	TMALAC00117010	TMALAC00027700	TMALAC00027710
TetraHY9	TBOREA00000910	TBOREA00005540	TBOREA00012700	TBOREA00038880	TBOREA00078710	TBOREA00093480	TBOREA00097780	TBOREA00099600	TBOREA00102930	TBOREA00104320	TBOREA00129690	TBOREA00136580	TBOREA00138930	TBOREA00138940	TBOREA00177950	TBOREA00192120	TBOREA00115050	TBOREA00115080	TBOREA00120650	TBOREA00142810	TBOREA00162650	TBOREA00183490	TBOREA00180480	TELLIO00016310	TELLIO00083140	TELLIO00120090	TELLIO00154380	TELLIO00215420	TELLIO00219430	TELLIO00092150	TELLIO00202490	TEPIDO00025200	TEPIDO00094930	TMALAC00036620	TMALAC00041520	TMALAC00073690	TMALAC00091140	TMALAC00093850	TMALAC00100350	TMALAC00113080	TMALAC00125390	TMALAC00127620	TMALAC00145660	TMALAC00159850	TMALAC00168470	TMALAC00174520	TMALAC00181000	TMALAC00181040	TMALAC00187380
TetraHY10	TBOREA00017020	TBOREA00018150	TBOREA00022890	TBOREA00035450	TBOREA00093150	TBOREA00094760	TBOREA00102140	TBOREA00102510	TBOREA00107940	TBOREA00115290	TBOREA00118580	TBOREA00126080	TBOREA00140050	TBOREA00141770	TBOREA00160450	TBOREA00161760	TBOREA00170070	TBOREA00182240	TBOREA00186800	TBOREA00192990	TBOREA00196020	TBOREA00202150	TBOREA00205030	TBOREA00139720	TELLIO00000340	TELLIO00010240	TELLIO00048500	TELLIO00061090	TELLIO00065390	TELLIO00090790	TELLIO00100180	TELLIO00106540	TELLIO00111340	TELLIO00118870	TELLIO00119200	TELLIO00123610	TELLIO00125180	TELLIO00138760	TELLIO00139380	TELLIO00168760	TELLIO00181460	TELLIO00183800	TELLIO00185770	TELLIO00219600	TELLIO00226140	TELLIO00226920	TEPIDO00000570	TEPIDO00001740	TEPIDO00012110
TetraHY11	TBOREA00078350	TBOREA00080970	TBOREA00081000	TBOREA00081020	TBOREA00081050	TBOREA00081060	TBOREA00081070	TBOREA00081110	TBOREA00081030	TELLIO00020850	TELLIO00161830	TELLIO00162180	TELLIO00162190	TELLIO00085420	TELLIO00167840	TELLIO00192610	TELLIO00192620	TELLIO00192560	TMALAC00042990	TMALAC00165820	TMALAC00165850	TMALAC00169250	TMALAC00221240	TMALAC00221270	TMALAC00205490	TMALAC00205500	TMALAC00205520	TMALAC00205530	TMALAC00205580	TMALAC00205590	TMALAC00205510	TMALAC00205600	TMALAC00205770	TMALAC00205930	TMALAC00217510	TMALAC00217530	TMALAC00217540	TMALAC00217570	TMALAC00217610	TMALAC00217620	TMALAC00217630	TMALAC00217640	TMALAC00217660	TMALAC00217680	TMALAC00217690	TMALAC00217740	TMALAC00217790	TMALAC00217810	TMALAC00217830
TetraHY12	TBOREA00066810	TBOREA00075180	TBOREA00092810	TBOREA00092830	TBOREA00092850	TBOREA00131960	TBOREA00149030	TBOREA00149040	TBOREA00149050	TBOREA00149060	TBOREA00149070	TBOREA00149090	TBOREA00182160	TBOREA00092800	TBOREA00155240	TBOREA00155250	TBOREA00135810	TBOREA00149080	TELLIO00004110	TELLIO00034270	TELLIO00034540	TELLIO00047540	TELLIO00213380	TELLIO00213390	TELLIO00216250	TELLIO00216280	TELLIO00216290	TELLIO00054530	TEPIDO00055760	TEPIDO00091070	TEPIDO00098100	TEPIDO00146020	TEPIDO00146030	TEPIDO00181270	TMALAC00005190	TMALAC00072550	TMALAC00137370	TMALAC00195130	TMALAC00195140	TMALAC00195150	TMALAC00207910	TMALAC00141560	TMALAC00141610	TMALAC00141570	TMALAC00193820	TMALAC00141580	TMALAC00141590	TMALAC00141620	TMALAC00210450
TetraHY13	TBOREA00025920	TBOREA00025930	TBOREA00025950	TBOREA00025960	TBOREA00037760	TBOREA00037800	TBOREA00113050	TBOREA00113080	TBOREA00144260	TBOREA00144290	TBOREA00162920	TBOREA00162930	TBOREA00162960	TBOREA00197230	TBOREA00197240	TBOREA00200670	TBOREA00206340	TBOREA00037790	TBOREA00172280	TBOREA00172290	TELLIO00029910	TELLIO00065230	TELLIO00083170	TELLIO00151400	TELLIO00191240	TELLIO00191250	TELLIO00203380	TELLIO00191260	TELLIO00227750	TELLIO00227880	TMALAC00008330	TMALAC00008340	TMALAC00018810	TMALAC00018820	TMALAC00018910	TMALAC00084050	TMALAC00084060	TMALAC00084110	TMALAC00084120	TMALAC00084130	TMALAC00133420	TMALAC00163350	TMALAC00018830	TMALAC00018840	TMALAC00018850	TMALAC00018860	TMALAC00018920	TMALAC00018930	TMALAC00213680
TetraHY14	TELLIO00021690	TELLIO00045320	TELLIO00108270	TELLIO00108280	TELLIO00108290	TELLIO00108320	TELLIO00108340	TELLIO00118620	TELLIO00132430	TELLIO00139450	TELLIO00207380	TELLIO00226380	TELLIO00045310	TELLIO00055220	TELLIO00055250	TELLIO00162480	TELLIO00196350	TELLIO00197040	TELLIO00227010	TELLIO00048270	TELLIO00048280	TELLIO00052250	TELLIO00166000	TELLIO00166020	TELLIO00166040	TELLIO00166050	TELLIO00179130	TELLIO00089290	TELLIO00089300	TELLIO00089310	TELLIO00089330	TELLIO00089360	TELLIO00136020	TELLIO00108310	TELLIO00192190	TELLIO00205670	TELLIO00207350	TELLIO00207420	TMALAC00024950	TMALAC00028120	TMALAC00054180	TMALAC00054200	TMALAC00054210	TMALAC00054220	TMALAC00067050	TMALAC00094630	TMALAC00094660	TMALAC00135010	TMALAC00157650
TetraHY15	TBOREA00014910	TBOREA00019060	TBOREA00027430	TBOREA00041680	TBOREA00041690	TBOREA00056840	TBOREA00075140	TBOREA00137750	TBOREA00162320	TBOREA00171790	TBOREA00171800	TBOREA00178920	TBOREA00186810	TBOREA00206370	TBOREA00186820	TBOREA00186830	TELLIO00008360	TELLIO00008380	TELLIO00036150	TELLIO00072800	TELLIO00118390	TELLIO00127450	TELLIO00159140	TELLIO00167710	TELLIO00194940	TELLIO00195000	TELLIO00219440	TELLIO00219610	TELLIO00219620	TELLIO00227920	TELLIO00106990	TEPIDO00006350	TEPIDO00019880	TEPIDO00053770	TEPIDO00053790	TEPIDO00095070	TEPIDO00101750	TEPIDO00135090	TEPIDO00142580	TEPIDO00170220	TEPIDO00170230	TEPIDO00180630	TEPIDO00089510	TEPIDO00053780	TMALAC00006970	TMALAC00049020	TMALAC00069880	TMALAC00086670	TMALAC00119550
TetraHY16	TBOREA00030250	TBOREA00030260	TBOREA00030300	TBOREA00030310	TBOREA00030320	TBOREA00030370	TBOREA00030380	TBOREA00030410	TBOREA00030430	TBOREA00030480	TBOREA00030520	TBOREA00030500	TBOREA00030510	TBOREA00030540	TBOREA00030550	TBOREA00030530	TBOREA00071420	TBOREA00071450	TBOREA00071430	TBOREA00071440	TBOREA00071460	TBOREA00129420	TBOREA00186040	TBOREA00186050	TELLIO00033640	TELLIO00033670	TELLIO00079370	TELLIO00099840	TELLIO00099860	TELLIO00225170	TELLIO00225190	TELLIO00225220	TELLIO00225240	TELLIO00225280	TELLIO00056400	TELLIO00056420	TELLIO00056480	TELLIO00056490	TELLIO00135720	TELLIO00056510	TELLIO00135670	TELLIO00135680	TELLIO00227250	TELLIO00056520	TELLIO00056530	TELLIO00056540	TELLIO00228060	TEPIDO00041910	TEPIDO00041930
TetraHY17	TPARAV00008220	TPARAV00009870	TPARAV00015430	TPARAV00018120	TPARAV00031510	TPARAV00040270	TPARAV00044290	TPARAV00068810	TPARAV00069390	TPARAV00073620	TPARAV00073640	TPARAV00107800	TPARAV00112030	TPARAV00114270	TPARAV00114610	TPARAV00117740	TPARAV00129920	TPARAV00130080	TPARAV00134710	TPARAV00139090	TPARAV00143840	TPARAV00148350	TPARAV00149200	TPARAV00150110	TPARAV00150450	TPARAV00152790	TPARAV00153320	TPARAV00153500	TPARAV00153570	TPARAV00161160	TPARAV00174970	TPARAV00182160	TPARAV00190560	TPARAV00194870	TPARAV00200950	TPARAV00201000	TPARAV00201580	TPARAV00201680	TPARAV00204910	TPARAV00209530	TPARAV00209540	TPARAV00209630	TPARAV00211930	TPARAV00215480	TPARAV00218240	TPARAV00219790	TPARAV00226270	TPARAV00226320	TPARAV00226870
TetraHY18	TBOREA00002400	TBOREA00002410	TBOREA00002420	TBOREA00076380	TBOREA00076400	TBOREA00082540	TBOREA00082550	TBOREA00082560	TBOREA00082570	TBOREA00093170	TBOREA00093190	TBOREA00130760	TBOREA00152200	TBOREA00168780	TBOREA00202100	TBOREA00202110	TBOREA00202120	TBOREA00076370	TBOREA00076390	TELLIO00014740	TELLIO00014770	TELLIO00096680	TELLIO00096690	TELLIO00096700	TELLIO00110040	TELLIO00156570	TELLIO00226110	TELLIO00226120	TEPIDO00022500	TEPIDO00082700	TEPIDO00176880	TEPIDO00192470	TEPIDO00192480	TEPIDO00192490	TEPIDO00060770	TMALAC00011050	TMALAC00064360	TMALAC00064370	TMALAC00102230	TMALAC00118540	TMALAC00118560	TMALAC00150220	TMALAC00150230	TMALAC00150240	TMALAC00176340	TMALAC00238180	TMALAC00238190	TPARAV00072350	TPARAV00072360
TetraHY19	TBOREA00024430	TBOREA00024440	TBOREA00103640	TBOREA00103680	TBOREA00164920	TBOREA00186000	TBOREA00197480	TBOREA00103670	TBOREA00138920	TBOREA00068800	TELLIO00063160	TELLIO00145240	TELLIO00161870	TELLIO00161880	TEPIDO00144940	TEPIDO00167690	TEPIDO00144950	TEPIDO00173840	TEPIDO00205360	TMALAC00009800	TMALAC00143950	TMALAC00169140	TMALAC00169160	TMALAC00190960	TMALAC00210930	TMALAC00212790	TMALAC00212810	TMALAC00212820	TMALAC00212970	TMALAC00225430	TMALAC00225440	TMALAC00225460	TMALAC00225490	TMALAC00225500	TMALAC00225510	TMALAC00169150	TMALAC00225450	TMALAC00225480	TPARAV00028060	TPARAV00028070	TPARAV00112440	TPARAV00178960	TPARAV00196880	TPARAV00196890	TPARAV00219530	TPARAV00211510	TPYRIF00070950	TPYRIF00111500	TPYRIF00078540
TetraHY20	TBOREA00012740	TBOREA00016600	TBOREA00020410	TBOREA00020890	TBOREA00050170	TBOREA00107470	TBOREA00122490	TBOREA00150200	TBOREA00150220	TBOREA00160070	TBOREA00052840	TBOREA00052860	TELLIO00019490	TELLIO00021160	TELLIO00033340	TELLIO00033350	TELLIO00047380	TELLIO00059430	TELLIO00093840	TELLIO00124160	TELLIO00203970	TELLIO00203980	TEPIDO00002250	TEPIDO00018580	TEPIDO00027360	TEPIDO00047060	TEPIDO00055550	TEPIDO00076270	TEPIDO00086170	TEPIDO00120800	TMALAC00012990	TMALAC00015170	TMALAC00022800	TMALAC00035870	TMALAC00072350	TMALAC00096670	TMALAC00134120	TMALAC00149060	TMALAC00173810	TMALAC00173830	TMALAC00177290	TMALAC00214410	TMALAC00134110	TMALAC00134130	TMALAC00248070	TMALAC00248200	TMALAC00096680	TMALAC00096690	TMALAC00177320
TetraHY21	TBOREA00040100	TBOREA00089980	TBOREA00090020	TBOREA00096120	TBOREA00135120	TBOREA00135130	TBOREA00135200	TBOREA00067040	TBOREA00067060	TBOREA00067070	TBOREA00089960	TBOREA00089970	TBOREA00089990	TBOREA00090010	TBOREA00100000	TBOREA00147150	TBOREA00147160	TBOREA00167330	TBOREA00135190	TBOREA00135140	TBOREA00135150	TBOREA00135160	TELLIO00017440	TELLIO00017470	TELLIO00017480	TELLIO00017490	TELLIO00017500	TELLIO00017520	TELLIO00054350	TELLIO00139550	TELLIO00145840	TELLIO00139560	TEPIDO00027490	TEPIDO00115580	TMALAC00000610	TMALAC00000620	TMALAC00000630	TMALAC00000640	TMALAC00000650	TMALAC00000660	TMALAC00021860	TMALAC00027990	TMALAC00028000	TMALAC00052970	TMALAC00093580	TMALAC00191210	TMALAC00191220	TMALAC00191230	TMALAC00097850
TetraHY22	TBOREA00021550	TBOREA00062290	TBOREA00076600	TBOREA00076610	TBOREA00076620	TBOREA00082890	TBOREA00091760	TBOREA00040260	TBOREA00040270	TBOREA00040280	TBOREA00062330	TBOREA00178610	TBOREA00176680	TBOREA00176670	TBOREA00178620	TELLIO00076570	TELLIO00096410	TELLIO00096420	TELLIO00096450	TELLIO00155440	TELLIO00178640	TELLIO00155430	TELLIO00155450	TEPIDO00017660	TEPIDO00054670	TEPIDO00061010	TEPIDO00156590	TEPIDO00193990	TEPIDO00194000	TMALAC00013720	TMALAC00178230	TMALAC00178240	TMALAC00064100	TMALAC00064110	TMALAC00080790	TMALAC00087550	TMALAC00215570	TPARAV00011640	TPARAV00011670	TPARAV00011690	TPARAV00011700	TPARAV00011710	TPARAV00011720	TPARAV00011730	TPARAV00011740	TPARAV00011770	TPARAV00011790	TPARAV00011820	TPARAV00011840
TetraHY23	TEPIDO00018340	TEPIDO00088640	TEPIDO00128080	TEPIDO00199730	TEPIDO00163140	TEPIDO00187670	TEPIDO00203900	TEPIDO00203930	TPYRIF00032700	TPYRIF00050590	TSHANG00084660	TSHANG00084700	TSHANG00100030	TSHANG00100050	TSHANG00100100	TSHANG00100120	TSHANG00100130	TSHANG00100140	TSHANG00100160	TSHANG00106630	TSHANG00106650	TSHANG00156960	TSHANG00162430	TSHANG00162440	TSHANG00164180	TSHANG00164210	TSHANG00164220	TSHANG00176390	TSHANG00178130	TSHANG00192360	TSHANG00194250	TSHANG00195710	TSHANG00195730	TSHANG00195740	TSHANG00200190	TSHANG00200200	TSHANG00202130	TSHANG00202740	TSHANG00203420	TSHANG00204090	TSHANG00204100	TSHANG00208080	TSHANG00100040	TSHANG00114380	TSHANG00164650	TSHANG00164670	TSHANG00164680	TSHANG00203550	TSHANG00194230
TetraHY24	TELLIO00043540	TELLIO00107130	TELLIO00177260	TELLIO00177350	TELLIO00177410	TELLIO00215360	TELLIO00215370	TELLIO00224820	TELLIO00054820	TELLIO00054840	TELLIO00224810	TELLIO00177280	TELLIO00177450	TELLIO00177480	TELLIO00177270	TELLIO00177400	TELLIO00177460	TELLIO00224800	TEPIDO00053820	TEPIDO00156050	TMALAC00105050	TMALAC00105070	TMALAC00156360	TMALAC00188540	TMALAC00221000	TMALAC00227570	TMALAC00148950	TMALAC00148960	TMALAC00156400	TMALAC00207590	TMALAC00156380	TMALAC00181940	TMALAC00181950	TPARAV00178490	TPARAV00178500	TPARAV00178640	TPARAV00178750	TPARAV00178780	TPARAV00178620	TPARAV00178740	TPYRIF00043870	TPYRIF00043890	TPYRIF00043900	TPYRIF00043950	TPYRIF00043970	TPYRIF00043990	TPYRIF00044030	TPYRIF00044050	TPYRIF00044070
TetraHY25	TBOREA00017130	TBOREA00062460	TBOREA00179070	TBOREA00179080	TBOREA00179090	TBOREA00050420	TBOREA00186290	TBOREA00186320	TELLIO00060010	TELLIO00118490	TELLIO00118530	TELLIO00118500	TMALAC00002260	TMALAC00030610	TMALAC00015760	TMALAC00184560	TMALAC00184620	TMALAC00055990	TMALAC00130410	TMALAC00160020	TMALAC00053470	TMALAC00053480	TMALAC00053490	TMALAC00130320	TMALAC00240670	TMALAC00240650	TPARAV00126750	TPARAV00126760	TPARAV00126770	TPARAV00212500	TPARAV00246880	TPARAV00126830	TPARAV00251460	TPYRIF00003610	TPYRIF00003620	TPYRIF00155180	TPYRIF00018420	TPYRIF00224350	TPYRIF00224360	TPYRIF00066410	TPYRIF00066460	TPYRIF00155120	TPYRIF00077840	TPYRIF00077880	TPYRIF00155150	TSHANG00103310	TSHANG00113130	TSHANG00131000	TSHANG00109520
TetraHY26	TBOREA00085000	TBOREA00085470	TBOREA00101230	TBOREA00103150	TBOREA00103160	TBOREA00163330	TBOREA00134980	TBOREA00144630	TELLIO00038770	TELLIO00193030	TELLIO00197840	TELLIO00149340	TELLIO00161460	TELLIO00161490	TELLIO00175240	TELLIO00210460	TELLIO00211790	TELLIO00161510	TEPIDO00004440	TEPIDO00051880	TEPIDO00135480	TEPIDO00137110	TEPIDO00161080	TEPIDO00090640	TEPIDO00108730	TEPIDO00134630	TEPIDO00144720	TEPIDO00144730	TEPIDO00167040	TEPIDO00167560	TEPIDO00170570	TMALAC00079030	TMALAC00095410	TMALAC00120450	TMALAC00120470	TMALAC00120480	TMALAC00183420	TMALAC00185370	TMALAC00196760	TMALAC00204870	TMALAC00098050	TMALAC00163670	TMALAC00239910	TPARAV00006280	TPARAV00059010	TPARAV00115720	TPARAV00137300	TPARAV00157150	TPARAV00172220
TetraHY27	TBOREA00030040	TBOREA00094810	TBOREA00162950	TPARAV00010210	TPARAV00010260	TPARAV00031970	TPARAV00042280	TPARAV00044570	TPARAV00052390	TPARAV00052470	TPARAV00052480	TPARAV00055690	TPARAV00104390	TPARAV00108110	TPARAV00114390	TPARAV00127160	TPARAV00129640	TPARAV00131450	TPARAV00141130	TPARAV00143540	TPARAV00151540	TPARAV00154760	TPARAV00154770	TPARAV00154910	TPARAV00165400	TPARAV00165410	TPARAV00166140	TPARAV00166370	TPARAV00174300	TPARAV00180020	TPARAV00190840	TPARAV00190870	TPARAV00195720	TPARAV00202530	TPARAV00216500	TPARAV00241810	TPARAV00241820	TPARAV00252840	TPARAV00254290	TPARAV00254170	TPARAV00010250	TPARAV00032080	TPARAV00073170	TPARAV00136860	TPARAV00139590	TPARAV00174320	TPARAV00187980	TPARAV00194110	TPARAV00195710
TetraHY28	TBOREA00114590	TBOREA00114600	TBOREA00184720	TELLIO00021920	TELLIO00021930	TELLIO00088030	TELLIO00038780	TELLIO00130600	TELLIO00135890	TELLIO00130580	TELLIO00137200	TELLIO00137210	TELLIO00137220	TELLIO00130610	TELLIO00137230	TELLIO00135880	TELLIO00137190	TEPIDO00004430	TEPIDO00030410	TEPIDO00055670	TMALAC00017960	TMALAC00098000	TMALAC00146840	TMALAC00147620	TMALAC00147640	TMALAC00151680	TMALAC00157350	TMALAC00157370	TMALAC00157380	TMALAC00157390	TMALAC00217190	TMALAC00032450	TMALAC00032470	TMALAC00032480	TMALAC00098010	TMALAC00098020	TMALAC00098030	TMALAC00147630	TMALAC00151690	TMALAC00151720	TMALAC00181720	TMALAC00181760	TMALAC00217200	TMALAC00217220	TMALAC00217230	TMALAC00217240	TMALAC00217210	TMALAC00181740	TMALAC00217260
TetraHY29	TBOREA00011860	TBOREA00099680	TBOREA00011880	TELLIO00043160	TELLIO00133360	TELLIO00090780	TELLIO00220370	TELLIO00133270	TELLIO00188420	TMALAC00029690	TMALAC00070220	TMALAC00083680	TMALAC00159210	TMALAC00240870	TMALAC00034700	TMALAC00167470	TMALAC00083650	TMALAC00083670	TMALAC00083710	TMALAC00133540	TMALAC00206410	TMALAC00141740	TMALAC00141770	TMALAC00210840	TPARAV00046910	TPARAV00069570	TPARAV00115170	TPARAV00182200	TPARAV00244640	TPARAV00244660	TPYRIF00054560	TPYRIF00120360	TPYRIF00151250	TPYRIF00160420	TPYRIF00187560	TPYRIF00266230	TPYRIF00266240	TPYRIF00075000	TPYRIF00229020	TPYRIF00101760	TPYRIF00101770	TPYRIF00229000	TPYRIF00229030	TSHANG00025940	TSHANG00025960	TSHANG00025970	TSHANG00091620	TSHANG00091640	TSHANG00173610
TetraHY30	TBOREA00019510	TBOREA00057730	TBOREA00091730	TBOREA00091750	TBOREA00136250	TBOREA00136260	TBOREA00136240	TELLIO00051050	TELLIO00051060	TELLIO00051070	TELLIO00166410	TELLIO00123150	TELLIO00069820	TELLIO00069830	TELLIO00176300	TELLIO00176320	TELLIO00204190	TELLIO00204200	TMALAC00005460	TMALAC00065100	TMALAC00065110	TMALAC00124990	TMALAC00125000	TMALAC00185450	TMALAC00012740	TMALAC00021850	TMALAC00065730	TMALAC00045550	TMALAC00045560	TMALAC00097630	TMALAC00164120	TMALAC00125020	TMALAC00170200	TMALAC00125010	TMALAC00125090	TMALAC00125110	TMALAC00185440	TMALAC00198520	TPARAV00108790	TPARAV00108800	TPYRIF00054120	TPYRIF00109420	TPYRIF00146650	TPYRIF00146660	TSHANG00067660	TSHANG00067670	TSP00015120	TSP00167970	TSP00015130
TetraHY31	TSHANG00036690	TSHANG00037790	TSHANG00038180	TSHANG00038190	TSHANG00048040	TSHANG00066890	TSHANG00066900	TSHANG00066910	TSHANG00071240	TSHANG00108210	TSHANG00125520	TSHANG00125660	TSHANG00135750	TSHANG00161560	TSHANG00164590	TSHANG00164600	TSHANG00165250	TSHANG00190750	TSHANG00190760	TSHANG00190770	TSHANG00190780	TSHANG00190790	TSHANG00190830	TSHANG00194940	TSHANG00194950	TSHANG00194960	TSHANG00194980	TSHANG00196470	TSHANG00197280	TSHANG00201430	TSHANG00201440	TSHANG00201450	TSHANG00202900	TSHANG00203460	TSHANG00203470	TSHANG00203480	TSHANG00203490	TSHANG00207450	TSHANG00209050	TSHANG00211420	TSHANG00211450	TSHANG00212690	TSHANG00212720	TSHANG00212820	TSHANG00037740	TSHANG00037770	TSHANG00125510	TSHANG00147080	TSHANG00151130
TetraHY32	TBOREA00079590	TBOREA00080610	TELLIO00018410	TELLIO00104850	TELLIO00107420	TELLIO00182210	TELLIO00222090	TMALAC00013860	TMALAC00134540	TMALAC00197840	TMALAC00245400	TMALAC00127450	TMALAC00197960	TMALAC00217070	TMALAC00217110	TMALAC00231330	TMALAC00231440	TMALAC00233610	TMALAC00240020	TMALAC00240990	TMALAC00244860	TMALAC00246240	TMALAC00246640	TMALAC00197440	TMALAC00197480	TMALAC00197870	TMALAC00240350	TMALAC00245960	TMALAC00197850	TMALAC00232460	TMALAC00237160	TMALAC00247090	TMALAC00206090	TMALAC00219930	TMALAC00229290	TMALAC00240340	TMALAC00240360	TMALAC00244650	TMALAC00245950	TMALAC00246830	TPARAV00000530	TPARAV00219850	TPYRIF00252060	TPYRIF00254590	TPYRIF00257450	TPYRIF00261550	TPYRIF00264420	TPYRIF00264730	TPYRIF00267620
TetraHY33	TBOREA00058620	TBOREA00102210	TBOREA00102250	TBOREA00102260	TBOREA00156460	TBOREA00187650	TBOREA00187670	TBOREA00187680	TBOREA00062710	TBOREA00062720	TBOREA00062730	TBOREA00062750	TBOREA00063010	TBOREA00167730	TELLIO00108610	TELLIO00108900	TEPIDO00062640	TEPIDO00100050	TEPIDO00143270	TEPIDO00176550	TEPIDO00204960	TEPIDO00100240	TEPIDO00119860	TMALAC00028860	TMALAC00028880	TMALAC00028950	TMALAC00028960	TMALAC00029040	TMALAC00054520	TMALAC00054880	TMALAC00145760	TMALAC00212260	TMALAC00219070	TPARAV00054770	TPARAV00054950	TPARAV00098350	TPARAV00093860	TPARAV00170060	TPARAV00209040	TPARAV00209050	TPARAV00209060	TPYRIF00047470	TPYRIF00047630	TPYRIF00047640	TPYRIF00047660	TPYRIF00047670	TPYRIF00047680	TPYRIF00047690	TPYRIF00106320
TetraHY34	TBOREA00045200	TBOREA00088450	TBOREA00098120	TBOREA00098130	TBOREA00109000	TBOREA00132880	TBOREA00153770	TBOREA00173740	TBOREA00070410	TBOREA00088440	TELLIO00003160	TELLIO00005000	TELLIO00007490	TELLIO00085230	TELLIO00115470	TELLIO00131950	TELLIO00147270	TELLIO00164620	TELLIO00164640	TELLIO00089490	TEPIDO00032930	TEPIDO00044240	TEPIDO00087540	TEPIDO00110970	TEPIDO00110980	TEPIDO00132130	TEPIDO00146510	TEPIDO00162650	TMALAC00048420	TMALAC00051270	TMALAC00062610	TMALAC00075620	TMALAC00075630	TMALAC00110490	TMALAC00136430	TMALAC00168000	TMALAC00182810	TMALAC00051280	TPARAV00016180	TPARAV00025190	TPARAV00033570	TPARAV00033580	TPARAV00044100	TPARAV00106200	TPARAV00190640	TPARAV00190650	TPARAV00207960	TPARAV00207990	TPARAV00217970
TetraHY35	TBOREA00039220	TBOREA00039230	TELLIO00081670	TELLIO00173670	TELLIO00203000	TMALAC00020530	TMALAC00029260	TMALAC00060620	TMALAC00060630	TMALAC00060640	TMALAC00060650	TMALAC00060660	TMALAC00067900	TMALAC00076700	TMALAC00080290	TMALAC00080300	TMALAC00121240	TMALAC00121640	TPARAV00004950	TPARAV00004870	TPARAV00004880	TPARAV00004900	TPARAV00004920	TPARAV00004930	TPARAV00004970	TPARAV00004980	TPARAV00004990	TPARAV00005010	TPARAV00005060	TPARAV00044350	TPARAV00044360	TPARAV00138180	TPARAV00138190	TPARAV00138220	TPARAV00144510	TPARAV00148480	TPARAV00215000	TPARAV00237760	TPARAV00144490	TPYRIF00016120	TPYRIF00016140	TPYRIF00016170	TPYRIF00172660	TPYRIF00172720	TPYRIF00243870	TPYRIF00243880	TPYRIF00243910	TPYRIF00243930	TPYRIF00244130
TetraHY36	TBOREA00041370	TBOREA00041670	TBOREA00041700	TBOREA00041800	TBOREA00069740	TBOREA00098050	TBOREA00144860	TBOREA00041750	TBOREA00041760	TBOREA00041770	TBOREA00041780	TBOREA00041790	TELLIO00034010	TELLIO00107080	TEPIDO00053750	TEPIDO00094730	TEPIDO00167270	TEPIDO00184010	TMALAC00105100	TMALAC00105160	TMALAC00105130	TMALAC00172840	TPARAV00044420	TPARAV00135470	TPARAV00052220	TPARAV00076300	TPARAV00132700	TPARAV00060980	TPARAV00077410	TPARAV00076310	TPARAV00135440	TPARAV00135450	TPARAV00135460	TPARAV00135480	TPARAV00135490	TPARAV00135500	TPARAV00132690	TPARAV00124230	TPARAV00222810	TPARAV00222950	TPARAV00132680	TPARAV00143020	TPARAV00183200	TPARAV00139360	TPARAV00143200	TPARAV00143230	TPARAV00155510	TPARAV00222930	TPARAV00157420
TetraHY37	TBOREA00013050	TBOREA00084110	TBOREA00129810	TBOREA00142210	TBOREA00142430	TBOREA00162910	TBOREA00185280	TBOREA00058490	TBOREA00142320	TBOREA00142440	TELLIO00083070	TELLIO00083110	TELLIO00083120	TELLIO00130540	TELLIO00165600	TELLIO00166180	TELLIO00171370	TELLIO00188590	TELLIO00083090	TELLIO00165360	TEPIDO00021130	TEPIDO00115420	TEPIDO00129760	TEPIDO00129770	TEPIDO00151000	TMALAC00074700	TMALAC00103270	TMALAC00127800	TMALAC00146950	TMALAC00147420	TMALAC00147510	TMALAC00162080	TMALAC00198690	TMALAC00198810	TMALAC00199030	TMALAC00225070	TMALAC00076440	TMALAC00076450	TMALAC00147270	TMALAC00198710	TMALAC00200920	TMALAC00238450	TMALAC00198650	TPARAV00011140	TPARAV00025170	TPARAV00102700	TPARAV00113400	TPARAV00152280	TPARAV00158560
TetraHY38	TBOREA00047210	TBOREA00047220	TBOREA00047230	TBOREA00047240	TBOREA00073910	TBOREA00143850	TBOREA00196210	TBOREA00175750	TELLIO00061310	TELLIO00061320	TELLIO00061340	TELLIO00113410	TELLIO00113440	TELLIO00113480	TELLIO00113500	TELLIO00201830	TELLIO00113490	TEPIDO00002400	TEPIDO00031030	TEPIDO00100870	TEPIDO00164220	TMALAC00017110	TMALAC00017120	TMALAC00046360	TMALAC00046370	TMALAC00046380	TMALAC00046410	TMALAC00046420	TMALAC00046430	TMALAC00046440	TMALAC00071110	TMALAC00109590	TMALAC00213750	TPARAV00035660	TPARAV00035670	TPARAV00035680	TPARAV00035710	TPARAV00035730	TPARAV00035740	TPARAV00087240	TPARAV00116260	TPARAV00139510	TPARAV00176090	TPARAV00183940	TPARAV00035700	TPYRIF00126380	TPYRIF00126390	TPYRIF00126400	TPYRIF00126430
TetraHY39	TPARAV00000020	TPARAV00002700	TPARAV00190090	TPARAV00195560	TPARAV00205080	TPARAV00231930	TPARAV00251280	TPARAV00252550	TPARAV00254280	TPARAV00064400	TPARAV00072680	TPARAV00079230	TPARAV00079910	TPARAV00089280	TPARAV00089830	TPARAV00099780	TPARAV00114340	TPARAV00148550	TPARAV00151580	TPARAV00189900	TPARAV00190420	TPARAV00197910	TPARAV00212570	TPARAV00212820	TPARAV00214570	TPARAV00231290	TPARAV00231900	TPARAV00234600	TPARAV00241180	TPARAV00241880	TPARAV00243310	TPARAV00246100	TPARAV00250510	TPARAV00251360	TPARAV00252250	TPARAV00252690	TPARAV00253410	TPARAV00253460	TPARAV00253690	TPARAV00253880	TPARAV00253920	TPARAV00254030	TPARAV00027420	TPARAV00226930	TPARAV00050810	TPARAV00071750	TPARAV00112230	TPARAV00118930	TPARAV00145340
TetraHY40	TSHANG00206430	TSHANG00207230	TSHANG00211790	TSHANG00208930	TSP00234420	TSP00235090	TSP00237540	TSP00240120	TSP00240310	TSP00241580	TSP00241950	TSP00242010	TSP00242140	TSP00242770	TSP00242780	TSP00243410	TSP00244140	TSP00244160	TSP00244430	TSP00245700	TSP00246200	TSP00246370	TSP00246470	TSP00246850	TSP00247950	TSP00248060	TSP00248860	TSP00249760	TSP00249780	TSP00250360	TSP00250790	TSP00251190	TSP00251380	TSP00247610	TSP00249620	TSP00249950	TSP00236210	TSP00239520	TSP00240370	TSP00240800	TSP00245000	TSP00245770	TSP00246530	TSP00246750	TSP00248140	TSP00250070	TSP00250220	TSP00251780	TSP00240970
TetraHY41	TBOREA00003830	TBOREA00003850	TBOREA00038610	TBOREA00103890	TBOREA00103910	TBOREA00113090	TBOREA00003840	TBOREA00113120	TMALAC00038020	TMALAC00101690	TMALAC00101720	TMALAC00101730	TMALAC00101740	TMALAC00104880	TMALAC00105190	TMALAC00157450	TMALAC00235420	TMALAC00240230	TPARAV00005680	TPARAV00208150	TPARAV00005690	TPARAV00010160	TPYRIF00043500	TPYRIF00043580	TPYRIF00053060	TPYRIF00243680	TPYRIF00043510	TPYRIF00043650	TPYRIF00111290	TPYRIF00111300	TSHANG00077340	TSHANG00116640	TSHANG00116670	TSHANG00116700	TSHANG00116730	TSHANG00116740	TSHANG00116780	TSHANG00130810	TSHANG00130840	TSHANG00159380	TSHANG00176990	TSHANG00177000	TSHANG00180720	TSHANG00205660	TSHANG00210290	TSHANG00118950	TSHANG00116710	TSHANG00116750	TSHANG00177020
TetraHY42	TBOREA00006740	TBOREA00012290	TBOREA00012310	TBOREA00012340	TBOREA00058720	TBOREA00078600	TBOREA00078660	TBOREA00078750	TBOREA00079410	TBOREA00093810	TBOREA00114070	TBOREA00114080	TBOREA00115150	TBOREA00139200	TBOREA00139550	TBOREA00148740	TBOREA00151450	TBOREA00151800	TBOREA00151830	TBOREA00151930	TBOREA00161930	TBOREA00186490	TBOREA00206460	TBOREA00012330	TBOREA00093840	TMALAC00077900	TMALAC00149190	TMALAC00162800	TMALAC00177070	TPYRIF00010590	TPYRIF00028420	TPYRIF00028430	TPYRIF00028440	TPYRIF00028450	TPYRIF00028470	TPYRIF00028800	TPYRIF00028810	TPYRIF00028840	TPYRIF00267650	TPYRIF00267700	TSHANG00027300	TSHANG00162970	TSHANG00162980	TSHANG00210050	TSP00100560	TSP00100610	TSP00124230	TSP00200090	TSP00200130
TetraHY43	TBOREA00059130	TBOREA00059140	TBOREA00120390	TBOREA00137710	TBOREA00160340	TBOREA00160350	TBOREA00160370	TBOREA00192550	TELLIO00097290	TELLIO00165690	TELLIO00194450	TEPIDO00080210	TEPIDO00135140	TEPIDO00169960	TMALAC00065040	TMALAC00109980	TMALAC00150320	TMALAC00184980	TMALAC00211260	TMALAC00211290	TMALAC00211270	TMALAC00211280	TMALAC00188760	TPARAV00039480	TPARAV00044480	TPARAV00044490	TPARAV00100990	TPARAV00115450	TPARAV00167620	TPARAV00167630	TPARAV00198010	TPARAV00250910	TPYRIF00031160	TPYRIF00061940	TPYRIF00061950	TPYRIF00098700	TPYRIF00155350	TPYRIF00176150	TPYRIF00176190	TPYRIF00199060	TSHANG00051450	TSHANG00097810	TSHANG00153290	TSHANG00183740	TSHANG00185490	TSHANG00191450	TSHANG00194410	TSHANG00082510	TSHANG00089500
TetraHY44	TBOREA00165920	TBOREA00165940	TBOREA00165950	TBOREA00165970	TBOREA00165980	TBOREA00165990	TBOREA00166020	TBOREA00166070	TBOREA00166090	TBOREA00166030	TELLIO00034890	TELLIO00034920	TEPIDO00007270	TEPIDO00007290	TEPIDO00007300	TEPIDO00173450	TMALAC00005490	TMALAC00005520	TMALAC00005530	TMALAC00005560	TMALAC00005590	TMALAC00005550	TMALAC00005570	TPARAV00010100	TPARAV00010200	TPARAV00010280	TPARAV00010180	TPARAV00010190	TPARAV00010300	TPARAV00095980	TPARAV00096080	TPARAV00176880	TPARAV00176860	TPARAV00176870	TPARAV00176890	TPYRIF00073540	TPYRIF00133650	TPYRIF00073580	TPYRIF00073600	TPYRIF00073620	TPYRIF00073630	TPYRIF00073640	TPYRIF00073650	TPYRIF00073670	TPYRIF00073680	TPYRIF00073710	TPYRIF00133570	TPYRIF00133580	TPYRIF00133600
TetraHY45	TPARAV00008670	TPARAV00166560	TPARAV00226090	TPARAV00228650	TPARAV00011060	TPARAV00032980	TPARAV00210410	TPARAV00011190	TPARAV00045220	TPARAV00055000	TPARAV00062640	TPARAV00112680	TPARAV00121930	TPARAV00200790	TPARAV00210320	TPARAV00227830	TPARAV00230510	TPARAV00231820	TPARAV00234090	TPARAV00251110	TPARAV00253630	TPARAV00253870	TPARAV00254330	TPARAV00254370	TPARAV00018560	TPARAV00073160	TPARAV00140640	TPARAV00070350	TPARAV00160840	TPARAV00179930	TPARAV00227180	TPARAV00239380	TPARAV00105510	TPARAV00111990	TPARAV00175970	TPARAV00207150	TPARAV00211720	TPARAV00046110	TPARAV00196040	TPARAV00099390	TPARAV00072280	TPARAV00216120	TPARAV00231340	TPARAV00072790	TPARAV00143940	TPARAV00153190	TPARAV00221530	TPARAV00227820	TPARAV00253960
TetraHY46	TBOREA00077650	TBOREA00078910	TBOREA00079180	TBOREA00080900	TBOREA00097770	TBOREA00128810	TBOREA00128830	TBOREA00128890	TBOREA00128800	TBOREA00151730	TBOREA00128790	TBOREA00128920	TELLIO00021640	TELLIO00090250	TELLIO00119270	TELLIO00130810	TELLIO00130820	TELLIO00187480	TELLIO00187490	TELLIO00194360	TELLIO00177050	TELLIO00160210	TELLIO00176980	TELLIO00177010	TELLIO00177030	TELLIO00177040	TMALAC00030640	TMALAC00111240	TMALAC00210360	TMALAC00220720	TMALAC00227990	TMALAC00228000	TMALAC00111220	TMALAC00111230	TMALAC00111250	TMALAC00144360	TMALAC00144370	TPARAV00081300	TPARAV00219120	TPARAV00081310	TPARAV00081320	TPARAV00081340	TPARAV00087940	TPARAV00238080	TPARAV00219100	TPARAV00255380	TPYRIF00046760	TPYRIF00046770	TPYRIF00046830
TetraHY47	TELLIO00016630	TELLIO00020240	TELLIO00020320	TELLIO00020390	TELLIO00020410	TELLIO00020420	TELLIO00020430	TELLIO00020440	TELLIO00165410	TELLIO00215890	TELLIO00020270	TELLIO00159930	TMALAC00134380	TMALAC00134400	TMALAC00134410	TMALAC00134420	TMALAC00210720	TMALAC00210730	TMALAC00223410	TMALAC00223420	TMALAC00223450	TMALAC00223460	TMALAC00223520	TMALAC00223530	TMALAC00223570	TMALAC00223580	TMALAC00223600	TMALAC00223610	TMALAC00223620	TMALAC00223630	TMALAC00223640	TMALAC00223650	TMALAC00223660	TMALAC00223690	TMALAC00248250	TMALAC00156640	TMALAC00181810	TMALAC00223440	TMALAC00244490	TPYRIF00136160	TPYRIF00180550	TPYRIF00171700	TPYRIF00195140	TPYRIF00207470	TPYRIF00207480	TPYRIF00207490	TPYRIF00207500	TPYRIF00207510	TPYRIF00207520
TetraHY48	TBOREA00062320	TBOREA00076060	TBOREA00129960	TBOREA00148710	TBOREA00111050	TBOREA00149540	TBOREA00153040	TBOREA00202090	TEPIDO00071280	TEPIDO00103170	TMALAC00008090	TMALAC00008110	TMALAC00008120	TPARAV00044990	TPARAV00090680	TPARAV00102100	TPARAV00151690	TPARAV00152620	TPARAV00152840	TPARAV00152850	TPARAV00165560	TPARAV00190660	TPARAV00190670	TPARAV00207470	TPARAV00247340	TPARAV00101760	TPARAV00207590	TPARAV00151700	TPYRIF00080360	TPYRIF00238520	TPYRIF00238530	TPYRIF00238540	TPYRIF00256680	TPYRIF00256700	TPYRIF00256710	TPYRIF00256720	TPYRIF00256690	TSHANG00043570	TSHANG00156820	TSHANG00156840	TSHANG00158650	TSHANG00177360	TSHANG00182660	TSHANG00207500	TSHANG00177350	TSHANG00165120	TSP00029930	TSP00055410	TSP00098440
TetraHY49	TBOREA00034630	TBOREA00049820	TBOREA00090160	TBOREA00163340	TBOREA00200360	TBOREA00159550	TELLIO00023180	TELLIO00162530	TELLIO00029290	TELLIO00195910	TELLIO00181140	TEPIDO00011220	TEPIDO00033290	TEPIDO00071330	TEPIDO00135490	TEPIDO00188030	TEPIDO00068990	TEPIDO00120690	TEPIDO00206720	TEPIDO00137390	TMALAC00084760	TMALAC00179530	TMALAC00175280	TMALAC00185360	TMALAC00231820	TPARAV00040450	TPARAV00066930	TPARAV00172230	TPARAV00120340	TPARAV00235820	TPARAV00106690	TPARAV00163640	TPYRIF00115490	TPYRIF00196100	TPYRIF00142810	TPYRIF00198550	TPYRIF00247730	TPYRIF00204050	TPYRIF00258010	TSHANG00011380	TSHANG00072910	TSHANG00036710	TSHANG00070020	TSHANG00121060	TSHANG00136030	TSHANG00071900	TSHANG00078690	TSP00006210	TSP00012240
TetraHY50	TELLIO00020050	TELLIO00022210	TELLIO00022230	TELLIO00022240	TELLIO00053810	TELLIO00085860	TELLIO00086190	TELLIO00209350	TELLIO00219200	TELLIO00219420	TELLIO00171170	TELLIO00171190	TMALAC00149200	TMALAC00188990	TMALAC00189000	TMALAC00231380	TMALAC00232790	TMALAC00232820	TMALAC00234430	TMALAC00234490	TMALAC00235900	TMALAC00235940	TMALAC00235990	TMALAC00236010	TMALAC00237790	TMALAC00241650	TMALAC00166260	TMALAC00226960	TMALAC00211180	TMALAC00235800	TMALAC00243420	TMALAC00245490	TMALAC00245780	TMALAC00241670	TPYRIF00031600	TPYRIF00248480	TPYRIF00261980	TPYRIF00262030	TPYRIF00266980	TPYRIF00268190	TPYRIF00031610	TPYRIF00267460	TPYRIF00047110	TPYRIF00047130	TPYRIF00047180	TPYRIF00267810	TPYRIF00268090	TTHERM_000361563	TTHERM_00361520
TetraHY51	TBOREA00008830	TBOREA00008840	TBOREA00008850	TBOREA00008860	TBOREA00008960	TBOREA00008950	TELLIO00115570	TELLIO00115590	TELLIO00141640	TELLIO00115640	TELLIO00141610	TELLIO00205300	TELLIO00115650	TMALAC00002070	TMALAC00002080	TMALAC00002090	TMALAC00002100	TMALAC00002110	TMALAC00002120	TMALAC00002130	TMALAC00002170	TMALAC00002180	TMALAC00162450	TMALAC00002240	TMALAC00002210	TMALAC00002220	TPARAV00053120	TPARAV00113130	TPARAV00122640	TPARAV00122650	TPARAV00054360	TPARAV00113140	TPARAV00122500	TPARAV00126780	TPARAV00126790	TPYRIF00009750	TPYRIF00009760	TPYRIF00009770	TPYRIF00009780	TPYRIF00009790	TPYRIF00009800	TPYRIF00009910	TPYRIF00121900	TSHANG00050060	TSHANG00050070	TSHANG00050080	TSHANG00205580	TSP00000680	TSP00000690
TetraHY52	TBOREA00013320	TBOREA00096330	TBOREA00096400	TBOREA00154250	TBOREA00159160	TBOREA00194920	TBOREA00096390	TELLIO00020530	TELLIO00064630	TELLIO00085890	TELLIO00085920	TELLIO00180660	TELLIO00210250	TELLIO00085900	TEPIDO00021540	TEPIDO00099630	TEPIDO00099640	TEPIDO00134360	TEPIDO00137860	TMALAC00011570	TMALAC00011580	TMALAC00126660	TMALAC00134530	TMALAC00136410	TMALAC00175710	TMALAC00175720	TMALAC00183610	TMALAC00136380	TMALAC00136400	TPARAV00047850	TPARAV00177680	TPARAV00193200	TPARAV00226100	TPARAV00226120	TPARAV00226110	TPYRIF00031300	TPYRIF00031310	TPYRIF00190860	TPYRIF00190870	TPYRIF00190880	TPYRIF00194080	TPYRIF00204600	TPYRIF00204610	TSHANG00033880	TSHANG00033890	TSHANG00033900	TSHANG00072280	TSHANG00184170	TSHANG00081210
TetraHY53	TBOREA00094610	TBOREA00144490	TBOREA00152110	TBOREA00152210	TBOREA00169830	TBOREA00102420	TBOREA00102490	TBOREA00102500	TELLIO00026590	TELLIO00198000	TELLIO00205990	TELLIO00139060	TELLIO00139280	TELLIO00139290	TELLIO00227960	TELLIO00228550	TEPIDO00081670	TEPIDO00118450	TEPIDO00136220	TEPIDO00155320	TEPIDO00130980	TEPIDO00131010	TEPIDO00131050	TMALAC00028310	TMALAC00028320	TMALAC00028520	TMALAC00028540	TMALAC00028550	TMALAC00028590	TMALAC00028630	TMALAC00117380	TMALAC00158720	TMALAC00163520	TMALAC00172150	TPARAV00050400	TPARAV00081990	TPARAV00084320	TPARAV00148760	TPARAV00211030	TPARAV00249450	TPARAV00249470	TPARAV00093620	TPARAV00093660	TPYRIF00047870	TPYRIF00047930	TPYRIF00103440	TPYRIF00144050	TPYRIF00173640	TPYRIF00181760
TetraHY54	TELLIO00032220	TELLIO00033880	TELLIO00068010	TELLIO00125370	TELLIO00135310	TELLIO00038820	TELLIO00153870	TPARAV00251480	TPARAV00012280	TPARAV00071890	TPARAV00118940	TPARAV00121920	TPARAV00141860	TPARAV00150270	TPARAV00151320	TPARAV00195470	TPARAV00195840	TPARAV00213210	TPARAV00219880	TPARAV00223410	TPARAV00226280	TPARAV00226350	TPARAV00228740	TPARAV00242840	TPARAV00251490	TPARAV00253030	TPARAV00253040	TPARAV00253390	TPARAV00254200	TPARAV00254910	TPARAV00070020	TPARAV00084180	TPARAV00149950	TPARAV00164950	TPARAV00178590	TPARAV00071870	TPARAV00178920	TPARAV00200940	TPARAV00238660	TPARAV00251830	TPARAV00083840	TPARAV00190830	TPARAV00195860	TPARAV00200880	TPARAV00221330	TPARAV00242890	TPARAV00251510	TPARAV00252830	TPARAV00253680
TetraHY55	TPARAV00005590	TPARAV00008850	TPARAV00137170	TPARAV00209590	TPARAV00209710	TPARAV00005600	TPARAV00053800	TPARAV00067820	TPARAV00067840	TPARAV00071010	TPARAV00137160	TPARAV00143850	TPARAV00209600	TPARAV00209760	TPARAV00209790	TPARAV00209830	TPARAV00209870	TPARAV00209740	TPARAV00209820	TPARAV00209880	TPARAV00008860	TPARAV00121830	TPARAV00143820	TPARAV00209560	TPARAV00209800	TPARAV00236530	TPARAV00243610	TPARAV00009190	TPARAV00193860	TPARAV00009200	TPARAV00071410	TPARAV00127300	TPARAV00151380	TPARAV00160830	TPARAV00193890	TPARAV00193910	TPARAV00201740	TPARAV00201820	TPARAV00201830	TPARAV00236370	TPARAV00031120	TPARAV00193960	TPARAV00031130	TPARAV00236360	TPARAV00223590	TPARAV00071390	TPARAV00193900	TPARAV00193930	TPARAV00193950
TetraHY56	TBOREA00018940	TBOREA00180630	TBOREA00180640	TBOREA00180650	TBOREA00142310	TBOREA00206710	TELLIO00018670	TELLIO00103460	TELLIO00127480	TELLIO00161620	TELLIO00171810	TELLIO00220910	TEPIDO00150940	TEPIDO00158740	TMALAC00053430	TMALAC00086720	TMALAC00120320	TMALAC00159720	TMALAC00159770	TMALAC00164110	TMALAC00159750	TMALAC00235300	TMALAC00248160	TPARAV00031960	TPARAV00031980	TPARAV00040920	TPARAV00032130	TPARAV00032140	TPARAV00032150	TPYRIF00081650	TPYRIF00204980	TPYRIF00204820	TPYRIF00204830	TPYRIF00204840	TPYRIF00204850	TPYRIF00204860	TPYRIF00204870	TPYRIF00204890	TPYRIF00204900	TPYRIF00204940	TPYRIF00204960	TPYRIF00204920	TPYRIF00204910	TPYRIF00204950	TSHANG00105000	TSHANG00105010	TSHANG00105020	TSHANG00105030	TSHANG00105040
TetraHY57	TELLIO00018690	TELLIO00040900	TELLIO00063350	TELLIO00082530	TELLIO00104660	TELLIO00192400	TELLIO00204990	TELLIO00022400	TELLIO00210630	TELLIO00225250	TELLIO00027750	TELLIO00041020	TELLIO00031860	TELLIO00065080	TELLIO00187310	TELLIO00227670	TELLIO00032820	TELLIO00104410	TELLIO00117230	TELLIO00128850	TELLIO00167470	TELLIO00209630	TELLIO00228030	TELLIO00037730	TELLIO00194050	TELLIO00038720	TELLIO00040850	TELLIO00088750	TELLIO00170900	TELLIO00040800	TELLIO00085820	TELLIO00086080	TELLIO00088690	TELLIO00104960	TELLIO00107610	TELLIO00127490	TELLIO00133090	TELLIO00167530	TELLIO00171410	TELLIO00207700	TELLIO00084900	TELLIO00091670	TELLIO00108170	TELLIO00134110	TELLIO00148740	TELLIO00168190	TELLIO00143330	TELLIO00161370	TELLIO00164430
TetraHY58	TBOREA00006900	TBOREA00006910	TBOREA00006920	TBOREA00006950	TBOREA00006970	TBOREA00007000	TBOREA00007070	TBOREA00140770	TBOREA00007060	TBOREA00031230	TBOREA00006960	TBOREA00006980	TELLIO00033820	TELLIO00140020	TELLIO00140040	TELLIO00057540	TELLIO00057560	TEPIDO00010820	TEPIDO00010890	TEPIDO00088690	TEPIDO00201720	TEPIDO00201740	TEPIDO00204570	TMALAC00000080	TMALAC00000090	TMALAC00000150	TMALAC00000170	TMALAC00172650	TPARAV00032200	TPARAV00073900	TPARAV00073940	TPARAV00231710	TPARAV00248740	TPARAV00248760	TPARAV00248780	TPARAV00248700	TPARAV00248720	TPARAV00248750	TPYRIF00007490	TPYRIF00007510	TPYRIF00007640	TPYRIF00094890	TPYRIF00021030	TPYRIF00191650	TPYRIF00191660	TSHANG00041230	TSHANG00041290	TSHANG00054240	TSHANG00192770
TetraHY59	TBOREA00092600	TBOREA00138810	TBOREA00092920	TPYRIF00049050	TPYRIF00049060	TPYRIF00049080	TPYRIF00049090	TPYRIF00049120	TPYRIF00049140	TPYRIF00049150	TPYRIF00049160	TPYRIF00049170	TPYRIF00049180	TPYRIF00049200	TPYRIF00049210	TPYRIF00049220	TPYRIF00049230	TPYRIF00049250	TPYRIF00049260	TPYRIF00049280	TPYRIF00049290	TPYRIF00049300	TPYRIF00049330	TPYRIF00049360	TPYRIF00049390	TPYRIF00049400	TPYRIF00049410	TPYRIF00049420	TPYRIF00049540	TPYRIF00049570	TPYRIF00049630	TPYRIF00049660	TPYRIF00049730	TPYRIF00049740	TPYRIF00049820	TPYRIF00049830	TPYRIF00049870	TPYRIF00049880	TPYRIF00049920	TPYRIF00049980	TPYRIF00049190	TPYRIF00049520	TPYRIF00049560	TPYRIF00049840	TPYRIF00049860	TPYRIF00049320	TPYRIF00049550	TPYRIF00049750	TPYRIF00049430
TetraHY60	TBOREA00027050	TBOREA00027060	TBOREA00027080	TBOREA00057700	TBOREA00168440	TBOREA00057720	TELLIO00156990	TELLIO00157000	TELLIO00166730	TEPIDO00006010	TEPIDO00006020	TEPIDO00086090	TEPIDO00133140	TMALAC00007310	TMALAC00007320	TMALAC00013270	TMALAC00103900	TMALAC00176730	TMALAC00176740	TMALAC00103390	TPARAV00007880	TPARAV00007890	TPARAV00127900	TPARAV00138510	TPARAV00007900	TPYRIF00075760	TPYRIF00075770	TPYRIF00075780	TPYRIF00187120	TPYRIF00099890	TPYRIF00099900	TPYRIF00099910	TPYRIF00187080	TPYRIF00187100	TSP00022240	TSP00022260	TSP00043050	TSP00147780	TSP00043070	TSP00043060	TTHERM_00011810	TTHERM_00011820	TTHERM_000684509	TTHERM_00418070	TTHERM_00684500	TTHERM_000414459	TTHERM_00414480	TVORAX00075790	TVORAX00075800
TetraHY61	TBOREA00002430	TBOREA00035900	TBOREA00038620	TBOREA00069610	TBOREA00145000	TBOREA00191390	TBOREA00083850	TBOREA00150460	TELLIO00014720	TELLIO00044250	TELLIO00100710	TELLIO00152300	TELLIO00201040	TELLIO00197450	TELLIO00150310	TELLIO00197460	TEPIDO00051270	TEPIDO00059940	TEPIDO00152380	TEPIDO00152400	TMALAC00069480	TMALAC00150210	TMALAC00165190	TPARAV00003500	TPARAV00073230	TPARAV00096460	TPARAV00222540	TPARAV00063480	TPYRIF00002490	TPYRIF00041540	TPYRIF00071790	TPYRIF00244380	TPYRIF00173010	TPYRIF00173040	TSHANG00013240	TSHANG00087640	TSHANG00029350	TSHANG00110610	TSHANG00068560	TSHANG00068570	TSHANG00155090	TSP00007630	TSP00018010	TSP00206700	TSP00115990	TSP00118190	TSP00127280	TTHERM_00074290	TTHERM_00423370
TetraHY62	TBOREA00007570	TBOREA00007580	TBOREA00010240	TBOREA00173070	TBOREA00173080	TBOREA00173090	TBOREA00173060	TBOREA00058510	TELLIO00135520	TELLIO00174660	TEPIDO00141310	TEPIDO00141320	TMALAC00000710	TMALAC00000730	TMALAC00000750	TMALAC00003790	TMALAC00003820	TMALAC00003830	TMALAC00007400	TMALAC00007410	TMALAC00031980	TMALAC00097120	TMALAC00175150	TMALAC00032010	TMALAC00032020	TPYRIF00008230	TPYRIF00008250	TPYRIF00008260	TPYRIF00008280	TPYRIF00008290	TPYRIF00008310	TPYRIF00008330	TPYRIF00011380	TPYRIF00011410	TPYRIF00201220	TPYRIF00201230	TPYRIF00201170	TPYRIF00201200	TPYRIF00201210	TPYRIF00099360	TSHANG00004420	TSHANG00061870	TSHANG00061880	TSHANG00163610	TSHANG00163650	TSHANG00061890	TSP00002110	TSP00002120	TSP00021370
TetraHY63	TBOREA00066720	TBOREA00109290	TBOREA00161730	TBOREA00124950	TELLIO00005260	TELLIO00025740	TELLIO00047440	TELLIO00050630	TELLIO00125150	TELLIO00189520	TELLIO00214870	TELLIO00189490	TEPIDO00055650	TEPIDO00087810	TEPIDO00124990	TEPIDO00181110	TEPIDO00117090	TEPIDO00144510	TEPIDO00117110	TMALAC00045050	TMALAC00072430	TMALAC00129130	TMALAC00139570	TMALAC00171200	TMALAC00182630	TMALAC00129100	TMALAC00196860	TPARAV00086880	TPARAV00086920	TPARAV00153180	TPARAV00171980	TPARAV00181160	TPARAV00189670	TPARAV00230680	TPARAV00153170	TPARAV00108490	TPYRIF00044430	TPYRIF00076720	TPYRIF00157720	TPYRIF00207840	TPYRIF00209500	TPYRIF00136840	TPYRIF00136900	TPYRIF00150770	TPYRIF00150780	TSHANG00039820	TSHANG00079280	TSHANG00107170	TSHANG00185590
TetraHY64	TBOREA00026030	TBOREA00026080	TBOREA00026110	TBOREA00026120	TPARAV00031570	TPARAV00073080	TPARAV00214720	TPARAV00221230	TPARAV00227010	TPARAV00253130	TPARAV00073070	TPARAV00181570	TPARAV00073110	TPARAV00073150	TPARAV00099410	TPARAV00099450	TPARAV00150700	TPARAV00153130	TPARAV00165860	TPARAV00209910	TPARAV00225380	TPARAV00227100	TPARAV00233710	TPARAV00233760	TPARAV00235980	TPARAV00241000	TPARAV00250480	TPARAV00250750	TPARAV00251210	TPARAV00253660	TPARAV00255250	TPARAV00099440	TPARAV00235410	TPARAV00244940	TPARAV00253120	TPARAV00254790	TPARAV00164840	TPARAV00207330	TPARAV00221220	TPARAV00227090	TPARAV00233880	TPARAV00248130	TPARAV00254010	TPARAV00150680	TPARAV00195550	TPARAV00235970	TPARAV00164580	TPARAV00165850	TPARAV00214710
TetraHY65	TELLIO00025430	TELLIO00025440	TMALAC00027130	TMALAC00027140	TMALAC00052780	TMALAC00027170	TMALAC00027180	TPARAV00028090	TPARAV00170520	TPARAV00216000	TPARAV00216020	TPARAV00216030	TPARAV00216050	TPARAV00216060	TPARAV00049810	TPARAV00049820	TPARAV00216040	TPARAV00148580	TPARAV00148590	TPARAV00148600	TPARAV00148630	TPARAV00148640	TPARAV00216010	TPYRIF00021270	TPYRIF00087280	TPYRIF00087300	TTHERM_000147680	TTHERM_000147691	TTHERM_000927401	TTHERM_002653415	TTHERM_00927400	TTHERM_00927340	TTHERM_00927350	TTHERM_00927360	TTHERM_00927390	TVORAX00231670	TVORAX00231700	TVORAX00250540	TVORAX00250520	TBOREA00030960	TEPIDO00042320	TMALAC00027050	TSP00128600	TTHERM_00927260	TVORAX00007260	TBOREA00030970	TELLIO00057160	TEPIDO00042330	TMALAC00027060
TetraHY66	TBOREA00017920	TBOREA00035630	TBOREA00095860	TBOREA00165910	TELLIO00012720	TELLIO00027230	TELLIO00060820	TELLIO00100360	TELLIO00157540	TELLIO00163810	TELLIO00034880	TEPIDO00000840	TEPIDO00007310	TEPIDO00012320	TEPIDO00064800	TEPIDO00076070	TEPIDO00104630	TEPIDO00113610	TEPIDO00184320	TEPIDO00205120	TEPIDO00205570	TMALAC00005480	TMALAC00016640	TMALAC00037910	TMALAC00069090	TMALAC00092530	TMALAC00123940	TPARAV00002560	TPARAV00010310	TPARAV00085720	TPARAV00092450	TPARAV00121390	TPARAV00125760	TPARAV00148800	TPYRIF00004190	TPYRIF00017470	TPYRIF00041190	TPYRIF00120870	TPYRIF00130260	TPYRIF00133550	TPYRIF00185870	TSHANG00010580	TSHANG00018790	TSHANG00059280	TSHANG00092980	TSHANG00134880	TSHANG00016290	TSHANG00152490	TSHANG00182210
TetraHY67	TPARAV00023710	TPARAV00023730	TPARAV00023720	TPARAV00026680	TPARAV00030840	TPARAV00068130	TPARAV00078000	TPARAV00078010	TPARAV00106300	TPARAV00148260	TPARAV00152010	TPARAV00182780	TPARAV00187620	TPARAV00187630	TPARAV00187640	TPARAV00187650	TPARAV00222840	TPARAV00230460	TPARAV00236670	TPARAV00236680	TPARAV00025150	TPARAV00073550	TPARAV00148240	TPARAV00187510	TPARAV00187500	TPARAV00246620	TPARAV00030860	TPARAV00030870	TPARAV00030880	TPARAV00068690	TPARAV00230450	TPARAV00243410	TPARAV00077980	TPARAV00244780	TPARAV00049190	TPARAV00063240	TPARAV00246630	TPARAV00068070	TPARAV00068670	TPARAV00068680	TPARAV00068700	TPARAV00068710	TPARAV00099260	TPARAV00149010	TPARAV00190410	TPARAV00202630	TPARAV00204680	TPARAV00206740	TPARAV00206760
TetraHY68	TBOREA00001180	TBOREA00036850	TBOREA00043640	TBOREA00182700	TBOREA00138440	TBOREA00182790	TBOREA00182690	TELLIO00104920	TELLIO00212990	TELLIO00213000	TEPIDO00013640	TEPIDO00024110	TEPIDO00059170	TEPIDO00169430	TEPIDO00169450	TEPIDO00089770	TEPIDO00169390	TMALAC00001160	TMALAC00001180	TMALAC00001200	TMALAC00192950	TMALAC00192960	TMALAC00090910	TMALAC00132270	TMALAC00192900	TPARAV00097670	TPARAV00132580	TPARAV00132610	TPARAV00201150	TPARAV00234890	TPARAV00132590	TPYRIF00209860	TPYRIF00209870	TSHANG00082680	TSHANG00092090	TSHANG00097180	TSHANG00162100	TSHANG00097120	TSHANG00097190	TSHANG00190670	TSHANG00169610	TSHANG00202890	TSP00008770	TSP00016070	TSP00019260	TSP00171590	TSP00171680	TSP00171690	TSP00208480
TetraHY69	TBOREA00083200	TBOREA00189590	TBOREA00206010	TTHERM_000732902	TTHERM_001117360	TTHERM_001125109	TTHERM_001217245	TTHERM_001244548	TTHERM_001247830	TTHERM_001302815	TTHERM_001346829	TTHERM_001372789	TTHERM_001409989	TTHERM_001417299	TTHERM_001443819	TTHERM_001449010	TTHERM_001475519	TTHERM_001542769	TTHERM_001571179	TTHERM_001577290	TTHERM_001659049	TTHERM_001668159	TTHERM_002653329	TTHERM_002653354	TTHERM_002653356	TTHERM_002653361	TTHERM_002653382	TTHERM_002653394	TTHERM_002653412	TTHERM_002653416	TTHERM_002653421	TTHERM_002653427	TTHERM_002653431	TTHERM_002653468	TTHERM_002653478	TTHERM_002653480	TTHERM_002653488	TTHERM_002653489	TTHERM_002653497	TTHERM_002653513	TTHERM_002653518	TTHERM_002653529	TTHERM_00959800	TTHERM_01591560	TTHERM_002653345	TTHERM_002653331	TTHERM_002653375	TTHERM_002653473	TTHERM_002653346
TetraHY70	TELLIO00010860	TELLIO00013250	TELLIO00033790	TELLIO00083080	TELLIO00091270	TELLIO00149150	TELLIO00225180	TELLIO00226540	TELLIO00012220	TELLIO00017080	TELLIO00032290	TELLIO00086630	TELLIO00104990	TELLIO00157050	TELLIO00169160	TELLIO00192520	TELLIO00200890	TELLIO00226960	TELLIO00164410	TELLIO00016480	TELLIO00201570	TELLIO00018830	TELLIO00028440	TELLIO00084740	TELLIO00088770	TELLIO00105140	TELLIO00128150	TELLIO00146060	TELLIO00161630	TELLIO00167850	TELLIO00203730	TELLIO00209610	TELLIO00214240	TELLIO00225000	TELLIO00021210	TELLIO00021240	TELLIO00027390	TELLIO00028390	TELLIO00086550	TELLIO00128030	TELLIO00219080	TELLIO00162160	TELLIO00171760	TELLIO00038850	TELLIO00038950	TELLIO00038910	TELLIO00098730	TELLIO00133430	TELLIO00156710
TetraHY71	TMALAC00142210	TMALAC00142220	TSHANG00030400	TSHANG00030410	TSHANG00030420	TSHANG00030440	TSHANG00030450	TSHANG00030460	TSHANG00030470	TSHANG00030490	TSHANG00030500	TSHANG00030510	TSHANG00030520	TSHANG00030530	TSHANG00030540	TSHANG00030550	TSHANG00030560	TSHANG00030580	TSHANG00030600	TSHANG00030610	TSHANG00030620	TSHANG00030640	TSHANG00030650	TSHANG00030660	TSHANG00030670	TSHANG00030680	TSHANG00030690	TSHANG00030710	TSHANG00030740	TSHANG00030750	TSHANG00030770	TSHANG00030780	TSHANG00030790	TSHANG00030800	TSHANG00030810	TSHANG00030830	TSHANG00030840	TSHANG00030850	TSHANG00030880	TSHANG00030890	TSHANG00030900	TSHANG00030910	TSHANG00030920	TSHANG00030930	TSHANG00030940	TSHANG00030950	TSHANG00030960	TSHANG00030970	TSHANG00147780
TetraHY72	TPARAV00231790	TPARAV00012010	TPARAV00012020	TPARAV00012040	TPARAV00018640	TPARAV00018680	TPARAV00030390	TPARAV00035690	TPARAV00074140	TPARAV00089760	TPARAV00099830	TPARAV00100300	TPARAV00116030	TPARAV00143900	TPARAV00151550	TPARAV00166060	TPARAV00166070	TPARAV00178400	TPARAV00193700	TPARAV00193710	TPARAV00195650	TPARAV00196090	TPARAV00196800	TPARAV00201340	TPARAV00201780	TPARAV00209900	TPARAV00214790	TPARAV00227720	TPARAV00234580	TPARAV00234710	TPARAV00240950	TPARAV00251320	TPARAV00254190	TPARAV00216720	TPARAV00250680	TPARAV00087670	TPARAV00176080	TPARAV00188490	TPARAV00219580	TPARAV00229660	TPARAV00030400	TPARAV00051880	TPARAV00051890	TPARAV00152370	TPARAV00166050	TPARAV00181560	TPARAV00196750	TPARAV00213300	TPARAV00219590
TetraHY73	TBOREA00012840	TBOREA00157110	TBOREA00157160	TBOREA00158570	TBOREA00172360	TBOREA00187590	TBOREA00187600	TELLIO00129570	TELLIO00213500	TELLIO00213510	TMALAC00161210	TMALAC00238670	TMALAC00215880	TPARAV00010520	TPARAV00010530	TPARAV00052570	TPYRIF00132730	TPYRIF00188560	TPYRIF00133620	TPYRIF00212110	TPYRIF00188500	TPYRIF00188540	TPYRIF00188570	TSHANG00083050	TSHANG00083060	TSHANG00083070	TSHANG00083110	TSHANG00083100	TSP00086410	TSP00086420	TSP00150720	TSP00132290	TSP00132370	TSP00177780	TSP00138820	TTHERM_00001420	TTHERM_00001430	TTHERM_000709619	TTHERM_00709620	TTHERM_01606700	TTHERM_001476529	TTHERM_00561240	TTHERM_00561250	TTHERM_00561260	TTHERM_00561270	TVORAX00064560	TVORAX00064590	TVORAX00149140	TVORAX00149160
TetraHY74	TBOREA00041950	TBOREA00041960	TBOREA00041970	TBOREA00053090	TELLIO00042620	TELLIO00107210	TELLIO00107220	TEPIDO00027260	TEPIDO00027270	TEPIDO00053640	TEPIDO00122030	TMALAC00042160	TMALAC00042170	TMALAC00042420	TMALAC00065210	TMALAC00104950	TMALAC00104960	TMALAC00248120	TPARAV00035860	TPARAV00044710	TPARAV00047860	TPARAV00099130	TPARAV00102950	TPARAV00125510	TPARAV00191770	TPARAV00191780	TPARAV00223010	TPARAV00224620	TPARAV00044670	TPARAV00044700	TPARAV00193610	TPARAV00223020	TPARAV00222980	TPYRIF00043720	TPYRIF00043730	TPYRIF00048840	TPYRIF00048850	TPYRIF00048860	TSHANG00027100	TSHANG00099990	TSHANG00100000	TSP00011420	TSP00011430	TSP00203760	TSP00203770	TSP00203790	TTHERM_00227830	TTHERM_00230960	TTHERM_00242300
TetraHY75	TPYRIF00006810	TPYRIF00006820	TPYRIF00006830	TPYRIF00006840	TPYRIF00006850	TPYRIF00006870	TPYRIF00006880	TPYRIF00006890	TPYRIF00006900	TPYRIF00006910	TPYRIF00006920	TPYRIF00007000	TPYRIF00007020	TPYRIF00007030	TPYRIF00007040	TPYRIF00007050	TPYRIF00007060	TPYRIF00007110	TPYRIF00007190	TPYRIF00007200	TPYRIF00007220	TPYRIF00007290	TPYRIF00007330	TPYRIF00007340	TPYRIF00007360	TPYRIF00007390	TPYRIF00236790	TPYRIF00236800	TPYRIF00236820	TPYRIF00236900	TPYRIF00236920	TPYRIF00236950	TPYRIF00236960	TPYRIF00236980	TPYRIF00237040	TPYRIF00237080	TPYRIF00237130	TPYRIF00256390	TPYRIF00007240	TPYRIF00236930	TPYRIF00236940	TPYRIF00237070	TPYRIF00007210	TPYRIF00007260	TPYRIF00007280	TPYRIF00007180	TPYRIF00007300	TPYRIF00007350	TPYRIF00007370
TetraHY76	TSHANG00078290	TSHANG00078300	TSHANG00078310	TSHANG00078320	TSHANG00078330	TSHANG00078340	TSHANG00078360	TSHANG00078370	TSHANG00078380	TSHANG00103830	TSHANG00103840	TSHANG00103870	TSHANG00139780	TSHANG00139790	TSHANG00139800	TSHANG00162420	TSHANG00176240	TSHANG00176250	TSHANG00176270	TSHANG00176280	TSHANG00176290	TSHANG00176300	TSHANG00176310	TSHANG00181310	TSHANG00186900	TSHANG00186910	TSHANG00186930	TSHANG00186950	TSHANG00186960	TSHANG00186970	TSHANG00187000	TSHANG00187010	TSHANG00187020	TSHANG00187030	TSHANG00192350	TSHANG00192370	TSHANG00198060	TSHANG00198070	TSHANG00198080	TSHANG00198720	TSHANG00198730	TSHANG00198740	TSHANG00198770	TSHANG00198780	TSHANG00207520	TSHANG00207530	TSHANG00207540	TSHANG00210260	TSHANG00210270
TetraHY77	TBOREA00027240	TBOREA00038060	TBOREA00170120	TBOREA00028470	TBOREA00122100	TBOREA00038100	TELLIO00036340	TELLIO00151680	TELLIO00163210	TELLIO00181380	TELLIO00151720	TEPIDO00006200	TEPIDO00029440	TEPIDO00172760	TMALAC00007170	TMALAC00019330	TMALAC00124490	TMALAC00204230	TMALAC00019350	TMALAC00019360	TMALAC00019380	TMALAC00067880	TMALAC00019390	TPARAV00008050	TPARAV00119280	TPYRIF00014560	TPYRIF00014570	TPYRIF00014580	TPYRIF00073750	TPYRIF00189660	TPYRIF00073830	TPYRIF00075580	TSHANG00044340	TSHANG00077730	TSHANG00192780	TSHANG00051470	TSHANG00115080	TSHANG00062640	TSP00038550	TSP00079720	TSP00038600	TSP00042880	TSP00156130	TSP00186570	TTHERM_00006080	TTHERM_00011640	TTHERM_00113090	TTHERM_00442110	TTHERM_00822150
TetraHY78	TELLIO00011660	TELLIO00011690	TELLIO00109930	TELLIO00011720	TELLIO00011750	TELLIO00011760	TELLIO00011770	TELLIO00109130	TEPIDO00066080	TEPIDO00066100	TEPIDO00066110	TMALAC00036910	TMALAC00055820	TMALAC00036950	TMALAC00036980	TPYRIF00005100	TPYRIF00005130	TPYRIF00005200	TPYRIF00005160	TPYRIF00005190	TPYRIF00005140	TPYRIF00005150	TPYRIF00005170	TPYRIF00005180	TPYRIF00081170	TSHANG00048370	TSHANG00048380	TSHANG00123960	TSHANG00202950	TSHANG00211780	TSP00202320	TSP00202330	TSP00202340	TTHERM_00354570	TTHERM_00354580	TTHERM_000263288	TTHERM_000263289	TTHERM_00248240	TTHERM_00248260	TTHERM_00263250	TTHERM_00263290	TTHERM_000561609	TTHERM_00561610	TTHERM_00248250	TTHERM_00248270	TTHERM_00248280	TTHERM_00248290	TTHERM_00248300	TTHERM_00561630
TetraHY79	TBOREA00020440	TBOREA00058100	TBOREA00098920	TBOREA00098910	TELLIO00018340	TELLIO00162320	TELLIO00173590	TELLIO00173610	TELLIO00176630	TEPIDO00111600	TEPIDO00185270	TMALAC00076610	TMALAC00076620	TMALAC00076630	TMALAC00076640	TMALAC00125400	TMALAC00125410	TPARAV00045270	TPARAV00045300	TPARAV00152060	TPARAV00152080	TPARAV00152090	TPARAV00152100	TPARAV00152110	TPARAV00152120	TPARAV00045340	TPYRIF00103750	TPYRIF00103760	TPYRIF00103770	TPYRIF00103790	TPYRIF00103800	TPYRIF00103810	TSHANG00098470	TSHANG00098480	TSHANG00201220	TSP00004240	TSP00021870	TSP00078650	TSP00078640	TTHERM_00400800	TTHERM_00979910	TTHERM_00979920	TTHERM_00979930	TTHERM_00979940	TTHERM_00979950	TTHERM_00980960	TTHERM_01009860	TTHERM_01009870	TTHERM_01731490
TetraHY80	TBOREA00021790	TBOREA00021800	TBOREA00036390	TBOREA00131150	TBOREA00131160	TBOREA00131140	TEPIDO00000140	TEPIDO00017500	TEPIDO00006880	TEPIDO00090580	TMALAC00017490	TMALAC00024090	TMALAC00127640	TMALAC00102110	TMALAC00102120	TMALAC00102130	TMALAC00127630	TMALAC00127650	TMALAC00127660	TPARAV00011200	TPARAV00093750	TPARAV00244020	TPARAV00089950	TPARAV00098910	TPARAV00098920	TPARAV00132000	TPARAV00229680	TPYRIF00016700	TPYRIF00239980	TPYRIF00038460	TPYRIF00038470	TPYRIF00042100	TSHANG00002150	TSHANG00018130	TSHANG00063650	TSHANG00171460	TSHANG00192290	TSHANG00194080	TSHANG00171430	TSHANG00171440	TSHANG00199020	TSP00008200	TSP00157760	TSP00157770	TSP00187150	TSP00035500	TSP00187160	TTHERM_000043859	TTHERM_000194618
TetraHY81	TBOREA00063520	TBOREA00063530	TBOREA00170320	TBOREA00170330	TBOREA00170340	TBOREA00170350	TBOREA00170360	TBOREA00170370	TBOREA00148820	TBOREA00187660	TBOREA00170380	TELLIO00107930	TELLIO00107940	TMALAC00053790	TMALAC00053800	TPARAV00039990	TPARAV00040000	TPARAV00040010	TPARAV00040020	TPARAV00040030	TPARAV00040040	TPARAV00040050	TPARAV00040070	TPYRIF00053260	TPYRIF00053270	TPYRIF00155710	TPYRIF00155720	TPYRIF00219670	TPYRIF00124400	TPYRIF00219700	TPYRIF00219710	TPYRIF00219720	TPYRIF00155690	TPYRIF00155700	TPYRIF00155730	TPYRIF00155740	TPYRIF00219690	TSHANG00100810	TSHANG00146030	TSHANG00146040	TSHANG00196360	TSHANG00203610	TSP00028500	TSP00028510	TSP00122430	TSP00214930	TSP00214940	TSP00214950	TSP00122440
TetraHY82	TBOREA00104970	TBOREA00171540	TBOREA00171560	TELLIO00044700	TELLIO00132850	TELLIO00159370	TELLIO00159380	TELLIO00092480	TELLIO00203430	TEPIDO00017520	TEPIDO00050950	TEPIDO00085180	TEPIDO00142370	TEPIDO00142380	TEPIDO00194170	TMALAC00024070	TMALAC00160900	TMALAC00165720	TMALAC00195770	TMALAC00195780	TMALAC00133470	TPARAV00011430	TPARAV00041090	TPARAV00041100	TPARAV00129520	TPARAV00074130	TPYRIF00071450	TPYRIF00207100	TPYRIF00207110	TPYRIF00240000	TPYRIF00240010	TSHANG00002130	TSHANG00062050	TSHANG00075170	TSHANG00153990	TSHANG00154000	TSP00092080	TSP00096670	TSP00153140	TSP00153150	TSP00187200	TTHERM_00070890	TTHERM_00075830	TTHERM_00463690	TTHERM_00773450	TTHERM_00773460	TTHERM_00518720	TVORAX00023160	TVORAX00121220
TetraHY83	TELLIO00018030	TELLIO00018040	TELLIO00018120	TELLIO00018160	TELLIO00146750	TELLIO00146780	TMALAC00051820	TMALAC00051830	TMALAC00051840	TMALAC00051890	TMALAC00191480	TMALAC00071750	TMALAC00051860	TMALAC00051900	TMALAC00075460	TMALAC00075470	TMALAC00051870	TMALAC00051880	TMALAC00164440	TMALAC00164490	TMALAC00164450	TMALAC00164480	TTHERM_000275799	TTHERM_000324389	TTHERM_001050449	TTHERM_00125790	TTHERM_00125800	TTHERM_00125810	TTHERM_00126870	TTHERM_00126900	TTHERM_01132820	TTHERM_00324390	TTHERM_00126890	TTHERM_00125819	TTHERM_00126830	TTHERM_00126840	TTHERM_00126920	TTHERM_01130780	TTHERM_01131800	TBOREA00065970	TEPIDO00055100	TPYRIF00077420	TSHANG00156830	TSP00185730	TBOREA00065980	TELLIO00046890	TEPIDO00055120	TMALAC00071760	TPYRIF00077400
TetraHY84	TELLIO00139740	TELLIO00139760	TELLIO00161650	TELLIO00161660	TMALAC00120080	TMALAC00120140	TPARAV00001540	TPARAV00141020	TPARAV00141030	TPARAV00141070	TPARAV00141080	TPARAV00141090	TPARAV00141220	TPARAV00141260	TPARAV00141280	TPARAV00141340	TPARAV00141370	TPARAV00141380	TPARAV00141390	TPARAV00039280	TPARAV00039290	TPARAV00039300	TPARAV00039320	TPARAV00039340	TPARAV00039350	TPARAV00141330	TPARAV00141210	TPARAV00141250	TPARAV00141230	TPARAV00141360	TPARAV00141040	TPARAV00141240	TPARAV00141060	TPYRIF00111660	TPYRIF00111680	TPYRIF00111710	TPYRIF00111720	TPYRIF00111780	TPYRIF00111790	TTHERM_01406920	TTHERM_01434670	TTHERM_01434620	TTHERM_01434630	TTHERM_01434650	TVORAX00034310	TVORAX00034320	TBOREA00103580	TSP00164100	TVORAX00034220
TetraHY85	TBOREA00078870	TBOREA00078890	TBOREA00078970	TBOREA00151910	TBOREA00167440	TBOREA00167510	TBOREA00183540	TBOREA00183580	TELLIO00070710	TELLIO00070720	TELLIO00197330	TELLIO00197340	TELLIO00197350	TELLIO00197360	TELLIO00197370	TELLIO00197380	TMALAC00031320	TMALAC00031330	TMALAC00090750	TMALAC00051020	TMALAC00112790	TMALAC00112800	TMALAC00133680	TMALAC00133690	TMALAC00173050	TMALAC00112810	TMALAC00133700	TPYRIF00034050	TPYRIF00211420	TSHANG00121680	TSHANG00121690	TSHANG00121700	TSHANG00121710	TSP00124930	TSP00175700	TSP00220160	TSP00129970	TTHERM_000377211	TTHERM_00376200	TTHERM_00377200	TTHERM_00427610	TTHERM_00428610	TTHERM_01508160	TTHERM_01508170	TTHERM_00263630	TTHERM_00263680	TTHERM_00264680	TTHERM_00538820	TVORAX00054060
TetraHY86	TBOREA00038770	TBOREA00038780	TBOREA00038790	TBOREA00156790	TBOREA00156830	TBOREA00156840	TBOREA00192790	TBOREA00192780	TELLIO00152450	TELLIO00152460	TMALAC00020090	TMALAC00020160	TMALAC00020170	TPARAV00044780	TPARAV00116410	TPYRIF00015440	TPYRIF00015450	TPYRIF00015460	TPYRIF00015470	TPYRIF00015610	TPYRIF00228710	TPYRIF00228730	TPYRIF00015620	TPYRIF00228720	TPYRIF00165200	TPYRIF00226940	TSHANG00013370	TSHANG00013380	TSHANG00164950	TSP00037820	TSP00037830	TSP00037840	TSP00132620	TSP00132670	TSP00191510	TSP00132610	TSP00191500	TTHERM_000109313	TTHERM_000109335	TTHERM_00109240	TTHERM_00109270	TVORAX00166410	TVORAX00166420	TVORAX00166430	TVORAX00180030	TVORAX00180040	TVORAX00180050	TVORAX00180060	TVORAX00199910
TetraHY87	TBOREA00005670	TBOREA00012410	TBOREA00138690	TBOREA00165770	TBOREA00205730	TBOREA00058610	TMALAC00083860	TMALAC00173870	TMALAC00210880	TMALAC00210900	TMALAC00227140	TMALAC00210890	TPARAV00072610	TPARAV00099280	TPARAV00151440	TPARAV00178930	TPARAV00201860	TPARAV00201920	TPARAV00211350	TPARAV00212560	TPARAV00213320	TPARAV00215150	TPARAV00240040	TPARAV00243030	TPARAV00243400	TPARAV00246160	TPARAV00249820	TPARAV00249880	TPARAV00250040	TPARAV00251340	TPARAV00251380	TPARAV00252360	TPARAV00253650	TPARAV00253980	TPARAV00079940	TPARAV00153010	TPARAV00200910	TPARAV00201930	TPARAV00213330	TPARAV00226990	TPARAV00249900	TPARAV00192830	TPYRIF00265240	TPYRIF00267160	TPYRIF00267170	TPYRIF00268360	TVORAX00236820	TVORAX00152050	TVORAX00204030
TetraHY88	TBOREA00037540	TBOREA00037550	TBOREA00154680	TBOREA00154710	TELLIO00191060	TELLIO00191070	TELLIO00209940	TELLIO00209920	TEPIDO00029870	TEPIDO00029880	TEPIDO00133950	TEPIDO00133970	TEPIDO00134030	TMALAC00018630	TMALAC00018640	TMALAC00018660	TMALAC00183960	TMALAC00183980	TMALAC00018650	TPARAV00061720	TPARAV00178060	TPARAV00178100	TPARAV00178120	TPYRIF00013870	TPYRIF00013880	TPYRIF00013890	TPYRIF00194520	TPYRIF00194550	TPYRIF00194570	TSHANG00026130	TSHANG00063050	TSHANG00099080	TSHANG00099150	TSHANG00099170	TSP00039200	TSP00039210	TSP00039220	TSP00131800	TSP00131830	TTHERM_000118777	TTHERM_000118785	TTHERM_00118760	TTHERM_00118770	TTHERM_00120780	TTHERM_00120790	TTHERM_00853000	TTHERM_00853020	TVORAX00070300	TVORAX00070310
TetraHY89	TBOREA00097220	TBOREA00139850	TBOREA00139860	TBOREA00175420	TELLIO00013020	TELLIO00052160	TELLIO00087360	TELLIO00146810	TELLIO00155000	TELLIO00107320	TEPIDO00098890	TEPIDO00112000	TEPIDO00184250	TEPIDO00188390	TEPIDO00201930	TMALAC00051770	TMALAC00074960	TMALAC00101470	TMALAC00152350	TMALAC00209450	TMALAC00229150	TPARAV00002140	TPARAV00032260	TPARAV00072780	TPARAV00088950	TPARAV00148020	TPARAV00184360	TPYRIF00003950	TPYRIF00079670	TPYRIF00121450	TPYRIF00148770	TPYRIF00255020	TPYRIF00256190	TSHANG00033250	TSHANG00113590	TSHANG00124580	TSHANG00102320	TSP00105020	TSP00114850	TSP00114860	TSP00151910	TSP00151940	TSP00156780	TSP00159780	TTHERM_00105110	TTHERM_00125640	TTHERM_00171850	TTHERM_00558440	TTHERM_01044390
TetraHY90	TBOREA00205860	TEPIDO00083110	TEPIDO00171060	TEPIDO00083120	TMALAC00215370	TMALAC00215650	TMALAC00246890	TMALAC00215680	TMALAC00215690	TMALAC00215790	TPYRIF00211970	TPYRIF00211980	TPYRIF00211990	TPYRIF00212010	TSHANG00121750	TSHANG00140740	TSHANG00146100	TSP00150800	TSP00150840	TSP00144460	TSP00191390	TSP00191400	TSP00150790	TSP00150820	TTHERM_00486040	TTHERM_00998980	TTHERM_00707460	TTHERM_00707470	TTHERM_00709560	TVORAX00130990	TVORAX00214660	TVORAX00177650	TBOREA00118090	TELLIO00185140	TMALAC00114460	TPYRIF00142000	TBOREA00118100	TELLIO00185150	TMALAC00114480	TSHANG00148870	TBOREA00192680	TELLIO00136120	TMALAC00220670	TPYRIF00227030	TBOREA00192690	TBOREA00192700	TMALAC00114470	TPARAV00077460	TELLIO00213400
TetraHY91	TVORAX00001160	TVORAX00079140	TVORAX00007590	TVORAX00107650	TVORAX00152230	TVORAX00180010	TVORAX00204930	TVORAX00243890	TVORAX00154730	TVORAX00020570	TVORAX00061110	TVORAX00106240	TVORAX00159850	TVORAX00122750	TVORAX00035480	TVORAX00035490	TVORAX00036000	TVORAX00078030	TVORAX00110910	TVORAX00131010	TVORAX00166450	TVORAX00204940	TVORAX00224740	TVORAX00227890	TVORAX00230540	TVORAX00126630	TVORAX00163450	TVORAX00232630	TVORAX00038120	TVORAX00041920	TVORAX00138120	TVORAX00204960	TVORAX00040840	TVORAX00152380	TVORAX00159450	TVORAX00159510	TVORAX00243730	TVORAX00043760	TVORAX00128560	TVORAX00144900	TVORAX00067290	TVORAX00093100	TVORAX00122000	TVORAX00105870	TVORAX00130430	TVORAX00116140	TVORAX00251970	TVORAX00190950	TVORAX00128550
TetraHY92	TBOREA00005610	TBOREA00005620	TBOREA00005630	TBOREA00005640	TBOREA00005710	TBOREA00005730	TBOREA00005760	TBOREA00082930	TBOREA00151960	TBOREA00005740	TBOREA00005660	TBOREA00005720	TBOREA00019300	TELLIO00025690	TELLIO00076560	TMALAC00038050	TMALAC00080780	TMALAC00161350	TPARAV00232230	TPARAV00232240	TPYRIF00063910	TPYRIF00180650	TPYRIF00249100	TPYRIF00249030	TPYRIF00249040	TPYRIF00249050	TPYRIF00249080	TPYRIF00249090	TSP00005570	TSP00056980	TSP00221130	TSP00231560	TSP00232220	TSP00219040	TSP00221160	TSP00221170	TSP00221180	TSP00221210	TSP00242190	TSP00239560	TVORAX00059230	TVORAX00142640	TVORAX00070650	TVORAX00070670	TVORAX00097570	TVORAX00135460	TVORAX00201930	TVORAX00251100	TVORAX00251110
TetraHY93	TELLIO00065360	TELLIO00132960	TELLIO00132920	TELLIO00132940	TMALAC00008400	TMALAC00008410	TMALAC00074430	TMALAC00161630	TPYRIF00139230	TPYRIF00177870	TPYRIF00182340	TPYRIF00182350	TPYRIF00249710	TPYRIF00249740	TPYRIF00205640	TPYRIF00205650	TPYRIF00266260	TPYRIF00266270	TPYRIF00266280	TTHERM_00637100	TTHERM_00637110	TTHERM_00637140	TVORAX00005020	TVORAX00024000	TVORAX00050270	TVORAX00084100	TVORAX00240890	TVORAX00144920	TVORAX00144930	TVORAX00144940	TVORAX00233090	TVORAX00233100	TVORAX00233140	TVORAX00233060	TVORAX00243850	TVORAX00243870	TVORAX00243900	TVORAX00243880	TVORAX00243910	TVORAX00243950	TVORAX00243930	TBOREA00097890	TELLIO00064540	TMALAC00174240	TPARAV00118260	TPYRIF00061410	TSHANG00142900	TSP00077410	TMALAC00067890
TetraHY94	TBOREA00001330	TBOREA00001340	TBOREA00001350	TELLIO00015810	TELLIO00015840	TELLIO00015850	TELLIO00015860	TEPIDO00059300	TEPIDO00059310	TEPIDO00173740	TMALAC00090610	TMALAC00090620	TMALAC00090630	TMALAC00090640	TMALAC00090650	TMALAC00090660	TPARAV00004300	TPARAV00004310	TPARAV00004330	TPYRIF00001610	TPYRIF00001620	TPYRIF00001630	TPYRIF00001640	TPYRIF00001650	TPYRIF00001660	TSHANG00082840	TSHANG00082850	TSHANG00186160	TSP00019060	TSP00019070	TSP00019080	TSP00019090	TSP00019100	TSP00019110	TSP00019120	TTHERM_000427518	TTHERM_000427529	TTHERM_00427510	TTHERM_00427520	TTHERM_00427530	TTHERM_00427540	TVORAX00082610	TVORAX00082620	TVORAX00082630	TVORAX00082640	TVORAX00082650	TVORAX00082660	TVORAX00082670	TBOREA00001320
TetraHY95	TBOREA00009300	TBOREA00009310	TBOREA00009320	TBOREA00009330	TBOREA00040290	TELLIO00115960	TELLIO00115980	TELLIO00115990	TELLIO00116000	TELLIO00116010	TELLIO00116020	TMALAC00002570	TMALAC00002590	TMALAC00002600	TMALAC00002610	TMALAC00002620	TMALAC00002630	TMALAC00002640	TMALAC00002650	TMALAC00095930	TPARAV00100250	TPARAV00100260	TPARAV00100280	TPARAV00154500	TPARAV00154540	TPYRIF00010270	TPYRIF00010280	TPYRIF00010290	TSP00000320	TSP00000330	TSP00000340	TSP00000350	TSP00009640	TTHERM_00035270	TTHERM_00035280	TTHERM_00035300	TTHERM_00035320	TTHERM_00035330	TTHERM_00035350	TTHERM_00035360	TTHERM_00035380	TTHERM_00035390	TTHERM_00409090	TVORAX00013150	TVORAX00013160	TVORAX00013170	TVORAX00013180	TVORAX00013190	TVORAX00013200
TetraHY96	TBOREA00061750	TBOREA00098290	TBOREA00161940	TELLIO00109900	TELLIO00126640	TELLIO00126670	TELLIO00164910	TELLIO00164990	TELLIO00152670	TELLIO00152680	TELLIO00152710	TEPIDO00028670	TEPIDO00089170	TEPIDO00184730	TEPIDO00100680	TEPIDO00111110	TMALAC00020380	TMALAC00020390	TMALAC00020410	TMALAC00075790	TMALAC00055810	TMALAC00086060	TMALAC00086100	TPARAV00049600	TPARAV00104220	TPYRIF00015930	TPYRIF00015940	TPYRIF00095930	TPYRIF00104670	TPYRIF00243670	TSHANG00013650	TSHANG00013660	TSHANG00057820	TSHANG00058470	TSHANG00172070	TSP00030560	TSP00077880	TSP00124240	TTHERM_00201670	TTHERM_00201720	TTHERM_00265100	TTHERM_00322860	TTHERM_00575470	TTHERM_00575480	TTHERM_00575510	TVORAX00026800	TVORAX00093020	TVORAX00093030	TVORAX00150570
TetraHY97	TBOREA00078290	TBOREA00080750	TBOREA00173220	TBOREA00151970	TBOREA00173210	TBOREA00080770	TELLIO00084460	TELLIO00190220	TELLIO00087110	TELLIO00101690	TELLIO00134820	TELLIO00134840	TELLIO00134870	TELLIO00136260	TELLIO00134890	TELLIO00172590	TMALAC00017790	TMALAC00031180	TMALAC00187230	TMALAC00211660	TMALAC00211620	TMALAC00211700	TMALAC00211710	TMALAC00211760	TMALAC00211770	TMALAC00211680	TPARAV00226810	TPARAV00226820	TPYRIF00032400	TPYRIF00032410	TPYRIF00108370	TPYRIF00108380	TSP00100250	TSP00104240	TSP00160700	TSP00160710	TSP00217870	TSP00232980	TSP00233210	TSP00232860	TSP00232870	TTHERM_00123760	TTHERM_00155550	TTHERM_00155570	TTHERM_01045780	TTHERM_01045810	TTHERM_01046810	TTHERM_01046820	TPARAV00177550
TetraHY98	TBOREA00018790	TBOREA00018800	TBOREA00018810	TBOREA00172310	TBOREA00020310	TBOREA00020350	TBOREA00020360	TBOREA00020380	TBOREA00020390	TELLIO00093920	TELLIO00093950	TPARAV00013280	TPARAV00013290	TPYRIF00061070	TPYRIF00061080	TSHANG00003440	TSHANG00003470	TSHANG00003480	TSHANG00003500	TSHANG00003490	TSHANG00003510	TSHANG00082140	TSHANG00082150	TSHANG00082160	TSHANG00082170	TSHANG00082190	TSHANG00082200	TSHANG00082210	TSP00004290	TSP00004300	TSP00004310	TSP00004320	TSP00004330	TSP00004380	TSP00223900	TSP00006050	TSP00006060	TSP00244580	TSP00223890	TTHERM_000059526	TTHERM_000059527	TTHERM_00059520	TVORAX00049130	TVORAX00049180	TVORAX00049190	TMALAC00021270	TPYRIF00145560	TTHERM_000053939	TVORAX00123490
TetraHY99	TBOREA00098890	TBOREA00098900	TBOREA00189410	TELLIO00170670	TELLIO00170690	TELLIO00170720	TELLIO00170740	TMALAC00076570	TMALAC00076580	TMALAC00237730	TMALAC00237760	TMALAC00237770	TMALAC00237780	TMALAC00237740	TMALAC00240590	TMALAC00240600	TMALAC00240610	TMALAC00240620	TPARAV00152020	TPARAV00152040	TPARAV00195450	TSP00078550	TSP00197460	TSP00078600	TSP00078630	TTHERM_000898360	TTHERM_00898350	TTHERM_01247780	TTHERM_01247790	TTHERM_01247810	TTHERM_01247820	TTHERM_01247830	TTHERM_001023012	TTHERM_01021970	TTHERM_01023000	TTHERM_001023015	TTHERM_01023060	TTHERM_01024110	TTHERM_01025120	TTHERM_00319920	TTHERM_00319930	TTHERM_01247770	TTHERM_01247800	TTHERM_00899380	TTHERM_01021990	TVORAX00184910	TVORAX00185020	TBOREA00098880	TELLIO00170660
TetraHY100	TBOREA00128860	TBOREA00181960	TBOREA00181980	TELLIO00120720	TELLIO00120740	TELLIO00120730	TEPIDO00163630	TEPIDO00163640	TMALAC00144340	TMALAC00208080	TMALAC00208090	TMALAC00208060	TPARAV00225350	TPARAV00245500	TPARAV00225360	TPARAV00245530	TPARAV00246390	TPYRIF00224770	TPYRIF00224780	TSHANG00143610	TSHANG00205750	TSP00162050	TTHERM_00794000	TTHERM_00849340	TTHERM_00849350	TTHERM_00849370	TVORAX00114990	TVORAX00115000	TVORAX00177170	TVORAX00211720	TVORAX00211760	TVORAX00211690	TVORAX00211700	TELLIO00160260	TPYRIF00177120	TPYRIF00224830	TSP00169860	TEPIDO00163650	TSHANG00158440	TBOREA00181990	TMALAC00208070	TPYRIF00224820	TVORAX00211740	TBOREA00182020	TELLIO00120710	TMALAC00208030	TSHANG00143580	TSP00169900	TTHERM_00849400
TetraHY101	TBOREA00050470	TBOREA00050480	TELLIO00032800	TELLIO00032810	TMALAC00056000	TMALAC00056010	TPARAV00016970	TPARAV00016980	TPARAV00017020	TPARAV00017040	TPARAV00017070	TPARAV00069070	TPARAV00080660	TPARAV00082740	TPARAV00095490	TPARAV00099470	TPARAV00106180	TPARAV00112940	TPARAV00112950	TPARAV00112960	TPARAV00151680	TPARAV00151710	TPARAV00153660	TPARAV00154140	TPARAV00195610	TPARAV00195620	TPARAV00248300	TPARAV00106190	TPARAV00088280	TPARAV00126680	TPARAV00151670	TPARAV00195630	TPYRIF00066440	TPYRIF00066450	TSHANG00129470	TSHANG00137870	TSHANG00137880	TSHANG00137890	TSHANG00157610	TSHANG00173670	TSHANG00185630	TSHANG00206970	TSP00110830	TSP00110840	TTHERM_000155254	TTHERM_000155257	TTHERM_000155258	TTHERM_000155255	TTHERM_000155259
TetraHY102	TBOREA00074700	TBOREA00198130	TBOREA00075250	TBOREA00188390	TELLIO00008250	TELLIO00208700	TELLIO00225310	TELLIO00008950	TELLIO00013650	TEPIDO00090990	TEPIDO00152050	TEPIDO00191760	TEPIDO00091470	TEPIDO00101370	TMALAC00069750	TMALAC00100830	TMALAC00194380	TMALAC00236920	TMALAC00070460	TPARAV00120600	TPARAV00177010	TPYRIF00085070	TPYRIF00254700	TPYRIF00085670	TPYRIF00235630	TPYRIF00254710	TSHANG00120530	TSHANG00121870	TSHANG00144450	TSHANG00146830	TSP00083350	TSP00178760	TSP00207490	TSP00083940	TTHERM_00101300	TTHERM_00939020	TTHERM_00300360	TTHERM_01108740	TTHERM_00302040	TVORAX00056660	TVORAX00248980	TVORAX00057240	TVORAX00221580	TBOREA00003170	TEPIDO00105320	TPARAV00003090	TPYRIF00003360	TSHANG00171680	TSP00122000
TetraHY103	TBOREA00100990	TBOREA00101010	TBOREA00101000	TELLIO00175450	TELLIO00175510	TELLIO00175520	TMALAC00006180	TMALAC00227300	TMALAC00227330	TMALAC00095590	TMALAC00095610	TMALAC00095620	TMALAC00227340	TPYRIF00088610	TPYRIF00088650	TPYRIF00088690	TPYRIF00088700	TPYRIF00088710	TPYRIF00088730	TPYRIF00088750	TPYRIF00222400	TPYRIF00088680	TSHANG00071800	TSHANG00071810	TSHANG00196170	TSP00063730	TSP00063750	TSP00063760	TTHERM_00008650	TTHERM_000491227	TTHERM_000491228	TTHERM_00491190	TTHERM_00085330	TTHERM_00085340	TTHERM_00491150	TVORAX00083690	TVORAX00083760	TVORAX00095850	TVORAX00095880	TVORAX00095900	TVORAX00095930	TVORAX00095940	TELLIO00035430	TPYRIF00088830	TPYRIF00036180	TEPIDO00204040	TSP00063740	TTHERM_00411410	TVORAX00083710
TetraHY104	TBOREA00140370	TBOREA00140380	TBOREA00140390	TMALAC00069840	TMALAC00076200	TMALAC00146080	TPYRIF00188340	TPYRIF00212080	TPYRIF00183940	TPYRIF00184040	TPYRIF00074380	TPYRIF00074390	TPYRIF00074400	TPYRIF00103310	TPYRIF00241990	TPYRIF00242000	TPYRIF00242020	TPYRIF00242030	TPYRIF00266130	TPYRIF00266140	TPYRIF00183950	TPYRIF00183880	TPYRIF00184400	TSP00127260	TSP00160450	TSP00160460	TSP00160470	TSP00160480	TSP00160490	TSP00180950	TSP00180960	TSP00180970	TSP00180980	TSP00216580	TSP00216620	TSP00216630	TSP00234650	TSP00234660	TSP00234680	TSP00234690	TSP00238280	TSP00238310	TSP00242320	TSP00243140	TSP00244380	TSP00247390	TSP00249680	TVORAX00247660	TVORAX00247670
TetraHY105	TEPIDO00185210	TEPIDO00185230	TEPIDO00185240	TEPIDO00185250	TEPIDO00185260	TEPIDO00193610	TPARAV00127200	TPARAV00127220	TPARAV00127230	TPARAV00127240	TPARAV00127250	TPARAV00127260	TPARAV00127290	TPARAV00228840	TPARAV00228870	TPARAV00127270	TPARAV00154920	TPARAV00192270	TPARAV00201360	TPARAV00247160	TPARAV00247170	TPARAV00127280	TPARAV00201370	TTHERM_00879230	TTHERM_00879280	TTHERM_00879290	TTHERM_00881410	TTHERM_00879270	TTHERM_00879300	TTHERM_00881330	TTHERM_00881380	TTHERM_00881420	TTHERM_01354260	TTHERM_01354270	TTHERM_00881440	TTHERM_00881450	TBOREA00089750	TSP00211080	TPYRIF00078740	TSP00184870	TBOREA00089780	TSP00184850	TVORAX00072450	TBOREA00136390	TPYRIF00163820	TSHANG00094730	TSP00167810	TVORAX00227410	TVORAX00072350
TetraHY106	TBOREA00007150	TBOREA00009400	TBOREA00057380	TELLIO00140070	TELLIO00167050	TEPIDO00009000	TEPIDO00010810	TEPIDO00085810	TMALAC00000190	TMALAC00002730	TMALAC00104210	TPARAV00119000	TPARAV00119010	TPARAV00122770	TPARAV00127610	TPARAV00127620	TPARAV00127650	TPARAV00219360	TPARAV00122760	TPYRIF00007680	TPYRIF00010360	TPYRIF00100300	TPYRIF00111560	TPYRIF00111570	TPYRIF00218650	TPYRIF00221070	TPYRIF00221080	TPYRIF00221090	TPYRIF00221100	TPYRIF00221110	TPYRIF00221130	TPYRIF00221180	TPYRIF00221050	TSHANG00003770	TSHANG00078560	TSP00000250	TSP00002480	TSP00022620	TTHERM_00035440	TTHERM_00418430	TTHERM_00654020	TVORAX00010880	TVORAX00013300	TVORAX00013310	TVORAX00034360	TVORAX00034370	TVORAX00075450	TVORAX00238240	TVORAX00013290
TetraHY107	TBOREA00041410	TBOREA00085740	TELLIO00054390	TELLIO00083040	TELLIO00087450	TELLIO00162130	TELLIO00162140	TEPIDO00052130	TEPIDO00165540	TEPIDO00124320	TMALAC00094160	TMALAC00152250	TMALAC00152260	TMALAC00200810	TMALAC00238530	TMALAC00238540	TMALAC00094180	TMALAC00146010	TMALAC00200900	TSHANG00122820	TSHANG00191970	TSP00010890	TSP00071990	TSP00072000	TTHERM_001270201	TTHERM_00171730	TTHERM_00734060	TTHERM_00734070	TTHERM_00948680	TTHERM_00963210	TTHERM_01270200	TTHERM_00963230	TTHERM_00592780	TTHERM_00963240	TTHERM_01269140	TTHERM_01625900	TTHERM_01626910	TPYRIF00044420	TVORAX00085970	TBOREA00085730	TPYRIF00097790	TVORAX00088200	TPYRIF00097780	TVORAX00088210	TBOREA00085750	TEPIDO00052150	TPARAV00059250	TSP00072010	TVORAX00088220
TetraHY108	TBOREA00102800	TBOREA00165170	TBOREA00169230	TELLIO00145020	TELLIO00206510	TELLIO00154550	TELLIO00168070	TEPIDO00095340	TEPIDO00143280	TEPIDO00131300	TEPIDO00136550	TEPIDO00157260	TEPIDO00175150	TMALAC00027620	TMALAC00159340	TMALAC00187450	TMALAC00119260	TMALAC00145770	TPARAV00051040	TPARAV00093220	TPARAV00191470	TPARAV00230910	TPYRIF00102280	TPYRIF00172840	TPYRIF00198120	TPYRIF00140050	TPYRIF00265250	TSHANG00024830	TSHANG00041620	TSHANG00092350	TSHANG00122600	TSHANG00140580	TSHANG00159460	TSP00062940	TSP00134950	TSP00146510	TTHERM_000628579	TTHERM_00532470	TTHERM_00545830	TTHERM_00997500	TTHERM_01076970	TVORAX00074220	TVORAX00086330	TVORAX00175110	TVORAX00210110	TVORAX00117110	TBOREA00115810	TPARAV00137840	TPARAV00170070
TetraHY109	TBOREA00140090	TBOREA00140100	TBOREA00206100	TBOREA00206120	TELLIO00126270	TELLIO00126300	TELLIO00126310	TELLIO00126320	TELLIO00126440	TMALAC00085850	TMALAC00085870	TMALAC00085890	TMALAC00085960	TMALAC00085860	TMALAC00085880	TMALAC00085900	TMALAC00085950	TMALAC00206070	TMALAC00237100	TMALAC00237120	TMALAC00086000	TMALAC00206100	TPYRIF00095790	TPYRIF00095800	TPYRIF00095820	TPYRIF00095830	TPYRIF00095850	TSP00124150	TSP00124160	TSP00124180	TTHERM_00198200	TTHERM_00198220	TTHERM_00198320	TTHERM_00198210	TTHERM_00198230	TTHERM_00227020	TTHERM_01398470	TTHERM_01122770	TTHERM_01122780	TTHERM_01369770	TVORAX00026940	TVORAX00026950	TELLIO00225810	TEPIDO00089130	TSHANG00058490	TVORAX00026960	TVORAX00026990	TELLIO00126290	TEPIDO00089140
TetraHY110	TEPIDO00127130	TEPIDO00127270	TEPIDO00203870	TEPIDO00203880	TEPIDO00203920	TEPIDO00203910	TEPIDO00203890	TMALAC00205550	TMALAC00205570	TMALAC00205610	TMALAC00217670	TMALAC00217800	TPYRIF00184390	TPYRIF00212090	TPYRIF00242010	TVORAX00042590	TVORAX00098070	TVORAX00114450	TVORAX00228230	TVORAX00228250	TVORAX00228260	TVORAX00228280	TVORAX00228290	TVORAX00228320	TVORAX00228330	TVORAX00228340	TVORAX00235750	TVORAX00235760	TVORAX00195440	TVORAX00195450	TVORAX00114430	TVORAX00114440	TVORAX00173520	TVORAX00173540	TVORAX00198430	TVORAX00216770	TVORAX00216780	TVORAX00228220	TVORAX00173530	TVORAX00216790	TVORAX00228270	TVORAX00136140	TVORAX00136150	TVORAX00228240	TVORAX00235770	TVORAX00170590	TVORAX00195460	TBOREA00014500	TELLIO00130920
TetraHY111	TBOREA00072290	TBOREA00072300	TELLIO00043410	TELLIO00097550	TELLIO00137380	TMALAC00055590	TMALAC00157190	TMALAC00157220	TMALAC00157230	TMALAC00157240	TMALAC00055600	TMALAC00157180	TMALAC00157210	TMALAC00065290	TMALAC00096290	TMALAC00205950	TMALAC00232600	TMALAC00232610	TMALAC00232620	TMALAC00232630	TMALAC00247530	TPYRIF00122410	TPYRIF00122500	TPYRIF00242860	TPYRIF00242870	TPYRIF00169570	TSHANG00124990	TSHANG00125000	TSP00152050	TSP00152060	TTHERM_000610559	TTHERM_000610570	TTHERM_00242400	TTHERM_00408700	TTHERM_00610559	TTHERM_00610560	TTHERM_00833660	TTHERM_02210800	TTHERM_00717440	TTHERM_000717429	TTHERM_00583480	TTHERM_00717410	TTHERM_00717430	TVORAX00157520	TVORAX00157530	TSP00152090	TBOREA00097610	TPARAV00190720	TSP00188030
TetraHY112	TBOREA00102540	TBOREA00172150	TBOREA00172160	TBOREA00172170	TELLIO00139390	TELLIO00139410	TELLIO00139420	TELLIO00213330	TEPIDO00173140	TEPIDO00173160	TMALAC00028170	TMALAC00028180	TMALAC00028190	TMALAC00028200	TMALAC00035540	TMALAC00215260	TPYRIF00048120	TPYRIF00048130	TPYRIF00048140	TPYRIF00048150	TPYRIF00048160	TPYRIF00189290	TPYRIF00189300	TPYRIF00211850	TPYRIF00211860	TSHANG00121780	TSHANG00132550	TSHANG00132560	TSHANG00132570	TSP00062620	TSP00150910	TSP00150930	TSP00150940	TTHERM_000243674	TTHERM_00706360	TTHERM_00912240	TTHERM_00912250	TTHERM_00912260	TTHERM_00912270	TVORAX00086770	TVORAX00086780	TVORAX00086800	TVORAX00086810	TVORAX00086820	TVORAX00086830	TVORAX00086840	TVORAX00086850	TVORAX00177720	TVORAX00177730
TetraHY113	TBOREA00142220	TBOREA00142230	TBOREA00142240	TMALAC00076330	TMALAC00086810	TMALAC00094030	TMALAC00147300	TMALAC00147310	TMALAC00212150	TPARAV00208350	TPARAV00208360	TPARAV00208390	TPARAV00208410	TPARAV00208420	TPARAV00208430	TPYRIF00081740	TPYRIF00081770	TPYRIF00081750	TSHANG00167490	TSHANG00167500	TSHANG00167520	TSHANG00167530	TSHANG00175920	TSHANG00205140	TSHANG00167510	TSHANG00167540	TSHANG00167550	TSP00059110	TSP00059120	TSP00059130	TTHERM_000344329	TTHERM_00211530	TTHERM_00320150	TTHERM_00344290	TTHERM_00344300	TTHERM_00344310	TTHERM_00344330	TTHERM_00344340	TTHERM_00344350	TTHERM_00344360	TTHERM_00344380	TTHERM_00344391	TTHERM_00346390	TTHERM_00212540	TVORAX00228370	TVORAX00228380	TVORAX00228390	TVORAX00228410	TELLIO00165500
TetraHY114	TELLIO00138460	TELLIO00138470	TMALAC00029540	TMALAC00029550	TMALAC00029560	TMALAC00029570	TMALAC00029580	TMALAC00029590	TMALAC00029600	TMALAC00029620	TMALAC00029630	TPYRIF00206860	TPYRIF00206870	TSHANG00155300	TSHANG00155310	TSHANG00197940	TSHANG00205680	TSHANG00155320	TSHANG00206540	TSP00152940	TSP00152960	TTHERM_000256819	TTHERM_00256740	TTHERM_00256750	TTHERM_00256760	TTHERM_00256780	TTHERM_00256790	TTHERM_00256830	TTHERM_00256850	TTHERM_00256860	TTHERM_00256870	TTHERM_00255690	TTHERM_00255700	TTHERM_00256890	TTHERM_00773280	TVORAX00200500	TVORAX00200510	TVORAX00200520	TVORAX00200530	TBOREA00171320	TELLIO00159550	TMALAC00195620	TPYRIF00206850	TSP00152930	TTHERM_00773260	TVORAX00200490	TBOREA00171330	TEPIDO00142170	TMALAC00195640
TetraHY115	TMALAC00103780	TMALAC00103800	TPARAV00044240	TPARAV00044270	TPARAV00044300	TPARAV00194050	TPYRIF00077130	TPYRIF00099760	TSHANG00078780	TSHANG00078790	TSHANG00078820	TSHANG00078810	TSP00022120	TSP00022130	TSP00022280	TTHERM_000417959	TTHERM_00417990	TTHERM_00418000	TVORAX00075980	TVORAX00075990	TBOREA00057680	TEPIDO00086070	TSHANG00078770	TBOREA00057770	TELLIO00166700	TPYRIF00099830	TSP00022200	TVORAX00075860	TBOREA00057780	TELLIO00086420	TEPIDO00086110	TMALAC00135870	TPARAV00044220	TSP00022190	TTHERM_00185610	TVORAX00075880	TBOREA00057790	TELLIO00166690	TEPIDO00086140	TMALAC00103860	TPARAV00044230	TPYRIF00099820	TSP00022180	TTHERM_00417960	TVORAX00075890	TBOREA00057850	TTHERM_00417900	TEPIDO00086150	TMALAC00103870
TetraHY116	TSHANG00039320	TSHANG00067200	TSHANG00149980	TSHANG00204340	TSHANG00209270	TSHANG00210280	TSHANG00210750	TSHANG00211250	TSHANG00208610	TSHANG00149960	TSHANG00149970	TSHANG00149990	TSHANG00150000	TSHANG00150010	TSHANG00150030	TSHANG00188360	TSHANG00188370	TSHANG00165460	TSHANG00106620	TSHANG00210620	TSHANG00149950	TSHANG00150020	TSHANG00210790	TSHANG00207850	TSHANG00210590	TSHANG00213840	TSHANG00183610	TSHANG00199610	TSHANG00204390	TSHANG00206530	TSHANG00207860	TSHANG00211240	TSHANG00165450	TSHANG00165470	TSHANG00203300	TSHANG00212550	TSHANG00183640	TSHANG00191580	TSHANG00204400	TSHANG00209280	TSHANG00205260	TSHANG00209260	TSHANG00210560	TSHANG00213850	TSHANG00199600	TSHANG00183600	TSHANG00183650	TSHANG00199590	TSHANG00212390
TetraHY117	TBOREA00017200	TBOREA00017220	TBOREA00017230	TBOREA00017240	TPARAV00097760	TPARAV00097780	TPARAV00097790	TPARAV00097800	TPYRIF00018320	TPYRIF00018330	TSHANG00061190	TSHANG00061200	TSHANG00061210	TSHANG00061260	TSHANG00109480	TSHANG00198670	TSHANG00109390	TSHANG00109430	TSHANG00109450	TSHANG00061270	TSHANG00061280	TSHANG00109360	TSHANG00190640	TSHANG00190650	TSHANG00212110	TSHANG00061290	TSHANG00109380	TSHANG00109440	TSHANG00109400	TSHANG00109410	TSHANG00109420	TSP00037020	TSP00037040	TBOREA00017180	TELLIO00060030	TEPIDO00001580	TMALAC00015780	TPARAV00097750	TPYRIF00018380	TSP00037110	TTHERM_00047370	TVORAX00002650	TEPIDO00001570	TSP00037090	TSP00037060	TVORAX00002670	TPYRIF00018300	TSP00037050	TPARAV00097720
TetraHY118	TBOREA00026000	TBOREA00133760	TBOREA00109360	TELLIO00005330	TELLIO00006270	TELLIO00037380	TELLIO00037390	TELLIO00053130	TEPIDO00005330	TEPIDO00043060	TEPIDO00087890	TMALAC00008250	TMALAC00008260	TMALAC00008280	TMALAC00008290	TMALAC00061380	TMALAC00123330	TMALAC00139650	TPARAV00007210	TPARAV00124550	TPARAV00240110	TPARAV00240120	TPARAV00181060	TPYRIF00026130	TPYRIF00157600	TPYRIF00068930	TPYRIF00117540	TPYRIF00117550	TPYRIF00153550	TSHANG00082000	TSHANG00165340	TSHANG00170120	TSP00082610	TSP00087440	TSP00102240	TSP00222270	TSP00229610	TSP00229620	TTHERM_00013800	TTHERM_00013810	TTHERM_00013890	TTHERM_00013900	TTHERM_000457109	TTHERM_00220690	TTHERM_00535640	TVORAX00031770	TVORAX00052310	TVORAX00151160	TVORAX00155180
TetraHY119	TBOREA00044180	TBOREA00044210	TBOREA00086040	TBOREA00144400	TELLIO00049560	TELLIO00049590	TELLIO00198080	TEPIDO00024680	TEPIDO00024710	TMALAC00043960	TMALAC00043990	TMALAC00079700	TMALAC00110040	TMALAC00110060	TMALAC00110080	TMALAC00110100	TMALAC00163440	TMALAC00247080	TPARAV00031140	TPARAV00048820	TPARAV00113830	TPARAV00202070	TPARAV00202090	TPYRIF00055680	TPYRIF00055710	TPYRIF00131630	TPYRIF00173730	TPYRIF00140450	TSHANG00023950	TSHANG00032220	TSHANG00032250	TSP00016710	TSP00016740	TSP00072460	TSP00117560	TTHERM_00295350	TTHERM_00390120	TTHERM_00390150	TTHERM_01246700	TTHERM_01246720	TTHERM_01246740	TVORAX00068630	TVORAX00068660	TVORAX00166020	TVORAX00170340	TVORAX00166030	TBOREA00042450	TSP00014770	TEPIDO00128790
TetraHY120	TBOREA00091130	TBOREA00091140	TBOREA00091260	TBOREA00091230	TBOREA00091240	TBOREA00091250	TBOREA00122500	TBOREA00164730	TMALAC00122170	TMALAC00122180	TMALAC00122250	TMALAC00122280	TMALAC00122290	TMALAC00197980	TMALAC00247320	TPYRIF00021510	TPYRIF00065070	TSHANG00139970	TSHANG00139980	TSP00079230	TSP00091050	TSP00222330	TSP00090870	TSP00090880	TSP00090900	TSP00090930	TSP00091020	TTHERM_000289607	TTHERM_00289510	TTHERM_00289520	TTHERM_00289530	TTHERM_00289540	TTHERM_00289550	TTHERM_00289560	TTHERM_00289570	TTHERM_00289590	TTHERM_00289600	TTHERM_00290610	TTHERM_00290630	TTHERM_02182710	TTHERM_00289410	TTHERM_00289430	TVORAX00006980	TVORAX00143750	TEPIDO00072170	TPYRIF00110210	TVORAX00146720	TSHANG00134720
TetraHY121	TPARAV00052660	TPARAV00132290	TPARAV00132440	TPARAV00195730	TPARAV00208690	TPARAV00208710	TPARAV00208730	TPARAV00240840	TPARAV00240850	TPARAV00052680	TPARAV00052690	TPARAV00052700	TPARAV00052710	TPARAV00052720	TPARAV00052770	TPARAV00052780	TPARAV00073530	TPARAV00100620	TPARAV00100660	TPARAV00132420	TPARAV00190570	TPARAV00208680	TPARAV00240810	TPARAV00100590	TPARAV00072110	TPARAV00072140	TPARAV00080980	TPARAV00080990	TPARAV00081010	TPARAV00081100	TPARAV00081120	TPARAV00247920	TPARAV00247930	TPARAV00081090	TPARAV00166690	TPARAV00081030	TPARAV00156460	TPARAV00072030	TPARAV00072090	TPARAV00072040	TPARAV00072080	TPARAV00081080	TPARAV00072060	TPARAV00072100	TPARAV00072120	TPARAV00081070	TPARAV00100650	TPARAV00087610
TetraHY122	TBOREA00030660	TBOREA00148190	TBOREA00148210	TBOREA00148200	TMALAC00026530	TMALAC00026620	TMALAC00030720	TMALAC00130390	TPYRIF00021670	TPYRIF00021690	TPYRIF00021700	TPYRIF00021730	TPYRIF00021740	TPYRIF00021750	TPYRIF00021760	TPYRIF00179140	TSP00119740	TSP00119770	TSP00128950	TSP00119750	TTHERM_000641369	TTHERM_00946320	TTHERM_01127530	TTHERM_01500960	TTHERM_01501000	TTHERM_00703610	TTHERM_00945310	TTHERM_01127500	TVORAX00006690	TVORAX00156020	TVORAX00006700	TVORAX00006710	TVORAX00006730	TVORAX00006740	TVORAX00006770	TVORAX00006780	TVORAX00006800	TVORAX00006750	TVORAX00156030	TELLIO00199780	TEPIDO00126510	TEPIDO00126520	TMALAC00158100	TPYRIF00179130	TSHANG00203100	TELLIO00056730	TTHERM_00481190
TetraHY123	TBOREA00034050	TBOREA00095910	TBOREA00096210	TBOREA00128000	TBOREA00170710	TELLIO00069220	TELLIO00157180	TELLIO00157480	TELLIO00173070	TELLIO00079020	TEPIDO00065090	TEPIDO00065140	TEPIDO00079890	TEPIDO00130610	TMALAC00032830	TMALAC00092200	TMALAC00092460	TMALAC00113180	TMALAC00178910	TPARAV00060290	TPARAV00085810	TPARAV00151000	TPARAV00173570	TPYRIF00033460	TPYRIF00120930	TPYRIF00121170	TPYRIF00212770	TPYRIF00206290	TSHANG00008960	TSHANG00016370	TSHANG00016580	TSHANG00056460	TSP00041540	TSP00061460	TSP00102970	TSP00225760	TSP00148920	TTHERM_00352220	TTHERM_00353460	TTHERM_00475080	TTHERM_00569330	TTHERM_00691700	TVORAX00054660	TVORAX00093180	TVORAX00093440	TVORAX00105110	TVORAX00194230
TetraHY124	TBOREA00070440	TBOREA00070470	TELLIO00039720	TELLIO00134620	TELLIO00082970	TMALAC00010150	TMALAC00030960	TMALAC00030980	TMALAC00077260	TMALAC00200980	TMALAC00031010	TSHANG00170980	TSHANG00208340	TSHANG00197530	TSHANG00203160	TSHANG00205200	TSP00055340	TSP00055370	TSP00055390	TSP00194920	TTHERM_000845775	TTHERM_00845760	TTHERM_00085630	TTHERM_00768560	TTHERM_00843720	TTHERM_00845730	TTHERM_00986280	TTHERM_00987290	TTHERM_00985230	TTHERM_00845810	TBOREA00070490	TELLIO00134630	TEPIDO00110350	TMALAC00031030	TPYRIF00192670	TVORAX00021600	TBOREA00070530	TELLIO00134650	TSP00055460	TVORAX00021640	TBOREA00193310	TSHANG00158460	TVORAX00021620	TVORAX00021650	TPARAV00105050	TSHANG00093020	TPYRIF00192700
TetraHY125	TBOREA00103230	TBOREA00103240	TBOREA00103260	TELLIO00085330	TELLIO00085370	TELLIO00085380	TELLIO00161230	TELLIO00161290	TELLIO00161320	TELLIO00161330	TELLIO00161340	TMALAC00120600	TMALAC00120620	TMALAC00120670	TMALAC00120640	TMALAC00120660	TMALAC00226030	TMALAC00226040	TPYRIF00112220	TPYRIF00266110	TPYRIF00266120	TPYRIF00266150	TPYRIF00112340	TPYRIF00112350	TSHANG00124650	TSHANG00124660	TSP00163710	TSP00163720	TSP00163740	TTHERM_000798148	TTHERM_00798120	TTHERM_00798140	TTHERM_00798150	TTHERM_00798160	TTHERM_00798170	TTHERM_00798180	TTHERM_00799180	TTHERM_01100520	TTHERM_01284730	TTHERM_01284740	TEPIDO00144760	TMALAC00120590	TVORAX00033530	TVORAX00033540	TVORAX00033650	TMALAC00120810	TMALAC00120650
TetraHY126	TELLIO00039200	TELLIO00039250	TELLIO00039260	TELLIO00039270	TELLIO00039280	TELLIO00064410	TELLIO00039210	TELLIO00039220	TEPIDO00015690	TEPIDO00160000	TMALAC00011240	TMALAC00076910	TMALAC00076920	TMALAC00076940	TSP00023860	TSP00023870	TTHERM_000770900	TTHERM_000770911	TTHERM_00083580	TTHERM_00770890	TBOREA00023490	TELLIO00064420	TMALAC00011250	TPARAV00028970	TPYRIF00083880	TSHANG00030230	TTHERM_00083570	TVORAX00059800	TBOREA00023500	TPYRIF00083890	TVORAX00059810	TBOREA00023520	TSP00023850	TBOREA00023530	TPYRIF00083900	TBOREA00023550	TPYRIF00221950	TBOREA00023580	TELLIO00064360	TMALAC00011200	TTHERM_00083610	TTHERM_00083590	TMALAC00011230	TELLIO00064400	TPARAV00028940	TPARAV00028910	TPYRIF00221940
TetraHY127	TMALAC00078120	TMALAC00078130	TMALAC00078160	TMALAC00078140	TMALAC00078150	TMALAC00078190	TMALAC00078200	TMALAC00173220	TMALAC00197630	TMALAC00173250	TMALAC00197640	TMALAC00197650	TMALAC00216470	TMALAC00216560	TMALAC00216480	TMALAC00216500	TMALAC00216510	TMALAC00216540	TMALAC00216420	TMALAC00216440	TMALAC00216460	TMALAC00216550	TMALAC00239560	TMALAC00216490	TTHERM_000539009	TTHERM_000539010	TTHERM_000539021	TTHERM_000539043	TTHERM_000540049	TTHERM_00539000	TTHERM_00540040	TTHERM_00488220	TTHERM_00488230	TTHERM_00488270	TTHERM_00835220	TTHERM_00835260	TTHERM_00488240	TTHERM_00488280	TTHERM_00538999	TTHERM_00540020	TTHERM_00835230	TTHERM_00835240	TTHERM_00835250	TELLIO00061920	TELLIO00214430	TTHERM_000539008	TMALAC00216580
TetraHY128	TELLIO00022710	TELLIO00085140	TELLIO00082860	TELLIO00224920	TMALAC00156090	TMALAC00156130	TMALAC00156140	TMALAC00187340	TMALAC00238270	TMALAC00238280	TMALAC00238640	TMALAC00238630	TPYRIF00022510	TPYRIF00135010	TSP00202430	TSP00202460	TSP00241300	TTHERM_000633271	TTHERM_001498868	TTHERM_001504069	TTHERM_001663099	TTHERM_002653347	TTHERM_00900600	TTHERM_00935420	TTHERM_00958760	TTHERM_00958790	TTHERM_00976420	TTHERM_01246670	TTHERM_01246690	TTHERM_01376880	TTHERM_01377900	TTHERM_01618810	TTHERM_01695310	TTHERM_001388156	TTHERM_00197650	TTHERM_00815090	TTHERM_01086730	TTHERM_01388160	TTHERM_01494740	TTHERM_01564120	TTHERM_02013450	TBOREA00004720	TEPIDO00109300	TELLIO00025720	TELLIO00032930	TMALAC00216350
TetraHY129	TELLIO00044370	TELLIO00044380	TELLIO00044390	TMALAC00053060	TMALAC00233730	TPARAV00021960	TPARAV00021970	TPARAV00236300	TSHANG00142780	TSHANG00204040	TSP00114960	TSP00114970	TSP00114980	TTHERM_000129329	TTHERM_000396988	TTHERM_00129390	TTHERM_00397050	TTHERM_000396989	TBOREA00139930	TEPIDO00111930	TMALAC00075030	TBOREA00139950	TSP00115000	TBOREA00186610	TELLIO00145720	TMALAC00053070	TPYRIF00078180	TSP00184430	TVORAX00072020	TBOREA00186620	TPYRIF00078200	TSP00184440	TBOREA00204700	TEPIDO00203970	TSP00227260	TTHERM_00075460	TVORAX00183580	TTHERM_000558548	TTHERM_00129410	TELLIO00145760	TMALAC00053040	TPYRIF00148910	TMALAC00165370	TPYRIF00148880	TTHERM_000558549	TPYRIF00148920
TetraHY130	TPARAV00088330	TPARAV00184720	TSHANG00128210	TSHANG00128220	TSHANG00128250	TSHANG00128260	TSHANG00128270	TSHANG00128280	TSHANG00128290	TSHANG00128310	TSHANG00128320	TSHANG00128330	TSHANG00128340	TSHANG00128370	TSHANG00128390	TSHANG00128400	TSHANG00173910	TSHANG00173920	TSHANG00173930	TSHANG00173940	TSHANG00173950	TSHANG00173980	TSHANG00182860	TSHANG00182920	TSHANG00182930	TSHANG00182940	TSHANG00182950	TSHANG00182960	TSHANG00128230	TSHANG00128240	TSHANG00128380	TSHANG00182900	TSHANG00210520	TSHANG00128350	TSHANG00173970	TBOREA00135420	TSP00180820	TBOREA00135430	TELLIO00087420	TPYRIF00162620	TSP00180810	TVORAX00163010	TBOREA00135440	TEPIDO00201040	TSP00180800	TVORAX00025810
TetraHY131	TBOREA00123940	TBOREA00124250	TBOREA00155720	TBOREA00155860	TELLIO00074360	TELLIO00181800	TELLIO00182110	TEPIDO00062030	TEPIDO00062150	TEPIDO00104020	TEPIDO00104250	TEPIDO00062160	TMALAC00088710	TMALAC00111410	TMALAC00111730	TPARAV00116210	TPARAV00139270	TPARAV00208770	TPARAV00208930	TPYRIF00114370	TPYRIF00114490	TPYRIF00150160	TPYRIF00150500	TSHANG00019140	TSHANG00019410	TSHANG00195950	TSHANG00186290	TSP00080270	TSP00080580	TSP00205870	TSP00205970	TTHERM_000495990	TTHERM_00334300	TTHERM_00334410	TTHERM_00497300	TVORAX00109900	TVORAX00110010	TVORAX00141770	TVORAX00142070	TBOREA00155870	TELLIO00074240	TMALAC00088700	TTHERM_00334420	TVORAX00110020	TPARAV00208940
TetraHY132	TELLIO00141430	TELLIO00141440	TEPIDO00009470	TEPIDO00009480	TMALAC00001900	TMALAC00001910	TPYRIF00009490	TPYRIF00009530	TSHANG00049890	TSHANG00049900	TTHERM_00031600	TTHERM_00031610	TVORAX00012460	TVORAX00012470	TBOREA00008570	TELLIO00141420	TEPIDO00176870	TMALAC00001890	TPARAV00122070	TPYRIF00009460	TSHANG00206480	TSP00001060	TTHERM_000030601	TVORAX00012450	TBOREA00008580	TPYRIF00009470	TSP00001050	TBOREA00008590	TBOREA00008640	TELLIO00141450	TMALAC00001920	TSP00000990	TSP00001000	TTHERM_00031620	TVORAX00012490	TBOREA00201290	TELLIO00212270	TEPIDO00190520	TMALAC00234340	TPYRIF00260340	TSP00213370	TTHERM_01106070	TTHERM_00481240	TVORAX00012480	TMALAC00130450
TetraHY133	TMALAC00105630	TMALAC00105670	TMALAC00225820	TMALAC00225830	TPYRIF00197070	TPYRIF00197080	TPYRIF00197090	TPYRIF00031750	TPYRIF00031760	TPYRIF00167760	TPYRIF00054750	TPYRIF00210340	TPYRIF00216230	TPYRIF00109000	TPYRIF00210330	TPYRIF00216260	TPYRIF00216240	TPYRIF00216250	TPYRIF00216270	TSP00082390	TSP00228920	TSP00129910	TTHERM_00802520	TTHERM_01147140	TTHERM_01147150	TTHERM_01149310	TVORAX00018330	TVORAX00018350	TVORAX00037740	TVORAX00086580	TVORAX00095350	TVORAX00106180	TVORAX00212900	TVORAX00115010	TBOREA00078000	TSP00236240	TBOREA00079950	TELLIO00100670	TSHANG00038670	TTHERM_00149890	TBOREA00109140	TELLIO00187940	TPYRIF00070180	TMALAC00188400	TSHANG00122580
TetraHY134	TBOREA00010540	TBOREA00100420	TBOREA00201280	TBOREA00048600	TEPIDO00008030	TEPIDO00034500	TEPIDO00158180	TEPIDO00190530	TMALAC00004190	TMALAC00096340	TMALAC00234330	TMALAC00039040	TPARAV00065490	TPARAV00071240	TPARAV00195930	TPARAV00235430	TPYRIF00011710	TPYRIF00086370	TPYRIF00089840	TPYRIF00260330	TSHANG00004660	TSHANG00071250	TSHANG00160920	TSHANG00161990	TSHANG00141160	TSP00013720	TSP00064510	TSP00213360	TSP00044830	TTHERM_00039110	TTHERM_000408698	TTHERM_00149510	TTHERM_01106080	TVORAX00016200	TVORAX00179470	TVORAX00249810	TVORAX00242790	TELLIO00117600	TELLIO00024600	TSP00013710	TPARAV00235440	TPARAV00065480	TPARAV00071260	TPARAV00065500
TetraHY135	TBOREA00114290	TBOREA00114330	TBOREA00114310	TBOREA00114450	TBOREA00114430	TELLIO00190520	TELLIO00190540	TEPIDO00030230	TEPIDO00030280	TEPIDO00030270	TEPIDO00030300	TEPIDO00030310	TMALAC00018060	TMALAC00018110	TMALAC00018080	TMALAC00018090	TPARAV00224010	TPARAV00224020	TPARAV00247250	TPYRIF00013260	TPYRIF00013290	TPYRIF00013320	TPYRIF00013280	TSHANG00025660	TSHANG00025720	TSHANG00025680	TSHANG00025700	TSP00174880	TSP00174910	TSP00175060	TSP00175050	TSP00175080	TTHERM_00122370	TTHERM_00122400	TTHERM_00122410	TTHERM_00122430	TVORAX00070790	TVORAX00070810	TVORAX00070830	TVORAX00070840	TVORAX00070860	TPARAV00140340	TPYRIF00013340	TSHANG00025640
TetraHY136	TBOREA00115010	TBOREA00115020	TELLIO00051980	TELLIO00051990	TMALAC00228910	TMALAC00228930	TPARAV00115070	TPARAV00115080	TPARAV00115090	TPARAV00115100	TPARAV00151340	TPARAV00151350	TPARAV00151360	TPARAV00237250	TPYRIF00012380	TPYRIF00255190	TPYRIF00054610	TPYRIF00255240	TPYRIF00255220	TTHERM_001044671	TTHERM_001044673	TTHERM_001044675	TTHERM_001044677	TVORAX00235690	TVORAX00240410	TSHANG00156040	TSP00218630	TSP00218640	TVORAX00071390	TBOREA00198540	TSP00208150	TVORAX00240380	TBOREA00198550	TEPIDO00188540	TBOREA00198560	TBOREA00198570	TELLIO00051960	TMALAC00228890	TVORAX00240390	TBOREA00198590	TEPIDO00188570	TSP00208130	TELLIO00051970	TMALAC00228900
TetraHY137	TBOREA00134030	TBOREA00134040	TELLIO00053380	TELLIO00053390	TEPIDO00141930	TEPIDO00141940	TMALAC00123570	TMALAC00123580	TPYRIF00091840	TPYRIF00091850	TPYRIF00153240	TPYRIF00153250	TSHANG00114280	TSHANG00114300	TSHANG00183980	TSHANG00195770	TSHANG00196180	TSHANG00200210	TSHANG00203250	TSHANG00203270	TSHANG00204990	TSP00072940	TSP00072980	TSP00072990	TSP00102540	TTHERM_00283930	TTHERM_00283960	TTHERM_00283970	TTHERM_00459360	TTHERM_00459370	TVORAX00091220	TVORAX00155470	TVORAX00213780	TVORAX00155480	TBOREA00088210	TPYRIF00176020	TELLIO00212220	TMALAC00208720	TPARAV00124310	TELLIO00129620	TMALAC00089120	TEPIDO00166600	TPYRIF00230340	TSHANG00128650
TetraHY138	TBOREA00187380	TBOREA00187400	TBOREA00187460	TELLIO00034300	TELLIO00034340	TELLIO00040830	TEPIDO00007530	TEPIDO00007560	TEPIDO00201890	TMALAC00004970	TMALAC00005010	TMALAC00078090	TMALAC00078100	TPARAV00210230	TPARAV00210260	TPARAV00210270	TPARAV00210310	TPYRIF00132440	TPYRIF00132560	TPYRIF00261740	TSHANG00092720	TSHANG00092760	TSHANG00093420	TSHANG00203240	TSP00086130	TSP00086150	TSP00086230	TSP00187830	TSP00127620	TTHERM_00001190	TTHERM_00001220	TTHERM_00994400	TVORAX00018150	TVORAX00064210	TVORAX00064240	TVORAX00064330	TVORAX00189370	TVORAX00189480	TBOREA00150100	TMALAC00134000	TPYRIF00156280	TTHERM_00509100	TVORAX00135910	TELLIO00034290
TetraHY139	TBOREA00020550	TBOREA00020590	TBOREA00020560	TELLIO00093670	TELLIO00093740	TELLIO00093700	TELLIO00093730	TELLIO00093720	TPYRIF00060840	TPYRIF00060850	TSHANG00003320	TSHANG00003330	TSHANG00003350	TSP00004070	TSP00004080	TSP00004110	TSP00207970	TTHERM_000062686	TTHERM_000062688	TTHERM_000062689	TTHERM_00062690	TVORAX00049310	TVORAX00049320	TVORAX00049330	TVORAX00049390	TVORAX00049340	TELLIO00093770	TMALAC00022880	TMALAC00022950	TPYRIF00060890	TTHERM_00066710	TVORAX00049300	TELLIO00093760	TSP00004090	TELLIO00093640	TMALAC00022900	TPYRIF00060880	TBOREA00020600	TBOREA00166670	TMALAC00022930	TTHERM_00062650	TPARAV00114140	TPYRIF00060900
TetraHY140	TBOREA00062090	TBOREA00062130	TBOREA00062120	TBOREA00062150	TBOREA00062160	TBOREA00062190	TBOREA00062220	TBOREA00062200	TELLIO00109340	TELLIO00109350	TSHANG00001930	TSHANG00001940	TSP00030030	TSP00030040	TSP00030060	TSP00030080	TTHERM_00263460	TTHERM_00263470	TTHERM_00263480	TVORAX00035680	TVORAX00035730	TVORAX00035740	TVORAX00035750	TVORAX00035770	TELLIO00109390	TEPIDO00119570	TMALAC00055410	TPYRIF00105380	TTHERM_00263510	TPYRIF00105400	TSP00030110	TVORAX00035700	TPYRIF00105410	TSP00030090	TSP00030100	TELLIO00109360	TMALAC00055390	TPYRIF00105420	TTHERM_00263490	TSP00030050	TMALAC00055360	TMALAC00055380	TPARAV00033540
TetraHY141	TELLIO00017880	TELLIO00036720	TELLIO00105510	TELLIO00109720	TELLIO00161160	TELLIO00168490	TELLIO00228530	TELLIO00142700	TELLIO00148570	TELLIO00022010	TELLIO00085710	TELLIO00091450	TELLIO00149230	TELLIO00168150	TELLIO00033890	TELLIO00053700	TELLIO00085990	TELLIO00134950	TELLIO00227980	TELLIO00086120	TELLIO00104430	TELLIO00168470	TELLIO00039750	TELLIO00043070	TELLIO00092190	TELLIO00128240	TELLIO00148870	TELLIO00192640	TELLIO00149120	TELLIO00041070	TELLIO00126340	TELLIO00104570	TELLIO00192690	TELLIO00085360	TELLIO00104770	TELLIO00143270	TELLIO00204920	TELLIO00125820	TELLIO00128400	TELLIO00107810	TELLIO00204490	TELLIO00164940	TEPIDO00080270
TetraHY142	TELLIO00186840	TELLIO00186850	TELLIO00186860	TMALAC00138190	TMALAC00138200	TMALAC00236450	TMALAC00236480	TMALAC00236460	TMALAC00236470	TPARAV00001520	TPARAV00009910	TPARAV00050090	TPARAV00094460	TPARAV00095650	TPARAV00220360	TPARAV00247740	TPARAV00247760	TPARAV00010150	TPARAV00124850	TPARAV00050100	TPYRIF00180020	TPYRIF00180030	TPYRIF00180040	TPYRIF00180060	TSP00074740	TSP00123670	TTHERM_000713289	TTHERM_00578990	TTHERM_00713290	TTHERM_00713300	TTHERM_00713310	TTHERM_00713320	TTHERM_00578970	TVORAX00112420	TVORAX00112430	TVORAX00250060	TVORAX00112410	TBOREA00116080	TPYRIF00139780	TSHANG00025040	TBOREA00151020	TSHANG00158700	TVORAX00117440
TetraHY143	TEPIDO00051450	TEPIDO00165660	TEPIDO00195860	TEPIDO00187650	TPARAV00058440	TPARAV00215030	TSHANG00076790	TSHANG00196110	TVORAX00049980	TVORAX00087470	TVORAX00237960	TBOREA00021110	TELLIO00093110	TELLIO00093120	TEPIDO00018000	TMALAC00023480	TPYRIF00060080	TSP00003390	TTHERM_00069330	TBOREA00085070	TELLIO00001200	TMALAC00078560	TPARAV00058430	TPYRIF00098570	TSP00071230	TTHERM_00293350	TVORAX00087450	TBOREA00085090	TELLIO00001220	TMALAC00078580	TPYRIF00098550	TSHANG00076800	TSP00071250	TTHERM_00293360	TBOREA00203330	TELLIO00215640	TMALAC00181690	TPYRIF00251220	TSHANG00092280	TSP00220350	TTHERM_00758980	TSHANG00002780	TSHANG00187760
TetraHY144	TBOREA00049550	TBOREA00049560	TBOREA00180730	TEPIDO00033570	TEPIDO00180100	TSP00012580	TSP00166130	TTHERM_000151656	TTHERM_000151657	TTHERM_01295350	TTHERM_01353190	TBOREA00049540	TPYRIF00143190	TSP00012590	TTHERM_000151655	TVORAX00014590	TELLIO00023460	TMALAC00040100	TPYRIF00143160	TPYRIF00205010	TVORAX00014580	TELLIO00023450	TMALAC00040110	TSP00012560	TSP00012570	TTHERM_000151659	TVORAX00014570	TBOREA00180700	TMALAC00224800	TSP00166170	TTHERM_01353180	TELLIO00171660	TMALAC00224870	TPYRIF00205030	TVORAX00202260	TSHANG00104980	TEPIDO00158770	TMALAC00040080	TMALAC00224810	TMALAC00224820	TPYRIF00143180	TSHANG00070250
TetraHY145	TBOREA00087200	TBOREA00152590	TELLIO00026190	TELLIO00166660	TELLIO00166670	TELLIO00128470	TMALAC00090450	TMALAC00103810	TMALAC00103820	TMALAC00171630	TPARAV00014050	TPARAV00102150	TPARAV00102160	TPARAV00152710	TPARAV00152730	TPARAV00183140	TPARAV00231280	TPARAV00237090	TPARAV00237100	TPARAV00237110	TPARAV00152650	TPYRIF00090360	TPYRIF00099780	TSHANG00148380	TSHANG00176600	TSP00022160	TSP00074180	TTHERM_00279710	TTHERM_00417920	TTHERM_00417930	TTHERM_00417940	TTHERM_00467860	TVORAX00075940	TVORAX00089900	TEPIDO00125420	TPYRIF00182320	TSP00130530	TVORAX00175850	TBOREA00197650	TPYRIF00251950	TSP00217630	TVORAX00241500
TetraHY146	TBOREA00128420	TBOREA00160840	TBOREA00194120	TELLIO00159880	TELLIO00159890	TELLIO00193720	TEPIDO00128540	TEPIDO00128550	TEPIDO00172190	TEPIDO00176940	TEPIDO00201230	TEPIDO00201240	TMALAC00144700	TMALAC00144710	TMALAC00144720	TMALAC00151180	TPARAV00124220	TPARAV00216470	TPARAV00216480	TPYRIF00195430	TPYRIF00216870	TPYRIF00216900	TSHANG00042920	TSHANG00042930	TSHANG00160660	TSHANG00162180	TSHANG00162200	TSHANG00162190	TSP00140720	TSP00194020	TSP00205340	TSP00205350	TTHERM_00666630	TTHERM_00923150	TTHERM_00923170	TVORAX00176520	TVORAX00176540	TVORAX00228590	TEPIDO00172200	TPYRIF00216880	TVORAX00176530	TTHERM_00923160
TetraHY147	TBOREA00144710	TBOREA00150470	TBOREA00162170	TBOREA00162180	TELLIO00052910	TELLIO00089680	TELLIO00228440	TMALAC00134180	TMALAC00159060	TMALAC00163780	TMALAC00173720	TMALAC00186910	TPARAV00051660	TPARAV00252520	TPYRIF00107640	TPYRIF00107650	TPYRIF00107660	TPYRIF00201550	TSHANG00067420	TSHANG00135220	TSHANG00144120	TSHANG00169490	TSHANG00187070	TSHANG00152150	TSHANG00207670	TSP00117930	TSP00124470	TSP00124480	TSP00127270	TTHERM_000503900	TTHERM_00503901	TTHERM_00503912	TTHERM_00506900	TTHERM_00506910	TTHERM_00600450	TVORAX00108330	TVORAX00108340	TVORAX00186350	TVORAX00194350	TEPIDO00171900	TMALAC00086380	TTHERM_00203030
TetraHY148	TPARAV00032860	TPARAV00032870	TPARAV00033150	TPARAV00033160	TPARAV00045470	TPARAV00045480	TPARAV00045540	TPARAV00108310	TPARAV00199620	TPARAV00199630	TPARAV00199690	TPARAV00201600	TPARAV00201610	TPARAV00246430	TPARAV00033140	TPARAV00108320	TPARAV00199770	TPARAV00094830	TPARAV00106780	TPARAV00108330	TPARAV00175610	TPARAV00199520	TPARAV00199530	TPARAV00199540	TPARAV00199550	TPARAV00199560	TPARAV00199580	TPARAV00199600	TPARAV00199660	TPARAV00199670	TPARAV00199730	TPARAV00207060	TPARAV00142060	TPARAV00199680	TPARAV00207040	TPARAV00207050	TPARAV00135330	TPARAV00199720	TPARAV00142040	TPARAV00142050	TPARAV00199570	TPARAV00199610
TetraHY149	TBOREA00005470	TBOREA00037250	TBOREA00071760	TMALAC00126500	TMALAC00126510	TPARAV00105710	TPARAV00017000	TPARAV00017060	TPARAV00105700	TPARAV00105770	TPARAV00221210	TPARAV00105760	TPYRIF00006280	TPYRIF00168980	TPYRIF00191830	TSHANG00097950	TSHANG00097970	TSHANG00097990	TSHANG00098000	TSHANG00098020	TSHANG00106590	TSHANG00106540	TSHANG00207950	TSHANG00106550	TSP00009250	TSP00175820	TSP00212080	TTHERM_000738576	TTHERM_001058781	TTHERM_00738580	TVORAX00010010	TVORAX00010050	TVORAX00010030	TEPIDO00177630	TVORAX00010060	TEPIDO00177620	TBOREA00052040	TSP00107780	TELLIO00221180	TTHERM_000738577	TEPIDO00143050
TetraHY150	TBOREA00078110	TBOREA00115060	TBOREA00162680	TMALAC00189170	TMALAC00200880	TMALAC00246510	TMALAC00247150	TMALAC00247940	TPYRIF00036660	TPYRIF00036670	TPYRIF00036680	TPYRIF00172980	TPYRIF00175280	TPYRIF00175290	TPYRIF00184840	TPYRIF00197200	TPYRIF00162460	TPYRIF00175300	TPYRIF00175310	TPYRIF00197210	TPYRIF00197220	TPYRIF00162470	TSP00129370	TSP00231210	TSP00233220	TTHERM_000675818	TTHERM_000675819	TTHERM_00582300	TTHERM_00644660	TTHERM_00675820	TVORAX00124390	TVORAX00124400	TVORAX00195360	TVORAX00195370	TVORAX00195390	TVORAX00213960	TVORAX00213970	TELLIO00033610	TELLIO00162470	TPARAV00048020	TSHANG00130660
TetraHY151	TBOREA00107070	TBOREA00121790	TBOREA00198670	TELLIO00051880	TELLIO00122260	TELLIO00162880	TELLIO00179860	TEPIDO00074330	TEPIDO00096400	TEPIDO00188660	TEPIDO00191520	TMALAC00099830	TMALAC00107360	TMALAC00124850	TMALAC00228810	TPARAV00071160	TPARAV00082720	TPARAV00160800	TPARAV00237200	TPYRIF00125600	TPYRIF00129210	TPYRIF00152510	TPYRIF00255360	TSHANG00006870	TSHANG00021850	TSHANG00077410	TSHANG00155960	TSP00064710	TSP00080080	TSP00208050	TSP00228820	TTHERM_00372500	TTHERM_00441760	TTHERM_00444310	TTHERM_01044780	TVORAX00116350	TVORAX00125180	TVORAX00128980	TVORAX00240490	TEPIDO00077130	TEPIDO00077140
TetraHY152	TBOREA00116340	TBOREA00116350	TPARAV00071470	TPARAV00071480	TPARAV00071490	TPARAV00072580	TPARAV00072590	TPARAV00072600	TPARAV00218060	TPARAV00227860	TPARAV00072730	TPARAV00207310	TPARAV00072620	TSHANG00079350	TSHANG00079360	TSP00055740	TSP00074470	TSP00074440	TSP00074450	TSP00074460	TELLIO00200400	TEPIDO00094890	TMALAC00028650	TPYRIF00139480	TSHANG00025210	TTHERM_00249860	TVORAX00117700	TBOREA00195150	TSP00196320	TVORAX00092530	TBOREA00195180	TELLIO00121940	TPYRIF00247260	TVORAX00227870	TMALAC00134450	TTHERM_01250130	TVORAX00097970	TMALAC00134470	TMALAC00168730	TTHERM_01462150	TVORAX00117690
TetraHY153	TELLIO00102550	TELLIO00102560	TELLIO00102570	TELLIO00102580	TELLIO00102600	TELLIO00102620	TELLIO00102630	TELLIO00102640	TELLIO00148630	TELLIO00102590	TELLIO00102610	TELLIO00102740	TPARAV00019130	TPARAV00019150	TPARAV00019170	TPARAV00228520	TPARAV00228530	TPYRIF00025950	TPYRIF00025980	TPYRIF00026000	TPYRIF00025990	TSHANG00013130	TSHANG00013140	TSP00039700	TSP00039710	TSP00039720	TVORAX00098090	TVORAX00098100	TVORAX00198820	TVORAX00198840	TVORAX00198830	TVORAX00198850	TVORAX00208020	TVORAX00208030	TBOREA00004220	TSP00157380	TBOREA00113140	TEPIDO00156550	TMALAC00194680	TSP00035110	TTHERM_01144930
TetraHY154	TEPIDO00150440	TEPIDO00150450	TEPIDO00150460	TMALAC00130130	TMALAC00130140	TPARAV00202800	TPARAV00202810	TSHANG00150660	TSHANG00150670	TSHANG00150680	TSHANG00207890	TSHANG00207900	TSHANG00207910	TSP00030620	TSP00030630	TSP00030640	TSP00030650	TSP00030660	TVORAX00226610	TVORAX00226650	TVORAX00226680	TVORAX00226670	TBOREA00061680	TBOREA00124390	TELLIO00188870	TEPIDO00168130	TMALAC00128570	TPYRIF00137500	TSP00085760	TTHERM_000522989	TVORAX00247330	TBOREA00137770	TELLIO00228270	TSP00188710	TTHERM_00476940	TBOREA00137780	TPYRIF00220280	TSP00188720	TTHERM_00476930	TPYRIF00220260	TMALAC00130120
TetraHY155	TBOREA00015490	TBOREA00054080	TBOREA00071130	TBOREA00077270	TELLIO00058110	TELLIO00095760	TELLIO00135330	TELLIO00202350	TEPIDO00003630	TEPIDO00061650	TMALAC00013790	TMALAC00031800	TMALAC00063510	TMALAC00223230	TPARAV00168920	TPARAV00204660	TPYRIF00020490	TPYRIF00092560	TPYRIF00172170	TPYRIF00026730	TSHANG00017440	TSHANG00068750	TSHANG00141730	TSP00050130	TSP00056050	TSP00208710	TSP00052560	TTHERM_00052470	TTHERM_00237560	TTHERM_00554420	TTHERM_00695650	TTHERM_00994060	TVORAX00000540	TVORAX00020720	TVORAX00042700	TVORAX00234040	TEPIDO00026370	TELLIO00040380	TMALAC00077810	TPARAV00047100
TetraHY156	TBOREA00055200	TBOREA00069190	TBOREA00069130	TBOREA00069160	TBOREA00069170	TELLIO00044800	TELLIO00070810	TMALAC00067550	TMALAC00067600	TMALAC00246990	TMALAC00165780	TMALAC00247010	TMALAC00247020	TMALAC00067610	TPARAV00024760	TPARAV00153410	TPARAV00230830	TPYRIF00071350	TPYRIF00071370	TPYRIF00071390	TSHANG00075220	TSHANG00075230	TSP00009080	TSP00096790	TSP00096800	TSP00096830	TSP00031050	TTHERM_000077009	TTHERM_00077010	TTHERM_00077020	TTHERM_00133390	TVORAX00023260	TVORAX00023270	TBOREA00037130	TEPIDO00195490	TPYRIF00057010	TSHANG00203560	TVORAX00043230	TEPIDO00050920	TELLIO00044830
TetraHY157	TBOREA00073520	TBOREA00073580	TBOREA00073610	TELLIO00003770	TELLIO00009930	TELLIO00009990	TELLIO00009960	TEPIDO00145040	TEPIDO00192210	TMALAC00071410	TMALAC00071500	TMALAC00071430	TPARAV00039540	TPARAV00046010	TPYRIF00083940	TPYRIF00084010	TPYRIF00150920	TPYRIF00234860	TSHANG00069200	TSHANG00172730	TSHANG00172740	TSP00137560	TSP00137660	TSP00137690	TTHERM_00298270	TTHERM_00298300	TTHERM_00298320	TVORAX00055330	TVORAX00055430	TVORAX00216480	TVORAX00102740	TVORAX00102750	TBOREA00072310	TELLIO00137410	TMALAC00157160	TPYRIF00169560	TSHANG00118920	TSP00152070	TTHERM_00583460	TBOREA00073570
TetraHY158	TELLIO00058400	TELLIO00058410	TEPIDO00003290	TEPIDO00003300	TEPIDO00154900	TMALAC00014120	TMALAC00014130	TMALAC00014140	TMALAC00014150	TMALAC00014160	TMALAC00014170	TMALAC00014180	TMALAC00014190	TPARAV00058130	TPARAV00058310	TPARAV00058320	TPARAV00058330	TPARAV00058350	TPARAV00058340	TPARAV00058360	TPARAV00169290	TPARAV00058370	TPYRIF00020160	TPYRIF00020170	TSHANG00128030	TSHANG00128040	TSHANG00153370	TSHANG00153390	TSHANG00153400	TSHANG00153410	TTHERM_000052089	TTHERM_000052099	TTHERM_00052090	TTHERM_00052100	TTHERM_00052110	TTHERM_00052120	TBOREA00015780	TSP00050490	TVORAX00000930	TELLIO00058420
TetraHY159	TPARAV00015150	TPARAV00015960	TPARAV00017550	TPARAV00046490	TPARAV00082940	TPARAV00083850	TPARAV00115520	TPARAV00123610	TPARAV00142230	TPARAV00142940	TPARAV00149100	TPARAV00151490	TPARAV00156570	TPARAV00164570	TPARAV00195900	TPARAV00206750	TPARAV00206780	TPARAV00208630	TPARAV00212740	TPARAV00214300	TPARAV00214560	TPARAV00217170	TPARAV00224780	TPARAV00228620	TPARAV00235070	TPARAV00238210	TPARAV00246570	TPARAV00250530	TPARAV00090520	TPARAV00127600	TPARAV00196480	TPARAV00196490	TPARAV00090120	TPARAV00062220	TPARAV00146680	TBOREA00033140	TSHANG00001200	TSP00040420	TVORAX00053300	TSP00224850
TetraHY160	TBOREA00022030	TBOREA00022040	TBOREA00060910	TEPIDO00014140	TEPIDO00048870	TEPIDO00197960	TEPIDO00198000	TEPIDO00197970	TMALAC00042410	TPARAV00028300	TPARAV00028320	TPARAV00043510	TPYRIF00052720	TPYRIF00081920	TPYRIF00081910	TPYRIF00081950	TSHANG00005080	TSHANG00053330	TSHANG00194130	TSHANG00183000	TSHANG00199160	TSP00025690	TSP00025700	TSP00027660	TTHERM_000357148	TTHERM_00357150	TTHERM_00189030	TVORAX00046340	TVORAX00077230	TVORAX00077240	TELLIO00066320	TELLIO00066330	TMALAC00013300	TMALAC00013310	TELLIO00081250	TMALAC00060220	TPYRIF00052700	TELLIO00066370	TEPIDO00048880
TetraHY161	TBOREA00046250	TBOREA00046270	TBOREA00046320	TBOREA00046280	TBOREA00046300	TBOREA00046310	TPYRIF00123830	TPYRIF00123840	TPYRIF00123860	TPYRIF00123930	TPYRIF00123940	TPYRIF00123870	TPYRIF00123880	TSP00046530	TSP00046540	TSP00046550	TSP00046560	TSP00046570	TTHERM_00145140	TTHERM_00145180	TVORAX00029540	TVORAX00029570	TVORAX00029580	TVORAX00029590	TVORAX00029610	TVORAX00029620	TSHANG00000840	TMALAC00047290	TTHERM_00145130	TELLIO00114350	TEPIDO00031890	TPARAV00034740	TSP00046510	TSP00046520	TTHERM_000145118	TELLIO00114370	TMALAC00047300	TPYRIF00123900	TPYRIF00123890
TetraHY162	TBOREA00051250	TBOREA00054190	TBOREA00100260	TBOREA00157180	TBOREA00157200	TELLIO00031680	TELLIO00040220	TELLIO00205650	TELLIO00205660	TEPIDO00026300	TEPIDO00046090	TEPIDO00149710	TEPIDO00165240	TMALAC00056940	TMALAC00077710	TMALAC00162820	TMALAC00162840	TPARAV00003740	TPARAV00047010	TPARAV00079760	TPARAV00144960	TPYRIF00026510	TPYRIF00065560	TPYRIF00188440	TPYRIF00188460	TSHANG00017370	TSHANG00086550	TSHANG00093820	TSP00052480	TSP00109940	TSP00132250	TSP00132270	TSP00229550	TTHERM_00158450	TTHERM_00561170	TTHERM_00561190	TTHERM_00790570	TVORAX00039030	TVORAX00208430
TetraHY163	TBOREA00065560	TBOREA00131840	TBOREA00141800	TEPIDO00106140	TEPIDO00106150	TMALAC00107690	TMALAC00137560	TPARAV00018300	TPARAV00067710	TPARAV00070690	TPARAV00076650	TPARAV00132270	TPARAV00161810	TPYRIF00069250	TPYRIF00159720	TSHANG00063330	TSHANG00063340	TSP00108850	TSP00108860	TTHERM_00444610	TTHERM_00530680	TTHERM_00565630	TELLIO00004300	TEPIDO00124230	TSHANG00182980	TSP00087150	TSP00100100	TVORAX00052590	TVORAX00154040	TMALAC00155140	TPYRIF00178120	TVORAX00169680	TELLIO00000310	TELLIO00121910	TEPIDO00074660	TPYRIF00125210	TSHANG00007170	TSP00065050	TVORAX00124830
TetraHY164	TBOREA00075960	TBOREA00088660	TBOREA00115820	TBOREA00203720	TELLIO00084960	TELLIO00097020	TELLIO00147070	TELLIO00206720	TEPIDO00060480	TEPIDO00069840	TEPIDO00095330	TEPIDO00136680	TEPIDO00175300	TMALAC00051520	TMALAC00064720	TMALAC00159610	TPARAV00051250	TPARAV00089550	TPARAV00141010	TPARAV00150810	TPYRIF00079900	TPYRIF00094110	TPYRIF00101970	TPYRIF00140040	TSHANG00024840	TSHANG00078040	TSHANG00193980	TSHANG00143750	TSP00075030	TSP00134720	TSP00154570	TSP00187580	TTHERM_00125358	TTHERM_00241900	TTHERM_00997780	TVORAX00041150	TVORAX00073570	TVORAX00073870	TVORAX00117120
TetraHY165	TBOREA00080880	TBOREA00081150	TBOREA00081170	TBOREA00150680	TPYRIF00046940	TPYRIF00098150	TPYRIF00222260	TPYRIF00256090	TPYRIF00267000	TPYRIF00267010	TPYRIF00267020	TPYRIF00267030	TPYRIF00080590	TPYRIF00222250	TPYRIF00266990	TPYRIF00228600	TSP00101100	TSP00129530	TSP00236030	TSP00238130	TSP00112540	TSP00202440	TSP00213740	TSP00225280	TSP00232300	TSP00233350	TSP00233370	TSP00233340	TSP00236010	TSP00236020	TVORAX00032790	TVORAX00228540	TBOREA00031320	TEPIDO00027240	TPYRIF00228610	TBOREA00077990	TVORAX00173430	TVORAX00243470	TPYRIF00038140
TetraHY166	TBOREA00172410	TBOREA00187580	TMALAC00011600	TMALAC00011630	TMALAC00011640	TMALAC00011610	TMALAC00215930	TMALAC00215940	TSP00086400	TSP00150660	TSP00150670	TTHERM_000082268	TTHERM_000083289	TTHERM_00083280	TTHERM_00083290	TTHERM_00709630	TTHERM_00709640	TTHERM_00709680	TTHERM_00709690	TVORAX00177410	TVORAX00177440	TVORAX00177450	TVORAX00177470	TVORAX00212570	TVORAX00177420	TVORAX00212560	TVORAX00177460	TELLIO00213560	TEPIDO00159830	TMALAC00215910	TPYRIF00212200	TSHANG00044330	TELLIO00213540	TTHERM_00709660	TELLIO00213570	TMALAC00215950	TPYRIF00212210	TMALAC00215980	TVORAX00177520
TetraHY167	TBOREA00195010	TBOREA00201970	TBOREA00205670	TBOREA00205680	TELLIO00130030	TELLIO00227020	TELLIO00227030	TEPIDO00179670	TEPIDO00179680	TEPIDO00205050	TEPIDO00205060	TMALAC00244340	TMALAC00244350	TPARAV00126240	TPARAV00126260	TPARAV00242300	TPYRIF00256990	TPYRIF00257000	TPYRIF00257010	TPYRIF00266390	TPYRIF00266370	TPYRIF00266360	TPYRIF00266380	TSP00196530	TSP00215780	TSP00233700	TSP00233710	TTHERM_01260740	TTHERM_01260750	TTHERM_01444900	TVORAX00119550	TVORAX00119590	TVORAX00233640	TVORAX00233660	TVORAX00210680	TVORAX00233630	TPARAV00251100	TSHANG00130120	TSHANG00201980
TetraHY168	TELLIO00014810	TELLIO00014820	TMALAC00150260	TMALAC00153260	TMALAC00153290	TMALAC00153300	TPARAV00003520	TPARAV00003540	TPYRIF00002410	TPYRIF00002420	TTHERM_000559855	TTHERM_00424520	TTHERM_00559950	TTHERM_00423410	TTHERM_00424410	TTHERM_00424440	TTHERM_00559900	TTHERM_01144950	TTHERM_01144980	TTHERM_00424430	TTHERM_00424560	TBOREA00002290	TELLIO00014880	TPYRIF00002400	TSHANG00087650	TSP00018060	TTHERM_00424580	TVORAX00080060	TBOREA00002380	TELLIO00014850	TEPIDO00059920	TPYRIF00002450	TELLIO00014830	TELLIO00014870	TMALAC00153200	TMALAC00194630	TPARAV00003590	TTHERM_00424470	TTHERM_00424530
TetraHY169	TELLIO00040770	TELLIO00076990	TELLIO00112800	TELLIO00190270	TEPIDO00026470	TEPIDO00030540	TEPIDO00057590	TEPIDO00078610	TMALAC00017840	TMALAC00078060	TMALAC00081360	TMALAC00105770	TPARAV00047190	TPARAV00060620	TPARAV00063170	TPARAV00090100	TPYRIF00012390	TPYRIF00026880	TPYRIF00063110	TPYRIF00139110	TSHANG00017530	TSHANG00025370	TSHANG00034230	TSHANG00087400	TSP00052690	TSP00057750	TSP00067880	TSP00218610	TTHERM_00123720	TTHERM_00470548	TTHERM_00994350	TTHERM_00316630	TVORAX00058540	TVORAX00071380	TVORAX00132830	TVORAX00136610	TBOREA00053960	TEPIDO00057600	TSHANG00087390
TetraHY170	TELLIO00041610	TELLIO00041640	TELLIO00150550	TELLIO00150560	TELLIO00150570	TELLIO00150610	TELLIO00150640	TELLIO00150660	TMALAC00041170	TMALAC00068600	TMALAC00041190	TMALAC00167050	TMALAC00041210	TMALAC00041220	TMALAC00111500	TMALAC00148330	TTHERM_000225929	TTHERM_000225936	TTHERM_000225989	TTHERM_00225910	TTHERM_00225940	TTHERM_00225980	TTHERM_000225988	TTHERM_00225990	TTHERM_00225930	TVORAX00244140	TBOREA00083690	TELLIO00150540	TEPIDO00108020	TPYRIF00131960	TSHANG00028850	TSP00115750	TTHERM_00328660	TVORAX00166350	TELLIO00041590	TELLIO00099870	TPARAV00136460	TTHERM_00328670	TMALAC00148320
TetraHY171	TPARAV00079690	TPARAV00079700	TPARAV00079710	TPARAV00079720	TPARAV00079730	TPARAV00079750	TPARAV00173950	TPARAV00241530	TPARAV00079740	TPARAV00241540	TPARAV00173940	TPARAV00173970	TTHERM_000344108	TTHERM_00344110	TTHERM_00344130	TVORAX00021210	TVORAX00021220	TBOREA00070720	TELLIO00165840	TMALAC00248380	TPYRIF00253510	TSHANG00114050	TSP00055680	TTHERM_00884680	TBOREA00132430	TSP00099420	TEPIDO00129780	TBOREA00142410	TSHANG00190840	TBOREA00142420	TSP00059340	TBOREA00182000	TEPIDO00172100	TSHANG00143600	TSP00169870	TMALAC00147490	TPYRIF00081500	TVORAX00159360	TPARAV00173930
TetraHY172	TBOREA00017980	TBOREA00145890	TEPIDO00000780	TEPIDO00121020	TMALAC00016700	TMALAC00206890	TPARAV00092390	TPARAV00129090	TPARAV00158550	TPYRIF00017410	TPYRIF00166290	TSHANG00018730	TSHANG00176230	TSP00036170	TSP00111840	TTHERM_00046470	TTHERM_00454090	TVORAX00003480	TVORAX00137740	TVORAX00121620	TELLIO00060880	TBOREA00105340	TELLIO00133520	TEPIDO00084790	TMALAC00160460	TPYRIF00161700	TSHANG00062480	TSP00092530	TTHERM_00463160	TBOREA00105350	TELLIO00133530	TMALAC00160450	TPARAV00129080	TPYRIF00161690	TSHANG00062490	TSP00092540	TTHERM_00463150	TVORAX00121630
TetraHY173	TBOREA00119660	TBOREA00123300	TELLIO00156740	TELLIO00172660	TELLIO00179830	TELLIO00182780	TEPIDO00079520	TEPIDO00096370	TEPIDO00103450	TEPIDO00132830	TMALAC00099860	TMALAC00112420	TMALAC00113540	TMALAC00176470	TPARAV00109510	TPARAV00117020	TPARAV00160750	TPYRIF00149470	TPYRIF00152450	TPYRIF00210770	TSHANG00008590	TSHANG00019960	TSHANG00021870	TSHANG00060360	TSP00081400	TSP00103420	TSP00228780	TSP00147440	TTHERM_00372460	TTHERM_00474738	TTHERM_00497900	TTHERM_00684740	TVORAX00105750	TVORAX00129030	TVORAX00141150	TVORAX00188780	TPARAV00170680	TPYRIF00187550
TetraHY174	TBOREA00186520	TBOREA00186530	TBOREA00186540	TELLIO00034750	TELLIO00145640	TELLIO00145650	TELLIO00145660	TEPIDO00070870	TEPIDO00070880	TMALAC00005450	TMALAC00053140	TMALAC00053150	TMALAC00053160	TPARAV00123280	TPARAV00202520	TPYRIF00028300	TPYRIF00078100	TPYRIF00078090	TPYRIF00106030	TPYRIF00078110	TSP00184340	TSP00184350	TSP00184360	TTHERM_000004859	TTHERM_00004840	TTHERM_00004850	TTHERM_00129490	TTHERM_00129500	TTHERM_00129510	TTHERM_00129520	TVORAX00071870	TVORAX00071880	TVORAX00071890	TVORAX00071940	TVORAX00148790	TVORAX00071920	TVORAX00071930	TSHANG00088350
TetraHY175	TBOREA00008890	TBOREA00008900	TPARAV00122570	TPARAV00122600	TPARAV00175800	TPARAV00175770	TPARAV00175790	TPARAV00175810	TSHANG00183340	TSHANG00183350	TSHANG00204450	TSHANG00207470	TSP00000740	TSP00000750	TEPIDO00198400	TPYRIF00009810	TVORAX00012730	TBOREA00008910	TELLIO00115620	TEPIDO00198390	TMALAC00002140	TMALAC00002160	TPYRIF00009820	TSP00000730	TTHERM_00031840	TTHERM_00032850	TVORAX00012740	TBOREA00148760	TELLIO00216570	TEPIDO00145790	TMALAC00195420	TPARAV00194830	TSHANG00118970	TSP00122380	TTHERM_00755740	TVORAX00206540	TELLIO00216580
TetraHY176	TBOREA00067120	TBOREA00119740	TELLIO00078340	TELLIO00222210	TEPIDO00056140	TEPIDO00096440	TEPIDO00174770	TMALAC00072920	TMALAC00099800	TMALAC00222420	TPARAV00107590	TPARAV00160820	TPARAV00207690	TPARAV00233240	TPYRIF00246310	TPYRIF00252690	TSHANG00021820	TSHANG00070450	TSHANG00116370	TSHANG00122360	TSP00111240	TSP00228850	TSP00194460	TTHERM_00266570	TTHERM_00372530	TVORAX00128960	TVORAX00212010	TVORAX00220010	TVORAX00236490	TELLIO00047920	TPYRIF00076180	TPYRIF00152550	TTHERM_01005210	TMALAC00224400	TTHERM_01014710	TEPIDO00181870	TSP00210010
TetraHY177	TBOREA00072320	TBOREA00072330	TBOREA00094670	TBOREA00072540	TBOREA00094680	TPYRIF00144000	TPYRIF00169590	TPYRIF00169730	TSHANG00133110	TSHANG00208580	TSP00133810	TSP00152130	TSP00152400	TSP00152080	TTHERM_00583470	TTHERM_00717460	TEPIDO00081610	TMALAC00157250	TVORAX00102720	TMALAC00117320	TMALAC00157170	TTHERM_00499400	TTHERM_00717720	TVORAX00102560	TELLIO00137130	TMALAC00157460	TPARAV00084370	TELLIO00111250	TPYRIF00143990	TMALAC00117310	TSP00133820	TSP00133830	TTHERM_00499390	TVORAX00144360	TELLIO00137400	TVORAX00144340	TVORAX00144350
TetraHY178	TBOREA00102000	TBOREA00127110	TBOREA00199720	TELLIO00138640	TELLIO00172070	TELLIO00190240	TELLIO00190780	TEPIDO00078880	TEPIDO00190780	TMALAC00017810	TMALAC00018370	TMALAC00114090	TPARAV00108850	TPARAV00237630	TPYRIF00046740	TPYRIF00210090	TPYRIF00253840	TSHANG00145550	TSP00062080	TSP00211870	TSP00227640	TTHERM_00122100	TTHERM_00123750	TTHERM_00254560	TTHERM_00473090	TVORAX00106390	TVORAX00209370	TVORAX00235000	TBOREA00101990	TELLIO00138610	TEPIDO00162960	TMALAC00029380	TPARAV00094390	TPYRIF00046600	TTHERM_00254590	TSHANG00124280	TVORAX00209400
TetraHY179	TELLIO00103060	TELLIO00154420	TELLIO00154440	TELLIO00154470	TELLIO00103070	TELLIO00103090	TELLIO00154480	TMALAC00127820	TMALAC00127850	TMALAC00198800	TMALAC00198860	TMALAC00198850	TMALAC00198880	TMALAC00198900	TMALAC00198870	TMALAC00198920	TMALAC00198910	TMALAC00200990	TMALAC00201000	TTHERM_000951839	TTHERM_00723000	TTHERM_00951830	TTHERM_00951860	TTHERM_00951870	TTHERM_000954061	TTHERM_00954010	TTHERM_00954020	TTHERM_00954030	TTHERM_00954050	TTHERM_00954060	TTHERM_00951890	TTHERM_00951900	TTHERM_00954090	TTHERM_00954120	TMALAC00127880	TMALAC00131640	TTHERM_00951840
TetraHY180	TPARAV00127680	TPARAV00009850	TPARAV00010410	TPARAV00010420	TPARAV00010440	TPARAV00010450	TPARAV00059490	TPARAV00071540	TPARAV00071550	TPARAV00081490	TPARAV00103550	TPARAV00111310	TPARAV00131400	TPARAV00209960	TPARAV00209970	TPARAV00210000	TPARAV00210020	TPARAV00210030	TPARAV00210040	TPARAV00210050	TPARAV00210070	TPARAV00210090	TPARAV00210060	TPARAV00127550	TPARAV00127590	TPARAV00208220	TPARAV00209980	TPARAV00210010	TPARAV00210080	TBOREA00106740	TELLIO00121860	TEPIDO00074700	TMALAC00107740	TPYRIF00125150	TSP00065120	TTHERM_000444659	TVORAX00124770
TetraHY181	TBOREA00005780	TBOREA00005800	TBOREA00005810	TBOREA00005830	TELLIO00011210	TELLIO00011220	TELLIO00040740	TELLIO00040760	TEPIDO00065830	TEPIDO00186560	TMALAC00036420	TMALAC00036430	TPARAV00001030	TPARAV00119460	TSHANG00106480	TSHANG00106490	TSP00113430	TSP00219070	TSP00219080	TSP00219090	TTHERM_00245580	TTHERM_00245590	TTHERM_00994270	TTHERM_00994340	TTHERM_00994290	TTHERM_00994310	TTHERM_00994330	TMALAC00078050	TPYRIF00006570	TVORAX00010080	TPYRIF00006580	TVORAX00010090	TVORAX00010100	TBOREA00024990	TPYRIF00006600	TSHANG00106500
TetraHY182	TBOREA00049690	TBOREA00164590	TBOREA00164600	TMALAC00167550	TMALAC00167570	TMALAC00167610	TPARAV00183670	TPARAV00183700	TPYRIF00151420	TPYRIF00151430	TPYRIF00151440	TPYRIF00174270	TPYRIF00174290	TPYRIF00174260	TPYRIF00174300	TPYRIF00174310	TPYRIF00174280	TSP00012410	TSP00174580	TSP00174590	TTHERM_00590400	TTHERM_00590410	TVORAX00144760	TVORAX00144810	TVORAX00144820	TVORAX00144830	TVORAX00144840	TVORAX00144770	TVORAX00144790	TVORAX00144800	TELLIO00191520	TBOREA00064320	TELLIO00191480	TTHERM_00590430	TELLIO00191540	TTHERM_00590450
TetraHY183	TBOREA00078640	TBOREA00080650	TBOREA00079030	TBOREA00080640	TBOREA00134260	TBOREA00099900	TBOREA00099960	TBOREA00134200	TBOREA00134220	TBOREA00099970	TBOREA00134210	TPYRIF00012430	TPYRIF00254790	TSP00048480	TSP00048500	TSP00216550	TSP00216560	TSP00216600	TSP00216610	TSP00048530	TSP00101120	TSP00236860	TSP00236870	TVORAX00020100	TVORAX00020140	TVORAX00020110	TVORAX00020150	TBOREA00099910	TELLIO00153600	TMALAC00144960	TPARAV00080550	TTHERM_01212890	TPYRIF00116740	TVORAX00032740	TPARAV00143640	TPARAV00145850
TetraHY184	TBOREA00162330	TBOREA00190560	TELLIO00164730	TELLIO00171950	TELLIO00171390	TELLIO00171400	TELLIO00171420	TELLIO00171960	TPYRIF00048090	TPYRIF00048100	TSP00124630	TSP00132640	TSP00186370	TSP00239460	TTHERM_00092920	TTHERM_01187290	TTHERM_01327890	TTHERM_01333150	TTHERM_01333170	TTHERM_01344670	TTHERM_01406900	TTHERM_01451010	TTHERM_01469350	TTHERM_01474480	TTHERM_01638940	TTHERM_01661070	TTHERM_01329990	TTHERM_01574220	TTHERM_01889100	TVORAX00017620	TVORAX00017700	TVORAX00026880	TVORAX00017690	TBOREA00075620	TBOREA00156810	TMALAC00238800
TetraHY185	TELLIO00022770	TELLIO00084500	TELLIO00085080	TELLIO00105740	TELLIO00142570	TELLIO00142620	TELLIO00202940	TELLIO00219410	TELLIO00039770	TELLIO00105170	TELLIO00105210	TSP00223040	TSP00224770	TSP00224780	TSP00224810	TSP00234020	TSP00234910	TSP00234920	TSP00245120	TTHERM_001541733	TTHERM_01620830	TTHERM_01640980	TTHERM_01644000	TTHERM_01656030	TVORAX00055340	TVORAX00119790	TVORAX00169400	TVORAX00190050	TELLIO00088780	TMALAC00007040	TELLIO00161310	TMALAC00210580	TMALAC00215630	TMALAC00245750	TPYRIF00038360	TPYRIF00232820
TetraHY186	TEPIDO00111830	TEPIDO00111840	TEPIDO00111850	TEPIDO00111860	TEPIDO00111870	TEPIDO00111910	TEPIDO00111900	TEPIDO00111920	TPYRIF00078670	TPYRIF00078680	TSHANG00136760	TSHANG00136790	TSHANG00136770	TTHERM_000660339	TTHERM_00660360	TTHERM_00660380	TTHERM_00660390	TTHERM_00660410	TTHERM_00660420	TTHERM_00660440	TTHERM_00660450	TVORAX00072260	TVORAX00085380	TVORAX00228810	TBOREA00089760	TELLIO00057570	TMALAC00024790	TBOREA00089810	TSP00184810	TBOREA00089890	TSP00184730	TTHERM_00878210	TSHANG00136750	TPYRIF00078720	TVORAX00072410	TVORAX00072430
TetraHY187	TMALAC00048660	TMALAC00048670	TMALAC00177260	TMALAC00207510	TPARAV00022290	TPARAV00022310	TPARAV00022320	TPARAV00133800	TPARAV00154650	TPARAV00236170	TPARAV00236250	TPARAV00236240	TPYRIF00059360	TPYRIF00059380	TPYRIF00209960	TSHANG00013030	TSHANG00115370	TSHANG00115380	TSHANG00115390	TSHANG00115400	TTHERM_00138590	TTHERM_00138600	TTHERM_00138610	TTHERM_00361820	TTHERM_00361830	TTHERM_00365370	TVORAX00045510	TVORAX00045550	TVORAX00163760	TVORAX00248100	TVORAX00045520	TVORAX00045560	TBOREA00057120	TELLIO00073140	TEPIDO00037650	TSP00236450
TetraHY188	TPARAV00011260	TPARAV00011290	TPARAV00236100	TPARAV00011280	TPARAV00011300	TPARAV00011310	TPARAV00011320	TPARAV00011330	TPARAV00011380	TPARAV00011400	TPARAV00044250	TPARAV00045800	TPARAV00045820	TPARAV00045840	TPARAV00045850	TPARAV00045890	TPARAV00045900	TPARAV00045910	TPARAV00049960	TPARAV00246750	TPARAV00246800	TPARAV00255030	TPARAV00095270	TPARAV00246690	TPARAV00246790	TPARAV00011340	TPARAV00027290	TPARAV00246670	TPARAV00027300	TPARAV00095230	TPARAV00236110	TPARAV00095250	TPARAV00237120	TPARAV00083240	TPARAV00095240	TPARAV00095260
TetraHY189	TPARAV00021470	TPARAV00021480	TPARAV00021520	TPARAV00021530	TPARAV00099960	TPARAV00099980	TPARAV00100010	TSP00011260	TSP00011360	TSP00011350	TTHERM_000509150	TTHERM_00509130	TTHERM_00509140	TTHERM_00510160	TTHERM_00598660	TVORAX00086180	TVORAX00086200	TVORAX00203340	TVORAX00203350	TVORAX00203360	TBOREA00041830	TPYRIF00044210	TSHANG00142530	TBOREA00041880	TEPIDO00053700	TSHANG00099870	TBOREA00041890	TELLIO00107160	TEPIDO00167150	TBOREA00041900	TMALAC00105020	TPYRIF00043820	TTHERM_00629910	TBOREA00162150	TEPIDO00053680	TMALAC00133950
TetraHY190	TPARAV00153880	TPARAV00153920	TPARAV00153940	TPARAV00195920	TPARAV00248120	TPARAV00253890	TPARAV00253900	TPYRIF00080080	TPYRIF00224370	TPYRIF00224410	TPYRIF00224420	TTHERM_00038960	TTHERM_00038970	TVORAX00179570	TVORAX00179580	TVORAX00179590	TVORAX00202030	TVORAX00236270	TVORAX00188190	TVORAX00202020	TVORAX00238460	TVORAX00238470	TVORAX00238500	TBOREA00010420	TELLIO00117470	TMALAC00004030	TPYRIF00011580	TSP00044960	TBOREA00179100	TELLIO00118560	TEPIDO00180520	TMALAC00184640	TSHANG00166900	TSP00211490	TTHERM_00694470	TVORAX00202010
TetraHY191	TBOREA00018060	TBOREA00018070	TBOREA00134750	TELLIO00038470	TELLIO00060980	TELLIO00060990	TEPIDO00000680	TEPIDO00000690	TEPIDO00004610	TMALAC00016790	TMALAC00098390	TPARAV00006480	TPARAV00092300	TPYRIF00017300	TPYRIF00017320	TPYRIF00208650	TSHANG00018630	TSHANG00018640	TSHANG00100330	TSP00036070	TSP00036080	TSP00049070	TTHERM_00024250	TTHERM_00046380	TTHERM_00046389	TVORAX00003560	TVORAX00003570	TVORAX00199300	TBOREA00018080	TELLIO00061000	TEPIDO00000670	TPARAV00092290	TSP00036060	TTHERM_000046379	TVORAX00003580
TetraHY192	TBOREA00027930	TBOREA00027940	TSHANG00077880	TSHANG00077940	TSHANG00116060	TSHANG00116070	TSHANG00116080	TSHANG00116090	TSHANG00116100	TSHANG00116110	TSHANG00116120	TSHANG00116130	TSHANG00116140	TSHANG00116150	TSHANG00116160	TSHANG00116170	TSHANG00116180	TSHANG00165220	TSHANG00190510	TSHANG00192030	TSHANG00192040	TSHANG00192050	TSHANG00197990	TSHANG00198000	TSHANG00210180	TSHANG00198010	TSHANG00192060	TSP00042070	TSP00042080	TTHERM_000009879	TTHERM_00009810	TTHERM_00009880	TMALAC00006370	TBOREA00031880	TSP00172220
TetraHY193	TBOREA00139570	TBOREA00139580	TELLIO00072420	TELLIO00119320	TEPIDO00112210	TEPIDO00112220	TEPIDO00133530	TMALAC00049440	TMALAC00074640	TMALAC00074630	TPARAV00023140	TPARAV00147890	TPARAV00152140	TPARAV00147880	TPYRIF00058570	TPYRIF00148450	TPYRIF00148470	TSHANG00055060	TSHANG00055070	TSHANG00055080	TSHANG00190730	TSHANG00190740	TSHANG00206150	TSP00032610	TSP00114570	TSP00114560	TTHERM_00006240	TTHERM_00137850	TTHERM_00558230	TTHERM_00558220	TVORAX00044770	TVORAX00183150	TVORAX00183160	TVORAX00183140	TBOREA00139560
TetraHY194	TEPIDO00064020	TEPIDO00127510	TEPIDO00196860	TEPIDO00197650	TMALAC00124450	TMALAC00126030	TMALAC00126040	TPARAV00084930	TPARAV00191080	TSHANG00015560	TSHANG00199930	TTHERM_00405390	TTHERM_00405420	TVORAX00094540	TVORAX00162830	TBOREA00095170	TELLIO00158360	TMALAC00093340	TPYRIF00119970	TSP00060540	TTHERM_00348290	TBOREA00122140	TELLIO00163250	TEPIDO00076710	TPARAV00083220	TPYRIF00129600	TSHANG00077770	TSP00079680	TTHERM_00442160	TVORAX00115860	TBOREA00135520	TELLIO00177240	TPYRIF00162750	TSHANG00118220	TSP00180710
TetraHY195	TMALAC00042830	TMALAC00186640	TMALAC00237390	TMALAC00186670	TMALAC00186680	TMALAC00215730	TMALAC00215750	TTHERM_00285370	TTHERM_00348810	TTHERM_00709530	TTHERM_01138280	TTHERM_00709550	TTHERM_01052860	TTHERM_00709510	TTHERM_01138300	TTHERM_01139330	TBOREA00135790	TELLIO00157880	TMALAC00125310	TPYRIF00163000	TSP00180350	TVORAX00162470	TBOREA00138530	TELLIO00042960	TSP00208580	TTHERM_000856441	TVORAX00065820	TEPIDO00181470	TSHANG00175420	TPYRIF00242400	TMALAC00215770	TELLIO00213420	TPYRIF00163080	TTHERM_01100490	TVORAX00065420
TetraHY196	TBOREA00003810	TBOREA00083470	TBOREA00083450	TBOREA00083460	TPYRIF00102500	TPYRIF00102510	TPYRIF00102530	TPYRIF00102540	TPYRIF00102760	TPYRIF00102770	TPYRIF00102730	TPYRIF00102750	TSP00115510	TSP00115520	TSP00115530	TSP00156990	TSP00185570	TTHERM_000172918	TTHERM_00171890	TTHERM_00179910	TTHERM_01758640	TTHERM_00173910	TVORAX00074320	TVORAX00074330	TVORAX00074340	TVORAX00074350	TMALAC00135240	TMALAC00041980	TPYRIF00004130	TBOREA00169260	TELLIO00087280	TSP00135000	TTHERM_00227680	TSHANG00135670
TetraHY197	TBOREA00008920	TBOREA00008930	TBOREA00144420	TELLIO00115660	TELLIO00115670	TELLIO00115680	TELLIO00153520	TELLIO00198050	TMALAC00002190	TMALAC00002200	TMALAC00002230	TPARAV00122510	TPARAV00122520	TPARAV00122540	TPARAV00168350	TSP00000700	TSP00000710	TTHERM_00032890	TTHERM_00033900	TTHERM_00034910	TVORAX00012780	TVORAX00054350	TPARAV00156940	TEPIDO00009310	TPYRIF00009860	TPYRIF00173690	TSHANG00003530	TSHANG00119540	TTHERM_00032880	TEPIDO00172040	TMALAC00163470	TSP00117580	TTHERM_00600070	TVORAX00170360
TetraHY198	TBOREA00010230	TBOREA00200640	TMALAC00003720	TMALAC00003770	TPARAV00100210	TPARAV00130000	TPARAV00130020	TPARAV00130030	TPARAV00130040	TPARAV00130050	TPARAV00130070	TPARAV00130090	TPARAV00130110	TPARAV00129990	TPYRIF00003560	TPYRIF00011370	TPYRIF00262420	TPYRIF00262440	TSHANG00102050	TSHANG00174300	TSHANG00161540	TSHANG00161580	TSP00045200	TSP00122210	TSP00213430	TSP00122200	TSP00213450	TTHERM_00037610	TTHERM_00037650	TVORAX00179780	TVORAX00245610	TVORAX00245590	TSHANG00004410	TEPIDO00105140
TetraHY199	TBOREA00072510	TBOREA00201880	TBOREA00201890	TBOREA00201900	TEPIDO00195200	TEPIDO00195220	TMALAC00233270	TMALAC00233280	TMALAC00233300	TMALAC00233290	TPYRIF00256860	TPYRIF00256870	TPYRIF00256900	TPYRIF00256890	TSHANG00172910	TSHANG00172920	TSP00152350	TSP00215880	TSP00215910	TSP00215920	TTHERM_001193551	TTHERM_01193560	TTHERM_01193570	TTHERM_01193580	TVORAX00233440	TVORAX00233450	TVORAX00233460	TVORAX00233470	TSHANG00172930	TELLIO00129930	TEPIDO00195230	TPARAV00247020	TPYRIF00256910	TSP00215890
TetraHY200	TBOREA00074910	TBOREA00074930	TBOREA00074920	TELLIO00008640	TELLIO00008750	TELLIO00228300	TELLIO00008680	TELLIO00008710	TEPIDO00091290	TEPIDO00091310	TEPIDO00091320	TEPIDO00101580	TMALAC00070090	TMALAC00070120	TMALAC00070130	TMALAC00070160	TPYRIF00085290	TPYRIF00085300	TSHANG00073610	TSHANG00122070	TSHANG00146700	TSHANG00122080	TSP00083680	TSP00083710	TTHERM_00300570	TTHERM_00300580	TVORAX00056900	TVORAX00056920	TVORAX00056910	TTHERM_00300560	TSP00083700	TBOREA00074940	TPARAV00104760	TVORAX00056890
TetraHY201	TBOREA00150020	TBOREA00150040	TELLIO00203800	TELLIO00203830	TELLIO00203840	TMALAC00133880	TMALAC00133910	TMALAC00133920	TMALAC00133900	TPARAV00204020	TPARAV00204030	TPYRIF00000160	TPYRIF00156360	TPYRIF00156390	TSHANG00079510	TSHANG00079530	TSP00127680	TSP00127700	TTHERM_000510201	TTHERM_000513200	TTHERM_00513180	TTHERM_00515210	TTHERM_000513198	TTHERM_000513199	TTHERM_00510180	TTHERM_00510191	TVORAX00081060	TVORAX00135970	TVORAX00135980	TVORAX00136000	TEPIDO00147900	TELLIO00203820	TSHANG00159930	TPYRIF00156370
TetraHY202	TPYRIF00052970	TPYRIF00052980	TPYRIF00071270	TPYRIF00112230	TPYRIF00158950	TPYRIF00158990	TPYRIF00159010	TPYRIF00159070	TPYRIF00174940	TPYRIF00184020	TPYRIF00184070	TPYRIF00193310	TPYRIF00193320	TPYRIF00193330	TPYRIF00193340	TPYRIF00193350	TPYRIF00193360	TPYRIF00193370	TPYRIF00193380	TPYRIF00193400	TPYRIF00193430	TPYRIF00193440	TPYRIF00193450	TPYRIF00209050	TPYRIF00241980	TPYRIF00159060	TPYRIF00158980	TPYRIF00159000	TPYRIF00159050	TPYRIF00184000	TPYRIF00184090	TPYRIF00193390	TPYRIF00193410	TPYRIF00205160
TetraHY203	TBOREA00007670	TBOREA00048320	TELLIO00024920	TELLIO00140560	TELLIO00195200	TEPIDO00010350	TEPIDO00034790	TEPIDO00134960	TMALAC00000880	TMALAC00038750	TMALAC00130500	TPARAV00065070	TPARAV00112310	TPARAV00135320	TPYRIF00008460	TPYRIF00086730	TPYRIF00154990	TSHANG00038700	TSHANG00040860	TSHANG00051250	TSP00002010	TSP00014060	TSP00177180	TTHERM_00028560	TTHERM_00149190	TTHERM_00481290	TVORAX00011480	TVORAX00016550	TVORAX00127420	TELLIO00140570	TEPIDO00010340	TSHANG00040850	TPARAV00112320
TetraHY204	TBOREA00041320	TBOREA00063250	TEPIDO00099920	TEPIDO00120070	TEPIDO00184170	TMALAC00054280	TMALAC00105210	TPARAV00028040	TPARAV00028050	TPARAV00050510	TPYRIF00044460	TPYRIF00106760	TSP00010790	TSP00028880	TSP00028890	TSP00028900	TTHERM_00259330	TTHERM_01090230	TVORAX00037190	TVORAX00037200	TVORAX00037210	TVORAX00037220	TVORAX00085920	TELLIO00106960	TSHANG00177620	TSHANG00177630	TSHANG00195220	TBOREA00063240	TBOREA00063260	TELLIO00108380	TPYRIF00106770	TVORAX00037230	TSHANG00200250
TetraHY205	TBOREA00063220	TBOREA00063230	TEPIDO00088210	TEPIDO00126840	TPYRIF00046400	TPYRIF00084730	TPYRIF00184230	TPYRIF00112490	TPYRIF00184210	TPYRIF00184260	TPYRIF00184270	TPYRIF00184220	TPYRIF00184280	TSP00028910	TSP00028920	TSP00082960	TSP00197580	TSP00084370	TVORAX00056270	TVORAX00056280	TVORAX00150870	TVORAX00173800	TELLIO00005590	TSHANG00094710	TPARAV00176570	TSHANG00081690	TBOREA00074350	TBOREA00109640	TTHERM_00535380	TBOREA00109650	TBOREA00189490	TSHANG00094720	TVORAX00033370
TetraHY206	TBOREA00094500	TBOREA00106290	TELLIO00111030	TELLIO00121410	TEPIDO00075180	TEPIDO00081770	TMALAC00108160	TMALAC00117490	TSHANG00007660	TSHANG00132920	TSP00065610	TSP00133580	TTHERM_00446070	TTHERM_00499580	TPARAV00084200	TPYRIF00144170	TVORAX00124300	TVORAX00144150	TBOREA00094520	TELLIO00111060	TMALAC00117480	TPYRIF00144160	TSHANG00132930	TSP00133600	TTHERM_000499578	TPARAV00069910	TPYRIF00124670	TELLIO00121420	TMALAC00108150	TPARAV00069950	TPYRIF00124690	TTHERM_000446069	TVORAX00124310
TetraHY207	TBOREA00098150	TBOREA00163030	TBOREA00174740	TELLIO00083180	TELLIO00141680	TELLIO00164690	TEPIDO00111010	TEPIDO00115410	TEPIDO00137970	TMALAC00075670	TMALAC00198960	TMALAC00127440	TPARAV00102710	TPARAV00190580	TPARAV00230640	TPYRIF00030350	TPYRIF00030370	TPYRIF00030380	TPYRIF00104790	TPYRIF00073020	TPYRIF00150620	TSHANG00057920	TSHANG00147260	TSHANG00175830	TSP00077710	TSP00164500	TSP00169660	TTHERM_00323020	TTHERM_00655270	TTHERM_00951960	TVORAX00112980	TVORAX00204500	TVORAX00241370
TetraHY208	TBOREA00130450	TBOREA00157240	TBOREA00157250	TELLIO00104100	TELLIO00205720	TEPIDO00091970	TEPIDO00100730	TEPIDO00115800	TEPIDO00149660	TMALAC00071220	TMALAC00162940	TMALAC00218330	TPARAV00192540	TPARAV00192550	TPARAV00221040	TPYRIF00084200	TPYRIF00188370	TPYRIF00188390	TPYRIF00188400	TSHANG00086580	TSHANG00138670	TSP00097920	TSP00132210	TSP00137880	TTHERM_000560099	TTHERM_00298490	TTHERM_00560070	TTHERM_00672030	TVORAX00055610	TVORAX00149310	TVORAX00149320	TBOREA00073800	TELLIO00009710
TetraHY209	TBOREA00153890	TBOREA00153900	TBOREA00153910	TELLIO00012280	TELLIO00089280	TELLIO00091960	TELLIO00092140	TELLIO00092010	TELLIO00091970	TMALAC00093970	TMALAC00110310	TTHERM_00962000	TTHERM_00962040	TTHERM_00962020	TTHERM_00962050	TTHERM_00962060	TTHERM_00962070	TTHERM_00962090	TTHERM_01311290	TVORAX00113050	TVORAX00186470	TBOREA00065090	TEPIDO00043310	TPYRIF00068620	TSHANG00160460	TSP00087770	TVORAX00052000	TSP00126080	TELLIO00089270	TPYRIF00201420	TMALAC00110300	TELLIO00104980	TEPIDO00124030
TetraHY210	TBOREA00168890	TBOREA00176180	TELLIO00156430	TELLIO00156440	TELLIO00156450	TMALAC00090310	TMALAC00090320	TMALAC00176210	TMALAC00202970	TMALAC00176190	TMALAC00176200	TPARAV00131870	TPARAV00170990	TPYRIF00090620	TPYRIF00090630	TPYRIF00187850	TPYRIF00234520	TSP00074020	TSP00147210	TSP00163480	TTHERM_000279857	TTHERM_00279850	TTHERM_000686019	TTHERM_000686029	TTHERM_00686030	TVORAX00090070	TVORAX00090080	TVORAX00189110	TELLIO00082470	TEPIDO00132580	TPARAV00171000	TSHANG00060150	TTHERM_00824020
TetraHY211	TBOREA00174300	TBOREA00174320	TPARAV00057570	TPARAV00057580	TPYRIF00214470	TPYRIF00214540	TPYRIF00214480	TPYRIF00214490	TPYRIF00214500	TPYRIF00214550	TSHANG00190010	TSHANG00197780	TSHANG00190030	TSHANG00190060	TSHANG00197790	TTHERM_00696980	TTHERM_00696990	TTHERM_00697000	TVORAX00182310	TVORAX00182350	TBOREA00174290	TEPIDO00083370	TMALAC00222910	TSP00150030	TVORAX00182300	TELLIO00201910	TMALAC00222900	TSP00150000	TTHERM_00696960	TELLIO00201890	TMALAC00213690	TEPIDO00171200	TVORAX00182290
TetraHY212	TBOREA00031350	TBOREA00081720	TBOREA00082800	TBOREA00120910	TBOREA00188590	TELLIO00208960	TELLIO00227220	TEPIDO00116500	TEPIDO00152230	TPARAV00084690	TPARAV00113110	TPARAV00202710	TPARAV00210640	TPYRIF00175640	TPYRIF00235820	TSP00057150	TSP00058440	TSP00076750	TSP00172950	TSP00178560	TTHERM_00516370	TTHERM_00706400	TTHERM_00894530	TTHERM_00938820	TTHERM_00961860	TTHERM_00961880	TVORAX00099250	TVORAX00221390	TVORAX00227680	TMALAC00194200	TSHANG00047110	TSHANG00037470
TetraHY213	TBOREA00034750	TBOREA00116950	TBOREA00094120	TBOREA00173670	TELLIO00110730	TELLIO00131860	TELLIO00170240	TEPIDO00082040	TEPIDO00146550	TEPIDO00102770	TMALAC00117820	TMALAC00168070	TMALAC00140550	TPARAV00051390	TPARAV00081630	TPARAV00188010	TPARAV00148570	TPYRIF00168530	TPYRIF00197040	TSHANG00112140	TSHANG00131930	TSP00095280	TSP00161180	TTHERM_00500930	TTHERM_00649260	TTHERM_00623030	TVORAX00147620	TVORAX00167400	TPYRIF00144510	TSHANG00091490	TSP00133220	TVORAX00143850
TetraHY214	TBOREA00044460	TBOREA00118880	TBOREA00118890	TBOREA00118900	TBOREA00044710	TBOREA00118860	TBOREA00118870	TEPIDO00062730	TEPIDO00079730	TEPIDO00079740	TEPIDO00147350	TEPIDO00192070	TSHANG00008780	TSHANG00008790	TSHANG00041350	TSHANG00170580	TSHANG00170600	TSHANG00170610	TSHANG00041340	TSHANG00202530	TSP00017010	TSP00202190	TSP00202200	TSP00202210	TSP00221240	TSP00017280	TSP00246820	TPYRIF00140970	TVORAX00129970	TSP00202220	TSP00221230	TPARAV00077190
TetraHY215	TBOREA00051780	TBOREA00064070	TELLIO00007620	TELLIO00031010	TEPIDO00044380	TEPIDO00045670	TEPIDO00123710	TEPIDO00153050	TMALAC00057480	TMALAC00062740	TPARAV00015910	TPARAV00164130	TPARAV00221420	TPYRIF00065020	TPYRIF00067470	TSHANG00028020	TSHANG00042600	TSHANG00210230	TSP00108050	TSP00118790	TTHERM_00160930	TTHERM_00218310	TVORAX00038510	TVORAX00050830	TELLIO00110590	TEPIDO00082200	TMALAC00117980	TPYRIF00144690	TSHANG00091690	TSP00132980	TTHERM_00502130	TVORAX00143670
TetraHY216	TBOREA00136360	TBOREA00169120	TBOREA00203840	TBOREA00203820	TPYRIF00050310	TPYRIF00050450	TPYRIF00050500	TPYRIF00267570	TPYRIF00050410	TPYRIF00050440	TPYRIF00121970	TPYRIF00122010	TPYRIF00121980	TPYRIF00121920	TPYRIF00121940	TPYRIF00121950	TPYRIF00121990	TPYRIF00122000	TPYRIF00122020	TPYRIF00122030	TSP00134830	TSP00249400	TVORAX00083670	TVORAX00156860	TVORAX00156880	TVORAX00176770	TVORAX00113920	TVORAX00113940	TVORAX00156890	TMALAC00160780	TELLIO00032540	TVORAX00156850
TetraHY217	TBOREA00165040	TBOREA00165050	TBOREA00165080	TBOREA00165090	TELLIO00145090	TELLIO00145100	TELLIO00145130	TEPIDO00168730	TEPIDO00168750	TMALAC00225620	TMALAC00225630	TPYRIF00198240	TPYRIF00198270	TPYRIF00198280	TPYRIF00198300	TTHERM_000543679	TTHERM_00543720	TTHERM_00543670	TTHERM_00543680	TTHERM_00543710	TVORAX00240720	TVORAX00240750	TVORAX00240760	TEPIDO00168710	TSHANG00191850	TSP00146670	TSP00146680	TPYRIF00198360	TVORAX00240690	TSP00146630	TPYRIF00198230	TPYRIF00198350
TetraHY218	TELLIO00034760	TELLIO00034770	TELLIO00034780	TELLIO00034790	TPARAV00018860	TPARAV00018870	TPARAV00018880	TPARAV00018890	TPARAV00094580	TPARAV00208560	TPARAV00018900	TPARAV00094630	TBOREA00034150	TSP00041640	TBOREA00034180	TELLIO00069320	TEPIDO00205140	TMALAC00032730	TPYRIF00033220	TSHANG00085630	TSP00041670	TTHERM_00569200	TVORAX00054910	TBOREA00083230	TELLIO00151260	TEPIDO00107690	TMALAC00147830	TPYRIF00228860	TSP00115280	TTHERM_00332090	TVORAX00180640	TVORAX00054870
TetraHY219	TELLIO00035130	TELLIO00067650	TEPIDO00007090	TEPIDO00039360	TEPIDO00143150	TMALAC00005780	TMALAC00034540	TPARAV00009490	TPARAV00169920	TPYRIF00074000	TPYRIF00215520	TVORAX00174830	TVORAX00208940	TBOREA00028340	TSP00156310	TSP00156320	TTHERM_00006270	TVORAX00096490	TBOREA00032410	TPARAV00020850	TPYRIF00035620	TSHANG00096550	TSP00166950	TTHERM_00313030	TBOREA00167880	TELLIO00154270	TMALAC00145550	TSHANG00041750	TSP00155670	TTHERM_00628410	TELLIO00035140	TMALAC00005790
TetraHY220	TELLIO00171470	TELLIO00171650	TMALAC00186820	TMALAC00233660	TMALAC00233710	TMALAC00238690	TMALAC00243730	TMALAC00246710	TPYRIF00241600	TPYRIF00122510	TPYRIF00240640	TPYRIF00243780	TPYRIF00259500	TPYRIF00264650	TPYRIF00265410	TPYRIF00265880	TPYRIF00265900	TPYRIF00267740	TPYRIF00240800	TPYRIF00263330	TPYRIF00264660	TPYRIF00265430	TBOREA00180740	TEPIDO00158790	TMALAC00224880	TPYRIF00205040	TSHANG00104970	TSP00166120	TTHERM_01295340	TVORAX00202290	TPARAV00074450	TVORAX00202270
TetraHY221	TMALAC00043950	TMALAC00043980	TMALAC00110030	TMALAC00110070	TMALAC00110090	TMALAC00221190	TMALAC00221200	TMALAC00221210	TMALAC00110020	TMALAC00110050	TPARAV00031150	TPARAV00037180	TPARAV00072660	TPYRIF00055690	TPYRIF00055720	TSHANG00032230	TSHANG00032260	TSP00016720	TSP00016750	TTHERM_00390130	TTHERM_00390160	TTHERM_00961840	TTHERM_01217220	TTHERM_01246710	TTHERM_01246730	TTHERM_01246750	TVORAX00068640	TVORAX00068670	TBOREA00044220	TELLIO00049550	TEPIDO00024690	TEPIDO00024720
TetraHY222	TPYRIF00012600	TPYRIF00164440	TPYRIF00164470	TPYRIF00164490	TPYRIF00164500	TPYRIF00164510	TPYRIF00164530	TPYRIF00164550	TPYRIF00164560	TPYRIF00164600	TPYRIF00164630	TPYRIF00164650	TPYRIF00164670	TPYRIF00164680	TPYRIF00164690	TPYRIF00164710	TPYRIF00164720	TPYRIF00164730	TPYRIF00164740	TPYRIF00164750	TPYRIF00164760	TPYRIF00164770	TPYRIF00164780	TPYRIF00164790	TPYRIF00164810	TPYRIF00164840	TPYRIF00164850	TPYRIF00164860	TPYRIF00199540	TPYRIF00164660	TPYRIF00164820	TPYRIF00164800
TetraHY223	TBOREA00024340	TBOREA00071850	TELLIO00018920	TELLIO00053550	TELLIO00019010	TELLIO00019080	TELLIO00133440	TELLIO00019120	TELLIO00019280	TELLIO00084890	TELLIO00090070	TELLIO00133450	TELLIO00153660	TELLIO00203160	TELLIO00219210	TELLIO00030630	TELLIO00053570	TELLIO00219220	TELLIO00053660	TSP00030580	TSP00143230	TSP00195930	TSP00202240	TSP00229290	TSP00202230	TSP00232480	TMALAC00159840	TPYRIF00210320	TVORAX00250400	TTHERM_00874810	TMALAC00212940
TetraHY224	TBOREA00030670	TBOREA00030680	TBOREA00154030	TMALAC00026630	TMALAC00026640	TMALAC00026660	TMALAC00026670	TMALAC00026650	TMALAC00044680	TPARAV00035090	TPARAV00035100	TPARAV00035110	TPARAV00166160	TTHERM_00388430	TTHERM_01127470	TTHERM_01127480	TTHERM_01500990	TTHERM_01127440	TTHERM_01127460	TTHERM_01127510	TTHERM_01127520	TELLIO00056740	TEPIDO00132330	TPYRIF00201330	TSHANG00050930	TSP00126200	TSP00128940	TVORAX00006830	TELLIO00227830	TPARAV00230330	TVORAX00186570
TetraHY225	TBOREA00042560	TBOREA00056980	TELLIO00051290	TELLIO00073000	TEPIDO00022990	TEPIDO00037500	TEPIDO00133350	TEPIDO00037510	TMALAC00045770	TMALAC00048820	TPARAV00022490	TPARAV00038850	TPYRIF00053860	TPYRIF00059220	TSHANG00012920	TSHANG00157980	TSHANG00201080	TSP00014900	TSP00033190	TTHERM_00138449	TTHERM_00992890	TVORAX00045380	TVORAX00225860	TBOREA00056990	TELLIO00073020	TMALAC00048800	TPARAV00022470	TSP00033200	TTHERM_00138459	TVORAX00045390	TSHANG00012930
TetraHY226	TBOREA00068530	TBOREA00068540	TSP00097540	TSP00097550	TVORAX00024010	TVORAX00024020	TVORAX00174770	TELLIO00045620	TELLIO00045630	TEPIDO00050310	TMALAC00066780	TPYRIF00070510	TTHERM_00077750	TTHERM_00077760	TEPIDO00050320	TEPIDO00050330	TMALAC00066790	TPARAV00099710	TPYRIF00070520	TSHANG00101470	TBOREA00167930	TELLIO00154200	TEPIDO00143110	TMALAC00145400	TPARAV00169820	TPYRIF00215440	TSHANG00041800	TSP00155620	TSP00155630	TTHERM_00627260	TPARAV00099680
TetraHY227	TBOREA00083930	TBOREA00083950	TELLIO00042770	TELLIO00042780	TMALAC00042580	TMALAC00152040	TMALAC00220950	TMALAC00220990	TMALAC00168270	TMALAC00168280	TPARAV00053760	TPARAV00053780	TPARAV00053790	TPARAV00119120	TPARAV00074620	TPARAV00074640	TPYRIF00122100	TPYRIF00122110	TPYRIF00122120	TSP00105260	TSP00116060	TSP00207190	TSP00207200	TTHERM_00170400	TTHERM_00235230	TTHERM_00854200	TTHERM_00854210	TVORAX00156970	TVORAX00156980	TVORAX00156990	TELLIO00087650
TetraHY228	TBOREA00087830	TBOREA00204920	TELLIO00028470	TELLIO00226670	TELLIO00208250	TEPIDO00114440	TEPIDO00204540	TEPIDO00173950	TEPIDO00201790	TMALAC00112440	TMALAC00242140	TMALAC00132030	TPARAV00126900	TPARAV00238740	TPYRIF00141070	TPYRIF00265550	TSHANG00031840	TSHANG00169550	TSHANG00137720	TSHANG00174770	TSP00073420	TSP00227460	TTHERM_00465030	TTHERM_01262890	TTHERM_00497920	TVORAX00243490	TBOREA00143230	TPYRIF00186890	TSP00135760	TVORAX00210770	TPARAV00247040
TetraHY229	TBOREA00095390	TBOREA00122360	TBOREA00204500	TELLIO00061820	TELLIO00158100	TELLIO00163530	TEPIDO00064250	TEPIDO00076430	TEPIDO00201050	TEPIDO00205730	TMALAC00093100	TMALAC00124210	TMALAC00239450	TPARAV00083570	TPARAV00247680	TPYRIF00120210	TPYRIF00129900	TPYRIF00266080	TSHANG00015800	TSHANG00117300	TSHANG00169730	TSP00060800	TSP00079390	TSP00228010	TTHERM_00348590	TTHERM_00442480	TTHERM_01194630	TVORAX00094260	TVORAX00115570	TPARAV00085170	TVORAX00246200
TetraHY230	TELLIO00027080	TELLIO00028460	TMALAC00190510	TMALAC00190570	TMALAC00190610	TMALAC00190620	TMALAC00190540	TMALAC00190550	TPARAV00094620	TPARAV00094640	TPARAV00230940	TPARAV00230950	TPYRIF00232010	TPYRIF00232020	TPYRIF00232030	TPYRIF00232050	TPYRIF00232060	TPYRIF00232070	TSP00181450	TSP00181460	TTHERM_000827189	TTHERM_00827200	TTHERM_00827190	TVORAX00223760	TVORAX00223790	TBOREA00185560	TEPIDO00185200	TTHERM_00827180	TBOREA00185580	TBOREA00185600	TSHANG00107490
TetraHY231	TEPIDO00128890	TEPIDO00181480	TMALAC00144310	TMALAC00236400	TMALAC00236330	TPARAV00103060	TPARAV00154040	TPARAV00154050	TPARAV00223550	TSHANG00043270	TSHANG00048880	TSP00123750	TSP00162120	TTHERM_00713380	TTHERM_00794030	TBOREA00128930	TELLIO00160280	TMALAC00144320	TPARAV00223560	TPYRIF00177050	TSP00162110	TTHERM_00794020	TVORAX00194950	TBOREA00150940	TELLIO00083840	TELLIO00160290	TEPIDO00115030	TPYRIF00180130	TVORAX00112520	TVORAX00194960	TPYRIF00177040
TetraHY232	TMALAC00005300	TMALAC00005310	TPYRIF00100630	TPYRIF00100640	TPYRIF00100670	TPYRIF00100680	TPYRIF00100690	TPYRIF00100700	TPYRIF00100710	TPYRIF00100720	TPYRIF00100780	TPYRIF00133450	TPYRIF00100730	TPYRIF00133460	TPYRIF00133220	TPYRIF00100760	TPYRIF00100770	TPYRIF00133420	TPYRIF00255470	TPYRIF00255490	TPYRIF00133200	TPYRIF00133210	TPYRIF00133230	TPYRIF00133240	TPYRIF00133270	TPYRIF00133300	TPYRIF00255480	TPYRIF00133190	TPYRIF00133290	TPYRIF00133310	TPYRIF00133250
TetraHY233	TPARAV00013930	TPARAV00013940	TPARAV00014190	TPARAV00107830	TPARAV00152310	TPARAV00152320	TPARAV00152330	TPARAV00092340	TPARAV00152300	TPYRIF00159600	TPYRIF00267040	TBOREA00019150	TELLIO00095070	TEPIDO00019790	TMALAC00021610	TPYRIF00146250	TSHANG00156690	TSP00005700	TTHERM_00058259	TVORAX00122880	TBOREA00066250	TELLIO00047180	TEPIDO00019800	TMALAC00072030	TPYRIF00077240	TSHANG00156710	TSP00210990	TTHERM_00274520	TVORAX00142570	TPYRIF00159590	TVORAX00134750
TetraHY234	TPARAV00069600	TPARAV00087390	TPARAV00089270	TPARAV00148540	TPARAV00161170	TPARAV00201570	TPARAV00204470	TPARAV00219760	TPARAV00219810	TPARAV00224900	TPARAV00227140	TPARAV00245180	TPARAV00246700	TPARAV00246920	TPARAV00250520	TPARAV00250660	TPARAV00250690	TPARAV00250700	TPARAV00253420	TPARAV00253450	TPARAV00255420	TPARAV00253440	TPARAV00236130	TPARAV00221630	TPARAV00225410	TPARAV00153550	TPARAV00148530	TPARAV00020060	TPARAV00251240	TPARAV00015230	TPARAV00121910
TetraHY235	TSHANG00084710	TSHANG00164270	TSHANG00164280	TSHANG00208060	TSHANG00165600	TSHANG00178120	TSHANG00178160	TSHANG00213500	TSHANG00186940	TSHANG00219640	TSHANG00195760	TSHANG00202750	TSHANG00202770	TVORAX00004400	TVORAX00004410	TVORAX00097850	TVORAX00097870	TVORAX00136060	TVORAX00203560	TVORAX00203570	TVORAX00203590	TVORAX00203630	TVORAX00203650	TVORAX00203670	TVORAX00205100	TVORAX00205130	TVORAX00205140	TVORAX00097750	TVORAX00097770	TVORAX00097890	TVORAX00205110
TetraHY236	TBOREA00032340	TBOREA00199590	TELLIO00067550	TELLIO00079970	TELLIO00217080	TEPIDO00047680	TEPIDO00188690	TEPIDO00190370	TEPIDO00204090	TMALAC00034620	TMALAC00058890	TMALAC00232390	TPARAV00042100	TPARAV00250160	TPYRIF00035700	TPYRIF00051200	TPYRIF00257660	TSHANG00006180	TSHANG00164320	TSHANG00174860	TSHANG00198290	TSP00026290	TSP00166860	TSP00210650	TTHERM_00191430	TTHERM_00312900	TTHERM_01084360	TVORAX00047740	TVORAX00096410	TVORAX00239410
TetraHY237	TBOREA00043480	TBOREA00050050	TBOREA00056210	TELLIO00022920	TELLIO00050360	TELLIO00072080	TEPIDO00023920	TEPIDO00033070	TEPIDO00036700	TMALAC00040630	TMALAC00044760	TMALAC00049740	TPARAV00023670	TPARAV00067210	TPARAV00038010	TPYRIF00058180	TPYRIF00142450	TSHANG00012110	TSHANG00031970	TSHANG00069860	TSP00011940	TSP00032290	TSP00015900	TTHERM_00137540	TTHERM_00152170	TTHERM_00388360	TVORAX00013910	TVORAX00044440	TPYRIF00054910	TVORAX00067850
TetraHY238	TBOREA00057090	TBOREA00155620	TBOREA00155610	TEPIDO00143990	TEPIDO00144000	TMALAC00048700	TMALAC00193510	TMALAC00193500	TPARAV00205810	TPARAV00205840	TPYRIF00223510	TPYRIF00223520	TSHANG00160130	TSHANG00160150	TSP00134640	TSP00134650	TTHERM_00138560	TTHERM_00762850	TTHERM_00762860	TVORAX00045480	TVORAX00206570	TVORAX00206560	TELLIO00073110	TEPIDO00037620	TPARAV00022360	TSHANG00013010	TSP00033300	TELLIO00217360	TSHANG00160140	TPARAV00205820
TetraHY239	TBOREA00058170	TBOREA00136790	TBOREA00136800	TSHANG00104060	TSHANG00104070	TSHANG00104100	TSHANG00104110	TSHANG00104130	TSHANG00104140	TSHANG00104150	TSHANG00104160	TSHANG00104170	TSHANG00104180	TSHANG00104190	TSHANG00104200	TSHANG00104210	TSHANG00104220	TSHANG00158070	TSHANG00104090	TSHANG00104120	TSHANG00104080	TSHANG00180710	TSHANG00158010	TSHANG00158020	TSP00021750	TSP00021770	TSP00218890	TTHERM_01205390	TTHERM_01326800	TEPIDO00020790
TetraHY240	TBOREA00084420	TBOREA00142510	TBOREA00142520	TBOREA00142540	TPARAV00114310	TPARAV00114320	TPYRIF00080850	TPYRIF00081340	TPYRIF00148190	TSP00059430	TSP00059440	TSP00059460	TSP00154170	TVORAX00152440	TVORAX00159670	TPARAV00032850	TTHERM_00951910	TTHERM_00951920	TELLIO00119510	TPARAV00132280	TELLIO00130630	TMALAC00147670	TTHERM_00343960	TEPIDO00129700	TSHANG00152860	TPYRIF00081370	TMALAC00074450	TTHERM_00558000	TEPIDO00151030	TEPIDO00208390
TetraHY241	TBOREA00116840	TBOREA00116910	TELLIO00170270	TELLIO00170310	TELLIO00170320	TEPIDO00102820	TEPIDO00102860	TEPIDO00102870	TEPIDO00190130	TMALAC00140470	TMALAC00140480	TMALAC00140520	TPARAV00081360	TPARAV00081380	TPYRIF00168570	TPYRIF00168620	TPYRIF00168630	TSHANG00112060	TSHANG00112070	TSHANG00112100	TSP00095130	TSP00095140	TSP00095230	TTHERM_00622930	TTHERM_00622950	TTHERM_00622990	TVORAX00167430	TVORAX00167500	TVORAX00197270	TVORAX00167520
TetraHY242	TELLIO00049730	TELLIO00071740	TEPIDO00036440	TEPIDO00133760	TSHANG00184420	TSHANG00194660	TSP00016560	TSP00031970	TTHERM_00136219	TTHERM_00389990	TVORAX00044140	TVORAX00068490	TBOREA00044040	TEPIDO00024550	TMALAC00044130	TPARAV00037330	TPYRIF00055550	TSHANG00032060	TBOREA00055960	TMALAC00050040	TPARAV00023320	TPYRIF00057860	TBOREA00055970	TELLIO00071750	TEPIDO00036450	TMALAC00050030	TPARAV00023340	TSP00031980	TTHERM_00136230	TVORAX00044150
TetraHY243	TELLIO00069100	TELLIO00108020	TELLIO00207670	TEPIDO00038040	TEPIDO00099810	TEPIDO00120180	TMALAC00032960	TMALAC00053900	TMALAC00189750	TPARAV00019230	TPARAV00055870	TPARAV00177140	TPYRIF00033720	TPYRIF00106980	TPYRIF00215970	TSHANG00057280	TSHANG00131210	TSHANG00085940	TSP00028650	TSP00041350	TTHERM_00569500	TTHERM_00895780	TTHERM_00732790	TVORAX00037490	TVORAX00054360	TVORAX00196040	TBOREA00063420	TBOREA00179340	TEPIDO00140530	TSP00165010
TetraHY244	TELLIO00127200	TELLIO00127210	TELLIO00127220	TELLIO00127240	TELLIO00127270	TELLIO00127280	TELLIO00127290	TELLIO00127300	TELLIO00127330	TELLIO00127340	TELLIO00127350	TELLIO00127360	TELLIO00127390	TELLIO00127400	TELLIO00127310	TPYRIF00089120	TPYRIF00119510	TPYRIF00119560	TPYRIF00222780	TPYRIF00222800	TPYRIF00119540	TSP00023420	TSP00023430	TTHERM_000205213	TTHERM_00207230	TTHERM_00207259	TTHERM_00209270	TBOREA00019790	TSP00005020	TMALAC00086570
TetraHY245	TELLIO00139110	TELLIO00139140	TELLIO00139180	TEPIDO00069620	TEPIDO00117890	TEPIDO00130990	TMALAC00028430	TMALAC00028530	TMALAC00028610	TMALAC00028500	TPYRIF00047880	TPYRIF00047890	TPYRIF00047900	TSHANG00092500	TSHANG00092530	TSHANG00181590	TSP00062520	TSP00062530	TSP00062550	TTHERM_00249560	TTHERM_00249710	TTHERM_00249800	TTHERM_00249680	TVORAX00087070	TVORAX00087080	TVORAX00087130	TBOREA00102440	TPARAV00016230	TELLIO00139070	TSHANG00199360
TetraHY246	TEPIDO00185020	TEPIDO00185030	TEPIDO00185040	TEPIDO00185080	TEPIDO00185070	TPARAV00044810	TPARAV00044820	TPARAV00115270	TPARAV00208450	TPARAV00208470	TPARAV00208480	TPARAV00208460	TSHANG00172090	TSHANG00172110	TELLIO00140450	TBOREA00103930	TMALAC00164320	TPYRIF00111280	TSP00179260	TTHERM_01134000	TVORAX00034790	TBOREA00103940	TSP00179270	TMALAC00000720	TTHERM_00652530	TVORAX00034760	TVORAX00034820	TMALAC00164310	TTHERM_01133990	TPYRIF00111270
TetraHY247	TMALAC00159280	TMALAC00159310	TMALAC00159320	TPARAV00145430	TPARAV00148490	TPARAV00162400	TPARAV00191570	TPARAV00238640	TTHERM_00721880	TTHERM_00721890	TTHERM_00721910	TTHERM_00997480	TTHERM_00721900	TTHERM_00996430	TTHERM_00996440	TTHERM_00997450	TTHERM_00997470	TTHERM_00997490	TVORAX00059390	TVORAX00091600	TVORAX00193250	TVORAX00091620	TBOREA00147580	TELLIO00206500	TSHANG00198700	TSP00116420	TMALAC00159330	TMALAC00159290	TMALAC00159300	TPYRIF00251390
TetraHY248	TBOREA00021980	TBOREA00085160	TELLIO00001290	TELLIO00092300	TEPIDO00017320	TEPIDO00051520	TPYRIF00098470	TPYRIF00239700	TSP00071340	TSP00186910	TTHERM_000293429	TTHERM_00071090	TVORAX00087540	TVORAX00213720	TMALAC00024240	TMALAC00078650	TPARAV00010890	TPARAV00058540	TSHANG00002090	TSHANG00076880	TBOREA00085170	TELLIO00001300	TEPIDO00051530	TPARAV00058560	TPYRIF00098460	TSHANG00076900	TSP00071350	TTHERM_00293440	TVORAX00087550
TetraHY249	TBOREA00022620	TBOREA00027850	TELLIO00035710	TELLIO00065670	TEPIDO00014770	TEPIDO00051810	TMALAC00012550	TMALAC00012560	TPARAV00008740	TPARAV00030460	TPARAV00030450	TPYRIF00074790	TPYRIF00082680	TSHANG00052660	TSHANG00077270	TSP00024900	TSP00042180	TTHERM_00011120	TTHERM_00355370	TVORAX00078110	TVORAX00201430	TEPIDO00006710	TSHANG00043700	TBOREA00022630	TELLIO00065660	TPYRIF00082690	TSP00024890	TVORAX00078120	TMALAC00006570
TetraHY250	TBOREA00041380	TBOREA00041450	TBOREA00192150	TELLIO00106980	TELLIO00162120	TELLIO00216680	TELLIO00216700	TMALAC00017450	TMALAC00094120	TMALAC00228700	TMALAC00228720	TPARAV00161040	TPARAV00190300	TPYRIF00044380	TPYRIF00249500	TPYRIF00249510	TSHANG00119410	TSHANG00119420	TSP00010850	TSP00010930	TSP00204890	TTHERM_00734050	TTHERM_01001500	TTHERM_01001520	TVORAX00085950	TVORAX00086010	TVORAX00235860	TVORAX00235870	TEPIDO00053840
TetraHY251	TBOREA00052680	TBOREA00052730	TBOREA00052750	TBOREA00052790	TBOREA00052820	TMALAC00042780	TMALAC00042810	TPYRIF00261470	TPYRIF00261480	TSP00201680	TSP00227780	TSP00231050	TSP00237400	TSP00227770	TSP00227790	TTHERM_00854430	TTHERM_00855430	TTHERM_00856430	TTHERM_01821940	TSP00231060	TELLIO00042920	TMALAC00042820	TELLIO00042910	TELLIO00054020	TMALAC00169000	TTHERM_00989440	TVORAX00106490	TBOREA00052800	TTHERM_00856440
TetraHY252	TBOREA00053230	TBOREA00081460	TELLIO00042300	TELLIO00063540	TELLIO00077860	TEPIDO00016220	TEPIDO00027110	TEPIDO00056700	TMALAC00010190	TMALAC00041880	TMALAC00082290	TPARAV00028380	TPARAV00047710	TPARAV00091200	TPYRIF00050030	TPYRIF00062180	TPYRIF00119200	TSHANG00027290	TSHANG00090090	TSHANG00112670	TSP00023110	TSP00203940	TSP00213980	TTHERM_00085620	TTHERM_00227560	TTHERM_00318720	TVORAX00057640	TVORAX00060780	TVORAX00137310
TetraHY253	TBOREA00055680	TBOREA00144330	TELLIO00071390	TELLIO00071400	TELLIO00198150	TEPIDO00036160	TEPIDO00036170	TEPIDO00172080	TEPIDO00176010	TMALAC00050420	TMALAC00050430	TPARAV00021760	TPARAV00024160	TPARAV00093870	TPYRIF00057540	TPYRIF00057550	TPYRIF00173790	TSHANG00051870	TSHANG00051880	TSHANG00119510	TSHANG00145370	TSP00031640	TSP00117490	TTHERM_00134900	TTHERM_00134910	TTHERM_00599940	TVORAX00043770	TVORAX00043780	TVORAX00170270
TetraHY254	TBOREA00100180	TBOREA00145270	TBOREA00145290	TBOREA00145320	TELLIO00043100	TELLIO00143700	TELLIO00143710	TEPIDO00027470	TEPIDO00121640	TMALAC00042980	TMALAC00180350	TMALAC00180360	TPYRIF00147610	TPYRIF00167020	TPYRIF00167030	TPYRIF00167050	TPYRIF00167080	TSP00112490	TSP00112560	TSP00229470	TTHERM_00449000	TTHERM_00449010	TTHERM_00856550	TVORAX00106620	TVORAX00138510	TVORAX00138520	TPARAV00048090	TSHANG00026850	TVORAX00138450
TetraHY255	TBOREA00110960	TBOREA00154690	TBOREA00154700	TMALAC00183970	TMALAC00185780	TPARAV00031270	TPARAV00055660	TPARAV00147520	TPARAV00178080	TPARAV00211190	TPARAV00178090	TPARAV00211200	TPYRIF00194530	TPYRIF00194540	TSHANG00099100	TSHANG00099110	TSHANG00099120	TSHANG00099130	TSHANG00099140	TSP00068180	TSP00131810	TSP00131820	TELLIO00204600	TELLIO00209930	TPYRIF00173250	TTHERM_00727810	TTHERM_00853010	TVORAX00170910	TVORAX00171950
TetraHY256	TBOREA00119360	TBOREA00145590	TEPIDO00096110	TEPIDO00121350	TMALAC00100140	TMALAC00180690	TPARAV00158110	TPARAV00165760	TPYRIF00152170	TPYRIF00166660	TSHANG00022210	TSHANG00065010	TSP00112180	TSP00183550	TTHERM_00371060	TTHERM_00449540	TVORAX00129330	TVORAX00138090	TBOREA00119340	TELLIO00179480	TMALAC00100150	TPARAV00165790	TPYRIF00152160	TSHANG00022220	TSP00183570	TTHERM_00371040	TVORAX00129340	TELLIO00179500	TELLIO00179510
TetraHY257	TELLIO00129660	TELLIO00150080	TELLIO00150090	TEPIDO00108360	TEPIDO00195050	TEPIDO00125950	TMALAC00089070	TMALAC00196230	TSHANG00029180	TSHANG00164380	TTHERM_00284020	TTHERM_00327110	TBOREA00084170	TPARAV00136740	TPARAV00174590	TPYRIF00092040	TPYRIF00131430	TSP00206940	TVORAX00091340	TVORAX00165860	TBOREA00088260	TMALAC00089080	TPYRIF00092030	TSP00072880	TSP00072890	TTHERM_00284010	TVORAX00091330	TSHANG00181710	TPARAV00174580
TetraHY258	TELLIO00137060	TELLIO00137070	TMALAC00001550	TMALAC00001560	TPARAV00019420	TPARAV00095340	TPARAV00095380	TPARAV00172620	TPARAV00241650	TPYRIF00009050	TPYRIF00009060	TPYRIF00009070	TPYRIF00009080	TPYRIF00009090	TPYRIF00009100	TSHANG00049640	TSHANG00131900	TTHERM_00030270	TTHERM_00030280	TTHERM_00717790	TTHERM_00717800	TVORAX00012050	TVORAX00012090	TVORAX00012070	TVORAX00012080	TBOREA00008250	TELLIO00141110	TSP00001400	TMALAC00157520
TetraHY259	TEPIDO00156500	TEPIDO00156510	TPARAV00067510	TPARAV00067520	TPARAV00237140	TPARAV00237150	TPARAV00237160	TPARAV00237180	TBOREA00071650	TSP00231800	TBOREA00073030	TMALAC00146470	TPYRIF00221800	TSHANG00130380	TSP00173620	TTHERM_00594310	TVORAX00102070	TBOREA00176640	TMALAC00243320	TPYRIF00234080	TSP00162900	TTHERM_00823460	TVORAX00222730	TBOREA00176650	TSP00162890	TELLIO00081980	TPYRIF00234000	TSHANG00130390	TEPIDO00156520
TetraHY260	TMALAC00168540	TMALAC00168560	TMALAC00168580	TMALAC00168590	TMALAC00168600	TMALAC00168610	TMALAC00168570	TPYRIF00060830	TPYRIF00264970	TPYRIF00265040	TTHERM_000648673	TTHERM_00648660	TTHERM_00648670	TBOREA00020620	TSP00004040	TVORAX00049400	TBOREA00173250	TELLIO00131240	TEPIDO00146900	TSP00160750	TVORAX00148170	TSHANG00158640	TELLIO00131270	TELLIO00228070	TSHANG00158670	TMALAC00168650	TSP00160690	TTHERM_00648550	TVORAX00148270
TetraHY261	TPARAV00013630	TPARAV00013640	TPARAV00013650	TPARAV00013660	TPARAV00013670	TPARAV00013680	TPARAV00013700	TPARAV00013710	TPARAV00013720	TPARAV00013730	TPARAV00014210	TPARAV00014220	TPARAV00014260	TPARAV00052940	TPARAV00052950	TPARAV00052970	TPARAV00107630	TPARAV00014250	TPARAV00014240	TTHERM_00058230	TTHERM_00058250	TVORAX00122900	TVORAX00122910	TBOREA00019130	TELLIO00095090	TPYRIF00146180	TSHANG00156730	TSP00005720	TMALAC00021580
TetraHY262	TPARAV00085700	TPARAV00085710	TTHERM_000181088	TTHERM_00295500	TBOREA00086170	TELLIO00002490	TEPIDO00052720	TMALAC00079810	TPYRIF00097190	TSHANG00023780	TSP00072590	TVORAX00088760	TBOREA00086180	TELLIO00002510	TEPIDO00052730	TPYRIF00097180	TSHANG00023770	TTHERM_000295499	TVORAX00088770	TBOREA00097070	TELLIO00087030	TEPIDO00098990	TMALAC00135370	TPARAV00032470	TPYRIF00267360	TSHANG00033340	TSP00104840	TVORAX00103450	TPARAV00059860
TetraHY263	TTHERM_001021971	TTHERM_000721599	TTHERM_000784239	TTHERM_000807901	TTHERM_000866469	TTHERM_000869611	TTHERM_000964361	TTHERM_00105499	TTHERM_00122548	TTHERM_001234350	TTHERM_00186050	TTHERM_00085399	TTHERM_000962109	TTHERM_001115250	TTHERM_001149284	TTHERM_002653406	TTHERM_000798087	TTHERM_001384021	TTHERM_001054162	TTHERM_001318490	TTHERM_001398493	TTHERM_001651030	TTHERM_001435710	TTHERM_001472419	TTHERM_000901809	TTHERM_000943051	TTHERM_000945320	TTHERM_000999109	TTHERM_001184170
TetraHY264	TBOREA00005260	TBOREA00005270	TBOREA00005280	TBOREA00041250	TBOREA00041260	TBOREA00077780	TBOREA00077840	TBOREA00078700	TBOREA00189560	TBOREA00151660	TBOREA00077730	TBOREA00115160	TBOREA00079370	TBOREA00115120	TEPIDO00156140	TEPIDO00156150	TSP00010720	TSP00010730	TSP00100720	TSP00129710	TSP00130040	TSP00142790	TSP00142800	TSP00164730	TSP00197650	TSP00233320	TPYRIF00044480	TSHANG00118860
TetraHY265	TBOREA00013990	TBOREA00014020	TBOREA00014000	TELLIO00018700	TELLIO00018710	TELLIO00019200	TMALAC00164080	TMALAC00164090	TMALAC00216070	TMALAC00216090	TMALAC00216110	TPYRIF00030220	TPYRIF00030260	TSP00126610	TSP00126630	TSP00126660	TSP00126640	TTHERM_00809210	TTHERM_00809220	TVORAX00114720	TVORAX00114730	TVORAX00114750	TBOREA00013970	TELLIO00018730	TTHERM_00808080	TTHERM_00809190	TEPIDO00021090	TPYRIF00030240
TetraHY266	TBOREA00022950	TBOREA00178670	TELLIO00055570	TELLIO00065320	TELLIO00155400	TEPIDO00015070	TEPIDO00041350	TEPIDO00194030	TMALAC00012140	TMALAC00178270	TPARAV00030070	TPARAV00124070	TSHANG00029590	TSHANG00198160	TSP00024540	TSP00054020	TTHERM_00355030	TTHERM_00621610	TTHERM_00616660	TVORAX00005370	TVORAX00078500	TVORAX00191950	TPYRIF00083120	TSHANG00190220	TSP00158200	TPARAV00132210	TPYRIF00213150	TPYRIF00023030
TetraHY267	TBOREA00036480	TBOREA00063150	TELLIO00101340	TELLIO00108460	TEPIDO00013230	TEPIDO00099960	TMALAC00054370	TMALAC00102240	TPYRIF00042230	TPYRIF00106640	TSHANG00045880	TSHANG00177570	TSP00008290	TSP00029020	TTHERM_00194760	TTHERM_00259410	TVORAX00037030	TVORAX00183910	TPARAV00097150	TBOREA00036490	TELLIO00101370	TEPIDO00013240	TMALAC00102250	TPARAV00097160	TPYRIF00042240	TSHANG00045890	TSP00008300	TTHERM_00194770
TetraHY268	TBOREA00051270	TBOREA00121500	TEPIDO00168070	TEPIDO00168100	TEPIDO00168120	TPYRIF00034650	TPYRIF00034660	TPYRIF00034700	TTHERM_00437460	TTHERM_00437470	TTHERM_00437480	TTHERM_00437490	TTHERM_00437500	TELLIO00139430	TMALAC00108890	TPYRIF00233640	TSP00109920	TBOREA00121510	TSP00076060	TVORAX00041400	TSP00116780	TBOREA00204430	TSHANG00170820	TMALAC00028130	TTHERM_00912230	TEPIDO00047880	TSHANG00005990	TMALAC00121490
TetraHY269	TBOREA00064590	TBOREA00159210	TBOREA00159220	TELLIO00007050	TELLIO00180720	TELLIO00180730	TEPIDO00043860	TEPIDO00137770	TMALAC00062190	TMALAC00175640	TMALAC00175650	TPYRIF00204530	TPYRIF00204540	TSHANG00072200	TSHANG00072210	TSHANG00150900	TSP00088320	TSP00141340	TSP00141350	TTHERM_00218890	TTHERM_00678310	TTHERM_00678320	TVORAX00051460	TVORAX00120110	TVORAX00120120	TPARAV00016860	TPARAV00193030	TEPIDO00137780
TetraHY270	TBOREA00075510	TBOREA00099620	TBOREA00099630	TBOREA00131450	TBOREA00137210	TBOREA00092910	TBOREA00094240	TBOREA00150530	TBOREA00150580	TBOREA00103700	TBOREA00137330	TBOREA00151300	TBOREA00164610	TBOREA00164670	TSP00123150	TSP00123160	TSP00123190	TSP00123390	TSP00123400	TSP00199490	TSP00217790	TSP00231030	TSP00230540	TVORAX00160280	TSP00219220	TPYRIF00268160	TPYRIF00101000	TSHANG00117960
TetraHY271	TBOREA00087370	TBOREA00123400	TELLIO00128650	TELLIO00128670	TEPIDO00103540	TEPIDO00106860	TEPIDO00125510	TMALAC00090210	TMALAC00090230	TMALAC00112330	TPARAV00116900	TPARAV00168970	TPYRIF00090680	TPYRIF00090700	TPYRIF00149560	TSHANG00019860	TSHANG00174010	TSHANG00194110	TSHANG00202910	TSP00073960	TSP00073980	TSP00081300	TTHERM_00279900	TTHERM_00279920	TTHERM_00497820	TVORAX00090120	TVORAX00090140	TVORAX00141240
TetraHY272	TBOREA00171090	TBOREA00181020	TELLIO00078520	TELLIO00171110	TEPIDO00130160	TEPIDO00159030	TMALAC00178410	TMALAC00199230	TPARAV00158820	TPARAV00173100	TPYRIF00205420	TPYRIF00205680	TSHANG00056060	TSHANG00104740	TSP00149490	TSP00165780	TTHERM_000691151	TTHERM_00942640	TVORAX00194800	TVORAX00202580	TBOREA00171100	TELLIO00078510	TEPIDO00130150	TMALAC00178400	TPARAV00247670	TSP00149500	TTHERM_00691150	TVORAX00194810
TetraHY273	TELLIO00085250	TELLIO00126540	TELLIO00193010	TMALAC00083840	TMALAC00127590	TMALAC00209120	TMALAC00225980	TPARAV00100340	TPARAV00112570	TPARAV00152600	TPYRIF00047290	TPYRIF00047300	TPYRIF00047310	TPYRIF00047380	TPYRIF00047430	TPYRIF00151180	TPYRIF00047410	TPYRIF00047420	TSHANG00134150	TSHANG00134160	TTHERM_00862750	TTHERM_01364600	TVORAX00217350	TVORAX00217370	TBOREA00163710	TSP00197820	TVORAX00192730	TVORAX00192740
TetraHY274	TELLIO00119170	TELLIO00133370	TPYRIF00134050	TPYRIF00134060	TPYRIF00134080	TPYRIF00134070	TSHANG00138740	TSHANG00138760	TSHANG00184760	TSHANG00184790	TSHANG00138750	TSHANG00184750	TSHANG00184810	TSHANG00138820	TBOREA00118570	TEPIDO00053850	TSP00235990	TBOREA00166350	TEPIDO00022720	TMALAC00074780	TPARAV00046750	TPYRIF00112130	TSP00168810	TTHERM_00558350	TVORAX00019740	TMALAC00074790	TPYRIF00134040	TPYRIF00134030
TetraHY275	TELLIO00161970	TELLIO00225110	TMALAC00031240	TMALAC00031280	TMALAC00245440	TTHERM_000490749	TTHERM_00847030	TTHERM_00847060	TTHERM_00848060	TTHERM_001541732	TTHERM_01481590	TTHERM_01481600	TTHERM_01550970	TTHERM_01643990	TTHERM_00847040	TTHERM_01662070	TTHERM_01732490	TPARAV00121840	TBOREA00138000	TPYRIF00003980	TSP00177150	TBOREA00158640	TSP00138750	TVORAX00008160	TBOREA00187310	TSP00085990	TPARAV00172870	TMALAC00093890
TetraHY276	TEPIDO00105050	TEPIDO00105060	TEPIDO00164630	TMALAC00101210	TMALAC00203170	TPARAV00001920	TPARAV00001930	TPARAV00058000	TPYRIF00003690	TPYRIF00003710	TPYRIF00234290	TSHANG00102110	TSHANG00102120	TSHANG00130950	TSP00029760	TSP00122310	TSP00122290	TSP00163190	TTHERM_00102770	TTHERM_00102779	TTHERM_00823810	TVORAX00007900	TVORAX00007920	TVORAX00223090	TBOREA00003410	TELLIO00013270	TMALAC00101220	TBOREA00062480
TetraHY277	TMALAC00033960	TMALAC00033970	TMALAC00033980	TMALAC00033990	TMALAC00034000	TMALAC00034010	TPARAV00052170	TPARAV00153450	TPARAV00166000	TPARAV00182700	TPARAV00206850	TPARAV00206860	TPARAV00210190	TPARAV00210200	TPARAV00210210	TPARAV00210220	TPARAV00241970	TPARAV00241990	TPARAV00082010	TPARAV00241930	TSHANG00141340	TSHANG00141350	TSHANG00141360	TTHERM_00313570	TTHERM_00313580	TELLIO00068150	TTHERM_00489480	TMALAC00198360
TetraHY278	TMALAC00076040	TMALAC00076050	TMALAC00076060	TMALAC00188300	TMALAC00138460	TMALAC00188330	TMALAC00142390	TSP00113190	TSP00113230	TSP00113240	TSP00113250	TSP00113280	TSP00113290	TSP00113310	TSP00113270	TSP00113260	TTHERM_00321560	TTHERM_00321570	TTHERM_00321580	TTHERM_00343300	TTHERM_00648750	TTHERM_00648760	TBOREA00025120	TELLIO00165120	TBOREA00025140	TBOREA00206330	TELLIO00131440	TTHERM_00579160
TetraHY279	TBOREA00111660	TELLIO00147620	TEPIDO00067880	TMALAC00133160	TPARAV00150120	TPYRIF00107580	TSHANG00048170	TSP00069730	TTHERM_000784559	TVORAX00108260	TBOREA00111670	TELLIO00147630	TEPIDO00067870	TMALAC00133150	TPARAV00150100	TSHANG00048180	TSP00069740	TTHERM_00784570	TVORAX00108270	TBOREA00111690	TELLIO00147640	TEPIDO00067840	TMALAC00133130	TPARAV00150010	TPYRIF00107590	TSP00069750	TTHERM_00784600	TVORAX00108280
TetraHY280	TBOREA00000950	TBOREA00000970	TELLIO00016290	TELLIO00016300	TELLIO00224870	TMALAC00091090	TMALAC00192390	TMALAC00091100	TMALAC00091120	TPARAV00020070	TPARAV00019990	TPARAV00020020	TSP00019460	TSP00019480	TTHERM_00378690	TTHERM_00898240	TTHERM_00378700	TTHERM_00378710	TPYRIF00001130	TVORAX00082090	TBOREA00000980	TEPIDO00059020	TPARAV00004710	TPYRIF00001140	TSHANG00089520	TSP00019450	TVORAX00082150
TetraHY281	TBOREA00007920	TBOREA00176710	TBOREA00116980	TELLIO00081940	TELLIO00170210	TEPIDO00102740	TEPIDO00190160	TEPIDO00192770	TEPIDO00164790	TMALAC00140580	TMALAC00243270	TPARAV00081690	TPARAV00228940	TPARAV00248390	TSHANG00145990	TSHANG00149440	TSHANG00154420	TSHANG00181440	TSP00001810	TSP00095310	TSP00162850	TTHERM_00623060	TTHERM_00823410	TVORAX00167370	TVORAX00222670	TPYRIF00233970	TPYRIF00168500
TetraHY282	TBOREA00014930	TBOREA00175470	TBOREA00198150	TPYRIF00203430	TPYRIF00203450	TPYRIF00203470	TPYRIF00203490	TPYRIF00203540	TPYRIF00203500	TPYRIF00203530	TSHANG00099270	TSHANG00099280	TSHANG00099290	TSHANG00099330	TSHANG00099340	TSHANG00099350	TSHANG00099360	TSP00150580	TSP00159730	TSP00207430	TSP00207460	TSP00248150	TVORAX00167980	TVORAX00167990	TVORAX00168000	TEPIDO00011120	TMALAC00171060
TetraHY283	TBOREA00027670	TBOREA00027680	TBOREA00027700	TELLIO00035910	TELLIO00053580	TEPIDO00006570	TEPIDO00006580	TMALAC00006730	TMALAC00006740	TSHANG00043810	TSHANG00093370	TTHERM_000011247	TTHERM_000011248	TBOREA00027640	TSP00042450	TMALAC00006720	TSP00042430	TSP00042410	TPYRIF00074910	TVORAX00201650	TBOREA00027720	TSP00042360	TELLIO00035900	TEPIDO00021120	TEPIDO00006560	TVORAX00201570	TPYRIF00075030
TetraHY284	TBOREA00045810	TBOREA00045820	TELLIO00114830	TELLIO00152230	TEPIDO00029020	TEPIDO00032300	TEPIDO00032310	TMALAC00019870	TMALAC00047740	TMALAC00047750	TPARAV00034290	TPARAV00034300	TPARAV00142760	TPYRIF00015060	TPYRIF00123340	TPYRIF00123350	TSHANG00001270	TSHANG00013120	TSP00038080	TSP00047030	TSP00047040	TTHERM_00112500	TTHERM_00145640	TTHERM_00145650	TVORAX00029020	TVORAX00029030	TVORAX00190330
TetraHY285	TBOREA00069580	TBOREA00116460	TELLIO00044280	TELLIO00167340	TEPIDO00051240	TEPIDO00094780	TMALAC00119830	TMALAC00165220	TPARAV00073300	TPARAV00138250	TPYRIF00071770	TPYRIF00139330	TSHANG00025310	TSHANG00110570	TSP00074290	TSP00096320	TTHERM_00074320	TTHERM_00534080	TVORAX00022870	TVORAX00117880	TBOREA00069590	TEPIDO00051250	TMALAC00165210	TPARAV00073290	TSHANG00110580	TSP00096310	TTHERM_00074310
TetraHY286	TBOREA00082770	TBOREA00088190	TELLIO00131100	TELLIO00131120	TMALAC00029750	TMALAC00029760	TMALAC00029790	TMALAC00211150	TMALAC00216310	TMALAC00216320	TPYRIF00215550	TPYRIF00215560	TPYRIF00215570	TSP00010480	TSP00057190	TSP00072960	TTHERM_00257000	TTHERM_00805870	TVORAX00091260	TVORAX00246640	TBOREA00041090	TSHANG00043490	TEPIDO00115450	TSHANG00181540	TTHERM_00807920	TELLIO00131110	TPARAV00109920
TetraHY287	TBOREA00087740	TBOREA00087750	TBOREA00087760	TBOREA00087770	TBOREA00087790	TPARAV00135570	TPARAV00146970	TPARAV00153540	TPARAV00173040	TPARAV00248030	TPARAV00255410	TPYRIF00091280	TPYRIF00091290	TPYRIF00091300	TSHANG00178880	TSHANG00178890	TSHANG00178900	TSP00073480	TSP00073510	TSP00073520	TSP00073530	TVORAX00090680	TVORAX00090690	TVORAX00090700	TEPIDO00107200	TMALAC00089650	TTHERM_00283420
TetraHY288	TBOREA00092480	TBOREA00107680	TSP00067110	TSP00203560	TVORAX00118910	TVORAX00250160	TELLIO00123950	TEPIDO00073590	TMALAC00096900	TPARAV00219220	TPYRIF00183790	TSHANG00020500	TTHERM_00420680	TBOREA00107670	TEPIDO00073600	TPYRIF00183800	TTHERM_000420689	TVORAX00118920	TBOREA00107690	TELLIO00123940	TEPIDO00073580	TMALAC00096910	TPARAV00111430	TPYRIF00183780	TSHANG00020510	TTHERM_00420670	TVORAX00118900
TetraHY289	TELLIO00020160	TELLIO00020170	TMALAC00223360	TMALAC00232640	TMALAC00232650	TMALAC00232660	TPYRIF00031120	TPYRIF00031130	TSHANG00088500	TSHANG00166180	TTHERM_00361370	TTHERM_00361380	TTHERM_00361390	TVORAX00017440	TVORAX00220350	TPARAV00026520	TBOREA00013420	TEPIDO00021490	TMALAC00232670	TPYRIF00031140	TSHANG00088490	TSP00217360	TSP00217370	TTHERM_00361399	TELLIO00020150	TEPIDO00021480	TVORAX00017430
TetraHY290	TELLIO00082900	TELLIO00082930	TELLIO00082940	TELLIO00202650	TELLIO00202700	TELLIO00202740	TMALAC00036790	TMALAC00133310	TMALAC00126520	TMALAC00192290	TMALAC00191750	TTHERM_001180979	TTHERM_01060770	TTHERM_01180980	TTHERM_01181980	TTHERM_00247020	TTHERM_00247030	TTHERM_00247050	TTHERM_00760680	TTHERM_00760690	TTHERM_00760700	TBOREA00004970	TELLIO00011540	TPYRIF00072690	TSP00143130	TMALAC00191800	TMALAC00036770
TetraHY291	TELLIO00189500	TELLIO00212290	TMALAC00129110	TMALAC00234310	TPARAV00045260	TPARAV00235470	TPYRIF00136860	TPYRIF00136880	TPYRIF00136890	TPYRIF00260310	TTHERM_00522450	TTHERM_01106100	TVORAX00158130	TVORAX00242800	TBOREA00201260	TEPIDO00190550	TSHANG00141180	TSP00213340	TBOREA00201270	TELLIO00212280	TEPIDO00190540	TMALAC00234320	TPARAV00235450	TPYRIF00260320	TSHANG00141170	TSP00213350	TTHERM_01106090
TetraHY292	TMALAC00017260	TMALAC00126610	TTHERM_000019709	TTHERM_000619878	TTHERM_002653344	TTHERM_002653355	TTHERM_01458110	TTHERM_000200581	TTHERM_000425919	TTHERM_001050373	TTHERM_001285920	TTHERM_001558026	TTHERM_001597629	TTHERM_002653378	TTHERM_002653400	TTHERM_000255715	TTHERM_000619877	TTHERM_000819610	TTHERM_001050377	TTHERM_000752101	TTHERM_000925521	TTHERM_001181993	TTHERM_00618830	TTHERM_000957701	TTHERM_001053102	TTHERM_001386112	TTHERM_002653453
TetraHY293	TMALAC00072040	TMALAC00072050	TPARAV00015420	TPARAV00015450	TPARAV00182120	TPYRIF00015950	TPYRIF00015960	TPYRIF00015970	TPYRIF00077140	TSP00211000	TSP00211010	TTHERM_000270380	TTHERM_00270370	TTHERM_00273380	TTHERM_00274400	TTHERM_00274430	TVORAX00065990	TVORAX00093010	TBOREA00066230	TVORAX00142590	TBOREA00066240	TBOREA00066270	TELLIO00047190	TTHERM_00274480	TMALAC00072110	TPYRIF00077220	TVORAX00092980
TetraHY294	TMALAC00103300	TMALAC00103320	TPARAV00082930	TPARAV00118390	TPARAV00179860	TSHANG00003210	TSHANG00003230	TSHANG00079760	TTHERM_00414340	TTHERM_00414370	TBOREA00058450	TELLIO00166220	TEPIDO00086560	TMALAC00103310	TPYRIF00099090	TSP00021460	TTHERM_00414360	TVORAX00076780	TBOREA00058470	TEPIDO00086570	TPYRIF00099080	TSP00021450	TELLIO00166210	TPARAV00052830	TPARAV00053140	TPARAV00101030	TPARAV00029940
TetraHY295	TPARAV00006130	TPARAV00011390	TPARAV00051900	TPARAV00051910	TPARAV00051920	TPARAV00052050	TPARAV00114150	TPARAV00114190	TPARAV00114200	TPARAV00115060	TPARAV00131200	TPARAV00149620	TPARAV00149650	TPARAV00149670	TPARAV00149690	TPARAV00153900	TPARAV00153910	TPARAV00222770	TPARAV00222780	TPARAV00222800	TPARAV00011410	TPARAV00123880	TPARAV00114160	TPARAV00114180	TPARAV00149660	TPARAV00222790	TPARAV00131240
TetraHY296	TPARAV00015670	TPARAV00015680	TPARAV00027680	TPARAV00211820	TVORAX00105210	TVORAX00249280	TBOREA00124560	TEPIDO00168280	TMALAC00128720	TPYRIF00137320	TSP00085550	TTHERM_00522850	TBOREA00127900	TELLIO00172970	TPYRIF00212660	TSP00103070	TTHERM_00475000	TBOREA00188750	TELLIO00040840	TMALAC00078110	TPYRIF00230390	TSP00182080	TVORAX00213830	TTHERM_00994390	TMALAC00085050	TPYRIF00239600	TMALAC00113260
TetraHY297	TPARAV00112840	TPARAV00112860	TPARAV00112880	TPARAV00112890	TPARAV00193850	TPARAV00193980	TPARAV00213400	TPARAV00213420	TPARAV00213370	TPYRIF00008930	TPYRIF00259870	TSHANG00049520	TSHANG00049530	TSHANG00174530	TSP00001540	TSP00226490	TTHERM_000030099	TTHERM_00030110	TTHERM_00030100	TTHERM_00030140	TTHERM_00030160	TVORAX00011940	TVORAX00238510	TVORAX00238520	TBOREA00008170	TEPIDO00009870	TMALAC00001440
TetraHY298	TPARAV00210360	TPARAV00210370	TPARAV00210390	TPARAV00210400	TPARAV00243510	TPARAV00243520	TPARAV00243530	TTHERM_00083830	TTHERM_00083850	TVORAX00059950	TVORAX00059960	TVORAX00059970	TVORAX00059990	TVORAX00060000	TBOREA00020680	TEPIDO00015810	TSHANG00030340	TSP00003980	TBOREA00023710	TELLIO00064210	TMALAC00131480	TPYRIF00222140	TSP00023730	TMALAC00010960	TPYRIF00222100	TMALAC00010920	TTHERM_00083910
TetraHY299	TSP00235970	TSP00242410	TSP00245290	TSP00238230	TSP00244340	TSP00238530	TSP00239410	TSP00239910	TSP00243940	TSP00244760	TSP00245990	TSP00246480	TSP00247600	TSP00247730	TSP00247770	TSP00248240	TSP00250240	TSP00250710	TSP00239620	TSP00242690	TSP00247620	TSP00241220	TSP00247140	TBOREA00039850	TMALAC00246320	TVORAX00251190	TMALAC00248320
TetraHY300	TVORAX00194920	TVORAX00251290	TVORAX00006220	TVORAX00035990	TVORAX00059280	TVORAX00059400	TVORAX00068400	TVORAX00107690	TVORAX00135860	TVORAX00148960	TVORAX00159900	TVORAX00177270	TVORAX00183720	TVORAX00019970	TVORAX00138190	TVORAX00220110	TVORAX00232010	TVORAX00074490	TVORAX00190230	TVORAX00204840	TVORAX00222400	TVORAX00123220	TVORAX00111710	TVORAX00117730	TVORAX00077450	TVORAX00250650	TVORAX00166470
TetraHY301	TBOREA00028830	TELLIO00054160	TEPIDO00174570	TMALAC00169180	TPYRIF00024310	TSHANG00141660	TSP00189410	TTHERM_01082870	TVORAX00160390	TBOREA00028840	TELLIO00054170	TEPIDO00040560	TMALAC00169190	TPYRIF00024300	TSHANG00114880	TTHERM_01082880	TVORAX00160400	TBOREA00028850	TELLIO00054180	TEPIDO00040570	TMALAC00169200	TPARAV00156160	TPYRIF00024290	TSHANG00114890	TTHERM_01082890	TVORAX00160410	TPARAV00156230
TetraHY302	TBOREA00002440	TBOREA00002510	TBOREA00002520	TMALAC00064730	TMALAC00064740	TMALAC00150010	TMALAC00150020	TPYRIF00002510	TPYRIF00002520	TPYRIF00002530	TSP00017950	TSP00018000	TTHERM_000095401	TTHERM_00095370	TTHERM_00095380	TTHERM_00241920	TTHERM_00241930	TVORAX00079960	TVORAX00079980	TVORAX00079970	TELLIO00097030	TEPIDO00026930	TSHANG00017950	TSP00017930	TELLIO00014330	TELLIO00014340
TetraHY303	TBOREA00003970	TBOREA00003980	TBOREA00030230	TMALAC00037820	TMALAC00122200	TPYRIF00004270	TPYRIF00004280	TPYRIF00004290	TPYRIF00022170	TTHERM_00105600	TTHERM_00105610	TTHERM_00105630	TTHERM_00617740	TTHERM_00617750	TVORAX00006320	TVORAX00008570	TVORAX00008500	TVORAX00008510	TVORAX00008530	TVORAX00008560	TSP00054770	TSP00157130	TSP00157150	TELLIO00056370	TMALAC00026210	TELLIO00012620
TetraHY304	TBOREA00009570	TBOREA00009580	TBOREA00009590	TBOREA00009610	TBOREA00009620	TBOREA00009600	TSP00000010	TSP00045890	TSP00045930	TSP00000030	TSP00000050	TSP00045920	TSP00045880	TSP00045910	TSP00045870	TPYRIF00010610	TSHANG00003970	TVORAX00013510	TPYRIF00010620	TVORAX00013540	TSP00000040	TSP00045900	TPYRIF00010600	TPYRIF00010630	TVORAX00013570	TPYRIF00010660
TetraHY305	TBOREA00016530	TBOREA00026390	TMALAC00007930	TMALAC00015060	TMALAC00068120	TSP00043820	TSP00051490	TTHERM_00013440	TTHERM_00049140	TELLIO00059330	TELLIO00099380	TEPIDO00002350	TPARAV00057230	TPYRIF00019220	TSHANG00014840	TVORAX00001920	TPARAV00007480	TPYRIF00158800	TVORAX00031470	TEPIDO00011360	TPARAV00120460	TPYRIF00040190	TSHANG00009710	TSP00006330	TTHERM_00637390	TVORAX00062090
TetraHY306	TBOREA00052340	TBOREA00117940	TELLIO00034900	TELLIO00184970	TEPIDO00045160	TEPIDO00059010	TEPIDO00173630	TMALAC00005510	TMALAC00070860	TMALAC00114260	TPARAV00085920	TPARAV00133320	TPARAV00133330	TPARAV00225450	TPYRIF00133590	TPYRIF00142250	TSHANG00027540	TSHANG00089530	TSHANG00175940	TSP00107470	TSP00144270	TTHERM_00006010	TTHERM_00299970	TTHERM_00485820	TVORAX00065080	TVORAX00131240
TetraHY307	TBOREA00059120	TBOREA00177440	TEPIDO00086910	TEPIDO00150610	TSP00020640	TSP00170820	TTHERM_00825600	TTHERM_00885870	TMALAC00211300	TPARAV00167720	TPYRIF00098710	TPYRIF00220550	TSHANG00097800	TSHANG00160860	TVORAX00077150	TVORAX00226430	TBOREA00059150	TMALAC00211250	TPYRIF00098690	TSP00020610	TTHERM_00886950	TVORAX00077170	TMALAC00200660	TPARAV00182280	TELLIO00165700	TELLIO00218430
TetraHY308	TBOREA00093490	TBOREA00117450	TBOREA00127670	TBOREA00117460	TPYRIF00167970	TPYRIF00167980	TPYRIF00167990	TPYRIF00212310	TPYRIF00168000	TPYRIF00168010	TSP00095800	TSP00103340	TSP00220640	TSP00095810	TVORAX00105690	TVORAX00166860	TVORAX00166870	TVORAX00166840	TMALAC00236200	TSHANG00148180	TTHERM_01128600	TELLIO00225630	TMALAC00141040	TSHANG00118870	TSHANG00184600	TTHERM_00624590
TetraHY309	TBOREA00096110	TBOREA00125620	TELLIO00157280	TELLIO00183260	TEPIDO00064960	TEPIDO00092170	TMALAC00092310	TMALAC00117060	TPARAV00002910	TPARAV00002920	TPARAV00002930	TPARAV00061370	TPARAV00061380	TPARAV00160780	TPARAV00085990	TPYRIF00121040	TPYRIF00129050	TSHANG00016480	TSHANG00152330	TSP00061730	TSP00088530	TTHERM_00353380	TTHERM_00492380	TVORAX00093310	TVORAX00140610	TPARAV00167440
TetraHY310	TBOREA00116880	TBOREA00153450	TMALAC00042020	TMALAC00042040	TPARAV00200970	TPARAV00201070	TPARAV00218040	TSP00095200	TSP00125510	TSP00125530	TSP00125540	TTHERM_000633041	TTHERM_00227700	TTHERM_00227720	TTHERM_00330010	TTHERM_00633040	TVORAX00186010	TVORAX00209390	TELLIO00089960	TMALAC00147930	TPYRIF00046710	TSHANG00050430	TELLIO00151040	TMALAC00110950	TMALAC00110960	TPYRIF00201960
TetraHY311	TBOREA00120420	TBOREA00120430	TELLIO00098880	TELLIO00098890	TEPIDO00080260	TEPIDO00080280	TMALAC00109900	TMALAC00109910	TPYRIF00176110	TPYRIF00176120	TSP00077250	TSP00077260	TTHERM_00440600	TTHERM_00440610	TVORAX00099760	TVORAX00099770	TBOREA00120410	TELLIO00098920	TMALAC00109920	TPARAV00101010	TSHANG00156120	TSP00077270	TTHERM_00440620	TPARAV00101000	TSHANG00156130	TSHANG00156140
TetraHY312	TBOREA00145300	TBOREA00145330	TPYRIF00006620	TPYRIF00006650	TPYRIF00006660	TPYRIF00006670	TPYRIF00006680	TPYRIF00117660	TPYRIF00117650	TPYRIF00117680	TPYRIF00117690	TPYRIF00117700	TPYRIF00117710	TPYRIF00117720	TPYRIF00117730	TPYRIF00117750	TPYRIF00117760	TPYRIF00117770	TPYRIF00117780	TPYRIF00117790	TPYRIF00117800	TPYRIF00117670	TSP00112510	TSP00126900	TVORAX00180210	TSP00069710
TetraHY313	TBOREA00160950	TBOREA00160970	TELLIO00193580	TELLIO00193590	TELLIO00193610	TMALAC00151310	TMALAC00151320	TPARAV00102630	TPARAV00102670	TPYRIF00195560	TPYRIF00195570	TPYRIF00195580	TSHANG00212810	TSHANG00212920	TSP00140870	TSP00140880	TTHERM_00666830	TTHERM_00666850	TTHERM_00666870	TTHERM_00666890	TTHERM_00666840	TVORAX00232860	TVORAX00232870	TVORAX00232880	TEPIDO00162250	TMALAC00151280
TetraHY314	TELLIO00022470	TELLIO00170910	TELLIO00170940	TELLIO00171020	TELLIO00170930	TELLIO00170960	TELLIO00171010	TELLIO00170970	TELLIO00227410	TEPIDO00040180	TEPIDO00040190	TMALAC00166440	TMALAC00166460	TPYRIF00036930	TPYRIF00036940	TPYRIF00036950	TBOREA00031480	TSHANG00164820	TSP00172750	TVORAX00095240	TBOREA00137380	TSP00188270	TSP00188280	TTHERM_01054360	TELLIO00022450	TTHERM_01054350
TetraHY315	TELLIO00040090	TELLIO00040100	TELLIO00087980	TELLIO00087990	TMALAC00077590	TMALAC00077620	TMALAC00077630	TMALAC00151730	TMALAC00151750	TTHERM_000164957	TTHERM_000164958	TTHERM_000790629	TTHERM_00164960	TTHERM_00164990	TTHERM_00790640	TTHERM_00790660	TTHERM_00165000	TTHERM_00790630	TEPIDO00026220	TBOREA00054240	TPYRIF00026440	TSHANG00017310	TSP00052420	TSP00052430	TVORAX00208350	TMALAC00077610
TetraHY316	TELLIO00090290	TELLIO00090300	TELLIO00177090	TELLIO00177100	TELLIO00206960	TELLIO00206950	TMALAC00019660	TMALAC00019670	TPYRIF00015260	TPYRIF00015280	TPYRIF00015310	TTHERM_00112700	TTHERM_00112710	TVORAX00199750	TVORAX00199770	TVORAX00199780	TVORAX00199790	TBOREA00038670	TPYRIF00171250	TSP00037950	TBOREA00075800	TSP00154690	TBOREA00079460	TBOREA00198950	TSP00216960	TPYRIF00015320
TetraHY317	TELLIO00131420	TELLIO00206550	TELLIO00206560	TMALAC00159370	TMALAC00159380	TMALAC00159400	TMALAC00159430	TMALAC00168480	TTHERM_00648810	TTHERM_00997530	TTHERM_00997540	TTHERM_00997550	TTHERM_00997580	TTHERM_00997590	TTHERM_00997600	TBOREA00169180	TEPIDO00136580	TPARAV00051080	TPYRIF00102220	TSHANG00122550	TSP00134890	TSP00134900	TVORAX00074140	TELLIO00206540	TMALAC00159390	TSHANG00122540
TetraHY318	TMALAC00025250	TMALAC00025260	TPYRIF00023110	TPYRIF00023130	TPYRIF00023160	TPYRIF00023170	TPYRIF00023180	TPYRIF00023190	TSHANG00161050	TSHANG00161060	TSHANG00161150	TSHANG00161160	TSHANG00161170	TSHANG00161180	TSHANG00161190	TVORAX00005210	TVORAX00005220	TVORAX00005230	TVORAX00089600	TELLIO00055550	TTHERM_01012080	TBOREA00171850	TEPIDO00041340	TSP00153480	TPYRIF00023230	TVORAX00073910
TetraHY319	TMALAC00076100	TMALAC00076110	TMALAC00188660	TSHANG00032050	TSHANG00057640	TSP00078160	TSP00207510	TTHERM_000538544	TTHERM_000538595	TTHERM_000538603	TTHERM_000538712	TTHERM_000538715	TTHERM_000800260	TTHERM_000800271	TTHERM_00320450	TTHERM_00538500	TTHERM_00538520	TTHERM_00538530	TTHERM_00538690	TTHERM_00801260	TVORAX00150200	TVORAX00150210	TBOREA00098520	TELLIO00196570	TBOREA00198090	TBOREA00198100
TetraHY320	TMALAC00119900	TMALAC00135070	TMALAC00135090	TMALAC00149110	TMALAC00149120	TMALAC00149150	TMALAC00190490	TMALAC00199060	TMALAC00201130	TMALAC00201280	TMALAC00202860	TMALAC00209730	TMALAC00209900	TMALAC00217580	TMALAC00221060	TMALAC00225320	TMALAC00227050	TMALAC00229350	TMALAC00238500	TMALAC00242010	TMALAC00244880	TVORAX00087180	TVORAX00209200	TVORAX00241320	TVORAX00230260	TPYRIF00265810
TetraHY321	TPARAV00128220	TPARAV00153890	TPARAV00153930	TPYRIF00065150	TPYRIF00065160	TPYRIF00065170	TPYRIF00065180	TSP00108190	TSP00108200	TSP00108210	TVORAX00038630	TVORAX00038640	TVORAX00038670	TVORAX00107910	TVORAX00038660	TBOREA00051630	TEPIDO00045760	TBOREA00051660	TELLIO00031160	TMALAC00057350	TSHANG00028130	TTHERM_00160800	TMALAC00057360	TTHERM_00160810	TELLIO00031170	TSHANG00028120
TetraHY322	TPYRIF00029770	TPYRIF00029780	TPYRIF00198900	TPYRIF00198910	TPYRIF00198860	TPYRIF00198880	TSHANG00036940	TSHANG00036950	TSHANG00036970	TSHANG00036960	TTHERM_00449320	TTHERM_00449400	TTHERM_00655320	TTHERM_00449330	TTHERM_00449350	TTHERM_00449370	TTHERM_00449380	TTHERM_00449390	TBOREA00163570	TEPIDO00135700	TSP00197360	TVORAX00187080	TELLIO00143950	TMALAC00180600	TELLIO00228780	TMALAC00180590
TetraHY323	TSHANG00037670	TSHANG00037680	TSHANG00127550	TSHANG00128920	TSHANG00128930	TSHANG00100110	TSHANG00133750	TSHANG00209680	TSHANG00213700	TSHANG00083430	TSHANG00169670	TSHANG00175280	TSHANG00175290	TSHANG00198220	TSHANG00198240	TSHANG00212960	TSHANG00213660	TSHANG00198230	TSHANG00161570	TSHANG00185140	TSHANG00214000	TSHANG00175300	TSHANG00208120	TSHANG00213210	TSHANG00211360	TSHANG00185150
TetraHY324	TBOREA00010560	TBOREA00010570	TPARAV00010380	TPARAV00224170	TPARAV00227020	TPARAV00227040	TPARAV00248290	TPARAV00248310	TSP00044810	TSP00044820	TBOREA00010550	TELLIO00117610	TEPIDO00008020	TMALAC00004200	TPYRIF00011720	TSHANG00004670	TVORAX00179460	TELLIO00117650	TMALAC00004280	TPYRIF00011730	TTHERM_00039190	TVORAX00179450	TTHERM_00039120	TVORAX00201970	TPYRIF00011740
TetraHY325	TBOREA00039190	TBOREA00137920	TELLIO00003140	TELLIO00195120	TELLIO00109170	TMALAC00055180	TMALAC00055220	TMALAC00130420	TMALAC00080430	TPYRIF00096480	TPYRIF00155110	TSP00106160	TSP00177250	TSP00192830	TTHERM_00263330	TTHERM_00481220	TTHERM_00297200	TVORAX00089430	TVORAX00127500	TEPIDO00135000	TPARAV00135280	TSHANG00051280	TEPIDO00053290	TPARAV00060560	TSHANG00023170
TetraHY326	TBOREA00051430	TBOREA00051440	TBOREA00051450	TPARAV00106960	TPARAV00106970	TPARAV00106990	TBOREA00051420	TELLIO00031430	TEPIDO00045990	TMALAC00057100	TPYRIF00065410	TSHANG00028310	TSP00108440	TTHERM_00160580	TVORAX00038880	TELLIO00031400	TEPIDO00153000	TPARAV00061540	TPYRIF00065380	TSHANG00201370	TSP00108430	TTHERM_00160600	TSP00108420	TMALAC00057130	TVORAX00038860
TetraHY327	TBOREA00057960	TBOREA00058000	TELLIO00109950	TELLIO00166590	TEPIDO00086220	TEPIDO00086260	TEPIDO00178870	TMALAC00055850	TMALAC00103630	TMALAC00103650	TPARAV00011220	TPARAV00011240	TPARAV00011270	TPARAV00236770	TPYRIF00099590	TPYRIF00099600	TSHANG00080020	TSHANG00080060	TSHANG00187430	TSP00021970	TSP00022020	TTHERM_00265180	TTHERM_00415780	TVORAX00076150	TVORAX00076160
TetraHY328	TBOREA00074480	TBOREA00074490	TBOREA00092570	TBOREA00092610	TEPIDO00091620	TEPIDO00101250	TMALAC00070660	TMALAC00070670	TSHANG00069750	TSHANG00073940	TSP00084180	TSP00217830	TEPIDO00101240	TPYRIF00084850	TTHERM_00300150	TVORAX00056400	TBOREA00074500	TELLIO00009130	TMALAC00070640	TPARAV00105220	TPYRIF00084880	TSP00084160	TTHERM_00300180	TVORAX00056410	TSP00084170
TetraHY329	TBOREA00077030	TBOREA00082580	TBOREA00082870	TBOREA00090420	TPARAV00155760	TPARAV00155770	TSP00057060	TSP00057430	TSP00076450	TSP00076460	TSP00076470	TSP00090190	TSP00142000	TSP00198970	TSP00208980	TSP00208990	TSP00228380	TSP00233120	TSP00233130	TSP00240910	TSP00240920	TSP00075880	TSP00142690	TSP00198990	TBOREA00121650
TetraHY330	TBOREA00097900	TBOREA00141160	TPARAV00031170	TPARAV00046720	TPARAV00054340	TPARAV00146660	TPARAV00245460	TPARAV00245470	TPARAV00146670	TPARAV00245430	TPYRIF00105110	TPYRIF00177360	TSHANG00076650	TSHANG00155750	TTHERM_000324519	TTHERM_00563930	TVORAX00168920	TVORAX00204090	TELLIO00164320	TEPIDO00105460	TEPIDO00110870	TMALAC00155840	TMALAC00075330	TSP00109670	TSP00077420
TetraHY331	TBOREA00140070	TBOREA00145050	TPARAV00031990	TPARAV00032020	TPARAV00032030	TPARAV00032110	TPARAV00040830	TPARAV00040840	TPARAV00070420	TPARAV00077930	TPARAV00032040	TPARAV00032060	TPARAV00032120	TSP00112860	TSP00241550	TVORAX00138950	TVORAX00138960	TVORAX00138980	TVORAX00138970	TEPIDO00109990	TSHANG00137240	TPYRIF00189830	TEPIDO00121880	TMALAC00242480	TPYRIF00167530
TetraHY332	TBOREA00158810	TBOREA00158820	TEPIDO00139860	TEPIDO00139870	TSHANG00055410	TSHANG00055420	TSP00138540	TSP00138550	TTHERM_00579240	TTHERM_00579250	TVORAX00161120	TVORAX00161130	TELLIO00187150	TELLIO00187160	TMALAC00138540	TPARAV00183880	TPYRIF00191630	TBOREA00158830	TELLIO00187170	TEPIDO00139880	TMALAC00138550	TPARAV00183890	TPYRIF00191640	TTHERM_00579260	TVORAX00161110
TetraHY333	TBOREA00186090	TBOREA00186110	TBOREA00186100	TMALAC00053660	TMALAC00053670	TMALAC00053680	TPARAV00162740	TPARAV00162790	TPYRIF00077640	TPYRIF00077650	TTHERM_00130030	TTHERM_00130040	TTHERM_00130060	TTHERM_00130070	TSP00200180	TVORAX00248640	TEPIDO00071190	TPYRIF00077660	TVORAX00248670	TPYRIF00077670	TSP00200190	TSP00200200	TSHANG00088070	TVORAX00248630	TVORAX00248660
TetraHY334	TELLIO00021030	TELLIO00021040	TPARAV00112790	TPARAV00112800	TSHANG00160100	TSHANG00160110	TBOREA00013000	TEPIDO00194290	TMALAC00149330	TPYRIF00032060	TSP00177580	TTHERM_00957610	TVORAX00018570	TBOREA00200200	TSP00212360	TELLIO00021010	TELLIO00021020	TMALAC00149390	TTHERM_00698630	TPYRIF00032070	TTHERM_00957620	TVORAX00018600	TMALAC00149370	TMALAC00149380	TSP00212350
TetraHY335	TELLIO00042220	TELLIO00090600	TMALAC00041790	TMALAC00041800	TMALAC00108450	TMALAC00144450	TPYRIF00032280	TPYRIF00050060	TPYRIF00226350	TPYRIF00226340	TPYRIF00179580	TPYRIF00179590	TPYRIF00179600	TPYRIF00226270	TPYRIF00226280	TPYRIF00226300	TPYRIF00226310	TPYRIF00226320	TPYRIF00226330	TPYRIF00226360	TPYRIF00226370	TPYRIF00231810	TVORAX00199080	TVORAX00199120	TPARAV00030420
TetraHY336	TELLIO00053510	TELLIO00087510	TELLIO00226980	TSHANG00025420	TSHANG00025440	TSHANG00025450	TBOREA00114710	TEPIDO00030450	TMALAC00094700	TSP00223990	TTHERM_00903870	TBOREA00114720	TMALAC00094760	TPYRIF00012720	TTHERM_00903890	TVORAX00071180	TBOREA00162750	TSP00224030	TSP00248010	TVORAX00071170	TMALAC00094710	TSP00224010	TPYRIF00012710	TVORAX00071110	TVORAX00071160
TetraHY337	TELLIO00084690	TELLIO00084700	TELLIO00111040	TMALAC00226970	TMALAC00241870	TMALAC00241880	TMALAC00241890	TMALAC00241910	TMALAC00241920	TPYRIF00102240	TPYRIF00102250	TTHERM_000956521	TTHERM_00956500	TTHERM_00956420	TTHERM_00957530	TVORAX00074170	TVORAX00074190	TBOREA00169200	TEPIDO00175170	TSHANG00159410	TSP00134920	TPARAV00125810	TTHERM_000956499	TSHANG00159430	TVORAX00074180
TetraHY338	TELLIO00107690	TELLIO00107730	TELLIO00186310	TELLIO00187330	TMALAC00138750	TMALAC00138760	TTHERM_000284229	TTHERM_000614869	TTHERM_000615961	TTHERM_00615890	TTHERM_00615940	TTHERM_01002630	TTHERM_01002640	TVORAX00161970	TVORAX00161980	TBOREA00069730	TEPIDO00139340	TPYRIF00190900	TSHANG00056010	TSP00183790	TBOREA00158140	TMALAC00138770	TSP00139220	TBOREA00158160	TMALAC00137710
TetraHY339	TMALAC00135680	TMALAC00135690	TPYRIF00000790	TPYRIF00000800	TSHANG00083570	TSHANG00083580	TSHANG00083590	TSHANG00083600	TSHANG00167570	TSHANG00083610	TSHANG00083620	TSHANG00083630	TSHANG00083640	TSHANG00083660	TTHERM_00185370	TTHERM_00185390	TTHERM_00185400	TTHERM_00185410	TVORAX00190190	TVORAX00199680	TBOREA00072200	TELLIO00086740	TPARAV00152880	TSP00224540	TPYRIF00245690
TetraHY340	TMALAC00209810	TMALAC00219730	TMALAC00219770	TMALAC00219790	TMALAC00248060	TMALAC00209950	TMALAC00219710	TMALAC00246230	TMALAC00219720	TMALAC00219860	TPARAV00073590	TPARAV00073670	TTHERM_00835390	TTHERM_00835460	TTHERM_00835470	TTHERM_01102660	TTHERM_01416240	TTHERM_01522380	TBOREA00079250	TBOREA00205850	TELLIO00173480	TEPIDO00020990	TSHANG00082230	TSP00150810	TVORAX00142820
TetraHY341	TPARAV00036180	TPARAV00113800	TPYRIF00114860	TPYRIF00125910	TPYRIF00125890	TPYRIF00125900	TTHERM_00140790	TTHERM_00384650	TVORAX00031040	TVORAX00216440	TBOREA00047590	TELLIO00113030	TEPIDO00030630	TMALAC00045960	TSHANG00102860	TSP00145910	TBOREA00113210	TELLIO00029790	TEPIDO00068420	TMALAC00084230	TPARAV00115160	TSHANG00010840	TSP00035040	TTHERM_00305400	TVORAX00101260
TetraHY342	TSHANG00079720	TSHANG00079730	TBOREA00058500	TELLIO00166150	TPYRIF00099040	TSHANG00079740	TSP00021390	TTHERM_00414280	TBOREA00058520	TSP00021290	TBOREA00058530	TELLIO00166120	TPYRIF00099020	TTHERM_000414249	TBOREA00058540	TVORAX00076810	TBOREA00058550	TPYRIF00099030	TMALAC00103260	TELLIO00166130	TTHERM_00414270	TELLIO00166160	TELLIO00166170	TEPIDO00086590	TSHANG00079710
TetraHY343	TBOREA00009370	TBOREA00009390	TELLIO00116090	TELLIO00116110	TELLIO00116100	TELLIO00116130	TELLIO00116140	TMALAC00002710	TMALAC00002720	TPYRIF00010330	TPYRIF00010340	TPYRIF00010350	TSP00000260	TSP00000280	TTHERM_00035400	TTHERM_00035420	TTHERM_00035430	TVORAX00013250	TVORAX00013260	TVORAX00013270	TELLIO00116070	TEPIDO00009010	TMALAC00002680	TVORAX00013240
TetraHY344	TBOREA00067330	TBOREA00067360	TBOREA00185440	TBOREA00185450	TEPIDO00056400	TEPIDO00056450	TEPIDO00150860	TEPIDO00150820	TPARAV00130560	TPARAV00130590	TSP00058870	TSP00058890	TSP00110940	TSP00110980	TMALAC00073220	TPYRIF00075880	TSHANG00070700	TTHERM_00266270	TVORAX00212270	TBOREA00067340	TEPIDO00056410	TSP00110960	TSP00058850	TSP00058860
TetraHY345	TBOREA00095620	TBOREA00137950	TELLIO00195160	TELLIO00195170	TEPIDO00167220	TEPIDO00199940	TMALAC00130460	TMALAC00130470	TPARAV00117800	TPARAV00231490	TPYRIF00120570	TPYRIF00120580	TPYRIF00120590	TPYRIF00155020	TSHANG00116190	TSHANG00200450	TSP00061120	TSP00177210	TTHERM_00481250	TTHERM_00481260	TVORAX00093800	TVORAX00093810	TVORAX00093820	TVORAX00127450
TetraHY346	TBOREA00098440	TBOREA00098450	TELLIO00165100	TELLIO00165140	TMALAC00075980	TMALAC00076070	TPARAV00116430	TPARAV00168020	TPARAV00168050	TPYRIF00104490	TPYRIF00104500	TSHANG00057690	TSHANG00182650	TSP00078060	TSP00078070	TTHERM_00321550	TTHERM_00321600	TTHERM_00321640	TVORAX00150340	TVORAX00150350	TVORAX00150360	TVORAX00150370	TVORAX00152500	TEPIDO00071180
TetraHY347	TBOREA00107230	TBOREA00189890	TELLIO00124500	TELLIO00169020	TEPIDO00074150	TEPIDO00161410	TMALAC00096350	TMALAC00213400	TPARAV00211830	TPARAV00250570	TPYRIF00184100	TPYRIF00230890	TPYRIF00241360	TSHANG00067360	TSHANG00099410	TSHANG00141960	TSP00067690	TSP00182910	TSP00195910	TTHERM_00421210	TTHERM_00933080	TVORAX00119490	TVORAX00173600	TVORAX00225480
TetraHY348	TBOREA00143530	TBOREA00157840	TMALAC00167490	TMALAC00228550	TPARAV00016440	TPARAV00016490	TSP00063430	TSP00136090	TSP00143560	TTHERM_00590310	TTHERM_01001320	TTHERM_01001330	TBOREA00101320	TMALAC00095330	TPYRIF00088240	TVORAX00083250	TBOREA00107010	TSHANG00006940	TSP00064780	TELLIO00191630	TPYRIF00186530	TVORAX00211110	TELLIO00175130	TTHERM_00411730
TetraHY349	TBOREA00183320	TBOREA00183340	TMALAC00170510	TMALAC00170520	TMALAC00170530	TMALAC00170540	TMALAC00170550	TSHANG00101200	TSHANG00101220	TSP00161900	TSP00161910	TTHERM_00647420	TTHERM_00647440	TTHERM_00647450	TTHERM_00647430	TTHERM_00647460	TVORAX00168780	TVORAX00168790	TPYRIF00203970	TPYRIF00203980	TBOREA00183330	TELLIO00214150	TEPIDO00171410	TPARAV00213490
TetraHY350	TELLIO00027940	TELLIO00027960	TELLIO00027970	TELLIO00027990	TELLIO00213910	TELLIO00213950	TELLIO00213900	TEPIDO00198500	TEPIDO00198510	TMALAC00131580	TMALAC00170770	TPYRIF00203750	TPYRIF00203770	TPYRIF00203780	TTHERM_000647239	TTHERM_00647240	TVORAX00168370	TVORAX00168440	TVORAX00168450	TBOREA00183170	TSHANG00182300	TSP00161720	TTHERM_000723053	TTHERM_01215030
TetraHY351	TELLIO00082080	TELLIO00089920	TMALAC00110860	TMALAC00203330	TMALAC00203370	TTHERM_000823621	TTHERM_00633120	TTHERM_00823620	TPARAV00198870	TBOREA00153500	TEPIDO00131790	TPARAV00198880	TPYRIF00201940	TSHANG00050440	TSP00125590	TVORAX00186030	TSP00125600	TELLIO00089910	TEPIDO00131800	TMALAC00110840	TPARAV00198860	TPYRIF00201930	TSHANG00050450	TTHERM_00633140
TetraHY352	TELLIO00098310	TELLIO00098320	TELLIO00098340	TMALAC00109290	TBOREA00121060	TEPIDO00080790	TPARAV00101860	TPYRIF00175460	TSHANG00153680	TSP00076580	TTHERM_000438818	TVORAX00099010	TBOREA00121070	TELLIO00098330	TEPIDO00080800	TMALAC00109280	TPYRIF00175450	TSHANG00153650	TTHERM_000438819	TBOREA00121080	TMALAC00109270	TPARAV00101870	TTHERM_00438820	TVORAX00099000
TetraHY353	TEPIDO00066010	TEPIDO00148300	TEPIDO00150990	TEPIDO00186520	TEPIDO00190870	TEPIDO00199680	TEPIDO00151840	TEPIDO00151850	TPARAV00064650	TPARAV00233790	TPYRIF00057940	TPYRIF00057960	TPYRIF00057970	TBOREA00056040	TELLIO00063360	TMALAC00049940	TSHANG00111450	TSP00032060	TTHERM_00136340	TVORAX00044220	TMALAC00010020	TPYRIF00118890	TTHERM_00086780	TVORAX00060970
TetraHY354	TEPIDO00070550	TEPIDO00203350	TEPIDO00172460	TPARAV00213900	TPARAV00213910	TPARAV00213920	TSHANG00132030	TSHANG00132050	TSHANG00132060	TSHANG00132070	TBOREA00009380	TSP00000270	TBOREA00194460	TELLIO00197200	TMALAC00188050	TPYRIF00244740	TSP00193660	TTHERM_00804790	TVORAX00213110	TELLIO00098470	TMALAC00109430	TPYRIF00175650	TTHERM_00439020	TVORAX00099260
TetraHY355	TMALAC00149560	TMALAC00149570	TMALAC00149590	TMALAC00247960	TPYRIF00003100	TPYRIF00003110	TPYRIF00003150	TSHANG00185870	TSHANG00185880	TSHANG00185890	TSHANG00195230	TSHANG00198530	TSHANG00198540	TSHANG00204350	TTHERM_000096780	TTHERM_000096802	TBOREA00002940	TELLIO00014020	TEPIDO00184120	TMALAC00149580	TSP00121780	TTHERM_00099960	TELLIO00014080	TMALAC00149480
TetraHY356	TPARAV00041990	TPARAV00042010	TPARAV00042050	TSP00026230	TSP00026240	TSP00164960	TVORAX00047810	TVORAX00047820	TBOREA00059620	TEPIDO00047590	TPYRIF00051140	TSHANG00006230	TBOREA00059630	TELLIO00079920	TMALAC00058790	TTHERM_00191510	TBOREA00179300	TELLIO00207640	TMALAC00189790	TPYRIF00215920	TSHANG00057310	TTHERM_00732830	TVORAX00196000	TPYRIF00051130
TetraHY357	TPARAV00110560	TPARAV00110570	TPARAV00110580	TPARAV00110590	TPARAV00110600	TPARAV00110630	TPYRIF00116150	TPYRIF00183140	TSHANG00011900	TSHANG00203140	TBOREA00108250	TELLIO00123250	TEPIDO00069530	TEPIDO00073000	TMALAC00097580	TSHANG00021110	TSP00066410	TTHERM_00419940	TVORAX00118250	TBOREA00180380	TELLIO00028710	TMALAC00085390	TSP00033540	TTHERM_00310780
TetraHY358	TPARAV00239720	TPARAV00239730	TPARAV00239740	TPYRIF00024200	TPYRIF00024210	TTHERM_01082920	TTHERM_01082930	TTHERM_01082940	TTHERM_01082950	TTHERM_01082960	TVORAX00160500	TVORAX00160520	TVORAX00160550	TVORAX00160560	TVORAX00160570	TVORAX00160610	TVORAX00160620	TVORAX00160580	TBOREA00028900	TSP00189380	TBOREA00028910	TELLIO00054240	TMALAC00169240	TSP00189370
TetraHY359	TPARAV00244990	TPARAV00245000	TSHANG00081480	TSHANG00081490	TSHANG00097480	TSHANG00207100	TSP00083240	TSP00172170	TBOREA00109930	TELLIO00005800	TEPIDO00088440	TMALAC00140110	TPYRIF00157070	TTHERM_00535120	TVORAX00150630	TBOREA00182310	TELLIO00212540	TEPIDO00169700	TMALAC00193390	TPARAV00059260	TPARAV00210920	TPYRIF00209350	TTHERM_00787330	TVORAX00247160
TetraHY360	TPYRIF00261360	TPYRIF00048250	TPYRIF00048260	TPYRIF00048270	TPYRIF00101890	TPYRIF00135870	TPYRIF00230270	TPYRIF00267310	TPYRIF00221190	TPYRIF00230280	TPYRIF00230300	TPYRIF00230320	TPYRIF00259280	TPYRIF00261370	TPYRIF00048310	TPYRIF00267240	TPYRIF00135550	TPYRIF00135850	TPYRIF00230310	TPYRIF00249110	TPYRIF00266890	TPYRIF00268020	TPYRIF00135860	TPYRIF00267270
TetraHY361	TPYRIF00071140	TPYRIF00185340	TPYRIF00185410	TSP00077640	TSP00077650	TSP00077660	TTHERM_00077240	TTHERM_00346500	TTHERM_00346530	TTHERM_00346560	TTHERM_00802330	TTHERM_00346490	TTHERM_00346570	TVORAX00236880	TVORAX00236920	TELLIO00130280	TEPIDO00129890	TMALAC00147150	TPARAV00054540	TVORAX00246830	TEPIDO00129910	TPARAV00054510	TSHANG00162690	TELLIO00229040
TetraHY362	TPYRIF00078480	TPYRIF00078500	TPYRIF00078520	TSP00184520	TSP00184530	TSP00184540	TTHERM_00375150	TTHERM_01034410	TTHERM_01034430	TVORAX00072080	TVORAX00220650	TVORAX00220680	TVORAX00220690	TVORAX00220660	TMALAC00143310	TBOREA00090040	TELLIO00224480	TPARAV00231050	TPYRIF00078410	TBOREA00186680	TSP00184510	TVORAX00072070	TELLIO00033480	TELLIO00105700
TetraHY363	TPYRIF00121830	TPYRIF00121840	TPYRIF00121850	TPYRIF00121860	TSP00105220	TSP00105230	TSP00133400	TSP00181470	TVORAX00067130	TVORAX00086650	TVORAX00086690	TVORAX00156690	TVORAX00156700	TVORAX00156710	TVORAX00156720	TVORAX00230510	TVORAX00156760	TVORAX00156740	TVORAX00156750	TBOREA00094290	TBOREA00097380	TBOREA00185610	TPYRIF00121870	TPYRIF00121890
TetraHY364	TBOREA00154060	TELLIO00210450	TEPIDO00134610	TMALAC00183430	TPARAV00177390	TPYRIF00193870	TSHANG00080960	TSP00131120	TSP00131130	TTHERM_01123870	TVORAX00171170	TBOREA00154070	TELLIO00202390	TEPIDO00134600	TPARAV00177420	TPYRIF00193880	TSHANG00080970	TSP00131140	TTHERM_001123871	TVORAX00171180	TEPIDO00134590	TEPIDO00134620	TPARAV00177400	TPARAV00177410
TetraHY365	TBOREA00002230	TBOREA00002250	TBOREA00002260	TEPIDO00059890	TEPIDO00059900	TMALAC00153140	TMALAC00153150	TSHANG00087690	TSHANG00087700	TSP00018100	TSP00018110	TSP00018130	TVORAX00080080	TVORAX00080090	TVORAX00080110	TELLIO00014920	TELLIO00014930	TEPIDO00059880	TTHERM_00424630	TTHERM_00424640	TELLIO00014910	TTHERM_00424620	TMALAC00153160
TetraHY366	TBOREA00004250	TBOREA00004260	TBOREA00004270	TBOREA00004280	TELLIO00012400	TELLIO00012420	TSHANG00059030	TSHANG00059050	TSHANG00059060	TSHANG00059070	TSHANG00193270	TSP00157400	TSP00157410	TSP00157420	TSP00157430	TSP00240940	TEPIDO00104390	TMALAC00037580	TPYRIF00004490	TTHERM_00106900	TVORAX00008760	TVORAX00101630	TSP00247820
TetraHY367	TBOREA00011340	TBOREA00037330	TELLIO00022040	TELLIO00022060	TELLIO00190810	TEPIDO00022400	TEPIDO00030090	TMALAC00018400	TMALAC00166080	TMALAC00166070	TPYRIF00013650	TPYRIF00134470	TSHANG00025880	TSHANG00133450	TSP00039470	TSP00222570	TTHERM_001018451	TTHERM_001018453	TTHERM_00122070	TVORAX00019420	TVORAX00070470	TPARAV00025700	TBOREA00037320
TetraHY368	TBOREA00036150	TBOREA00125040	TEPIDO00012910	TEPIDO00117020	TEPIDO00203660	TMALAC00101880	TMALAC00129190	TPARAV00086790	TPARAV00096730	TPYRIF00041830	TPYRIF00136760	TSHANG00045560	TSHANG00074610	TSHANG00161720	TSP00007940	TSP00085030	TTHERM_00194370	TTHERM_00522370	TVORAX00063850	TVORAX00158230	TEPIDO00117010	TPARAV00086780	TPYRIF00136750
TetraHY369	TBOREA00059720	TBOREA00135730	TMALAC00215290	TMALAC00215300	TPARAV00062290	TPARAV00088340	TPARAV00088360	TPARAV00161590	TPARAV00161600	TPARAV00161630	TPARAV00161640	TPARAV00161650	TPARAV00071270	TPARAV00230340	TPARAV00161610	TSP00180420	TBOREA00113040	TEPIDO00068330	TSHANG00010750	TSP00035220	TELLIO00213350	TEPIDO00011490	TTHERM_000706399
TetraHY370	TBOREA00070390	TBOREA00100830	TMALAC00030910	TMALAC00030920	TPARAV00022660	TPARAV00155140	TPYRIF00089200	TPYRIF00192560	TPYRIF00192570	TPYRIF00192580	TPYRIF00192600	TPYRIF00192610	TSP00055220	TSP00063950	TTHERM_000985169	TTHERM_000985179	TTHERM_00985170	TTHERM_00985180	TVORAX00021680	TVORAX00021700	TVORAX00021710	TVORAX00021720	TVORAX00083980
TetraHY371	TBOREA00077130	TBOREA00194420	TELLIO00174250	TELLIO00196970	TELLIO00196940	TMALAC00063660	TMALAC00169750	TSP00193720	TSP00208860	TTHERM_000803609	TTHERM_00803580	TTHERM_00238740	TTHERM_00657500	TTHERM_00681910	TTHERM_00803590	TPARAV00208210	TPYRIF00092800	TSHANG00061490	TVORAX00042460	TELLIO00095910	TMALAC00188250	TMALAC00188260	TPYRIF00092710
TetraHY372	TBOREA00095430	TBOREA00122230	TEPIDO00064320	TEPIDO00199920	TPYRIF00120280	TPYRIF00129730	TSHANG00015870	TSHANG00201010	TTHERM_00348670	TTHERM_00442310	TELLIO00158020	TMALAC00093030	TMALAC00093040	TPARAV00085240	TSHANG00117120	TSP00060870	TSP00079550	TVORAX00094160	TELLIO00163380	TEPIDO00076560	TMALAC00124330	TPARAV00083350	TVORAX00115740
TetraHY373	TBOREA00129640	TBOREA00129650	TPARAV00016090	TPARAV00250070	TPYRIF00161100	TPYRIF00161120	TPYRIF00161130	TPYRIF00161140	TSP00098800	TSP00098810	TTHERM_00129820	TTHERM_00129830	TTHERM_00191450	TVORAX00044790	TVORAX00122120	TVORAX00122160	TVORAX00122170	TVORAX00122180	TELLIO00145450	TEPIDO00116520	TMALAC00203200	TSHANG00047090	TMALAC00053440
TetraHY374	TBOREA00167780	TBOREA00167790	TELLIO00154400	TELLIO00154410	TEPIDO00143230	TEPIDO00143240	TMALAC00145700	TMALAC00145710	TPARAV00169990	TPARAV00170000	TPARAV00192780	TPYRIF00215670	TPYRIF00215680	TSHANG00041670	TSHANG00041680	TSP00155760	TSP00155770	TTHERM_00628520	TTHERM_00628550	TTHERM_00628560	TVORAX00175030	TVORAX00175040	TMALAC00145680
TetraHY375	TBOREA00169990	TBOREA00170000	TPARAV00119570	TPARAV00119580	TPARAV00119660	TPYRIF00189400	TPYRIF00189420	TPYRIF00189430	TPYRIF00189440	TPYRIF00189450	TPYRIF00189410	TPYRIF00189460	TVORAX00189580	TVORAX00189590	TVORAX00189600	TELLIO00181630	TEPIDO00164130	TMALAC00204060	TSHANG00179910	TSP00186720	TELLIO00181580	TELLIO00181600	TTHERM_00821850
TetraHY376	TBOREA00178410	TBOREA00191910	TELLIO00155630	TELLIO00220680	TEPIDO00156720	TEPIDO00163440	TEPIDO00179200	TEPIDO00204900	TMALAC00178030	TMALAC00206750	TPARAV00131950	TPARAV00221950	TPYRIF00213460	TPYRIF00234750	TSHANG00151340	TSHANG00157130	TSP00158530	TSP00189880	TTHERM_00616410	TTHERM_00865280	TVORAX00192190	TSHANG00129730	TVORAX00216590
TetraHY377	TBOREA00192930	TBOREA00192950	TELLIO00045440	TELLIO00048530	TELLIO00082570	TMALAC00066970	TMALAC00212540	TMALAC00217990	TPYRIF00061700	TPYRIF00239540	TSP00192510	TSP00192530	TTHERM_00077600	TTHERM_00947400	TTHERM_01251200	TTHERM_01386080	TVORAX00048500	TVORAX00215760	TVORAX00166520	TEPIDO00055380	TPYRIF00167640	TSHANG00120920	TPARAV00192860
TetraHY378	TELLIO00006410	TELLIO00155810	TEPIDO00043190	TEPIDO00156880	TMALAC00085340	TMALAC00177850	TPARAV00017840	TPARAV00017860	TPARAV00017880	TPARAV00131430	TPYRIF00068770	TPYRIF00213650	TSHANG00151460	TSHANG00160580	TSHANG00201030	TSHANG00201040	TSP00087600	TSP00158740	TTHERM_00219530	TTHERM_00616180	TVORAX00052160	TVORAX00192380	TBOREA00178240
TetraHY379	TELLIO00017640	TELLIO00017650	TELLIO00017660	TELLIO00032300	TEPIDO00046490	TEPIDO00152900	TMALAC00056440	TMALAC00191050	TMALAC00191060	TMALAC00191070	TSHANG00094220	TSHANG00094230	TSHANG00094240	TSHANG00194390	TTHERM_000157809	TTHERM_01125260	TTHERM_01125270	TTHERM_01125280	TTHERM_01125290	TTHERM_01125250	TPYRIF00066080	TSP00110410	TVORAX00039490
TetraHY380	TELLIO00039480	TELLIO00039490	TELLIO00174020	TELLIO00174040	TSHANG00061300	TSHANG00209220	TBOREA00142980	TMALAC00174600	TPYRIF00200550	TSP00059960	TTHERM_000680711	TVORAX00188090	TBOREA00143000	TEPIDO00140790	TMALAC00174590	TPARAV00009020	TPYRIF00200500	TSHANG00177740	TSP00060040	TTHERM_00680690	TVORAX00188120	TELLIO00227420	TSP00059970
TetraHY381	TELLIO00079700	TELLIO00139850	TEPIDO00047410	TEPIDO00131310	TEPIDO00199740	TEPIDO00205450	TPARAV00038910	TPARAV00194040	TPARAV00041780	TPYRIF00050910	TPYRIF00172900	TSHANG00006380	TSHANG00092340	TSHANG00174920	TSP00026040	TSP00062950	TTHERM_00191790	TTHERM_01076980	TBOREA00102810	TMALAC00058580	TSHANG00170560	TVORAX00048000	TVORAX00086270
TetraHY382	TELLIO00083540	TELLIO00192660	TPARAV00018040	TPARAV00018050	TPARAV00255500	TPARAV00157600	TTHERM_00607190	TTHERM_00607200	TVORAX00159140	TVORAX00159150	TBOREA00142330	TEPIDO00150950	TMALAC00082730	TPYRIF00074590	TSHANG00095670	TSP00059240	TVORAX00185120	TELLIO00018840	TTHERM_00490850	TPYRIF00081580	TEPIDO00095090	TSHANG00025060	TSP00074720
TetraHY383	TELLIO00159160	TELLIO00159170	TMALAC00195950	TMALAC00195960	TPARAV00133560	TPARAV00133570	TTHERM_00773620	TTHERM_00773630	TTHERM_00773640	TBOREA00082670	TELLIO00076640	TEPIDO00057960	TPYRIF00063540	TSHANG00066110	TSP00057290	TTHERM_00316270	TVORAX00059020	TBOREA00171780	TEPIDO00142570	TSHANG00103720	TSP00153400	TVORAX00200900	TVORAX00200910
TetraHY384	TEPIDO00038160	TEPIDO00038170	TPARAV00112900	TPARAV00112910	TSHANG00191530	TSHANG00191540	TSHANG00191550	TSHANG00191560	TSHANG00191570	TSHANG00192080	TBOREA00196320	TELLIO00154820	TEPIDO00199690	TMALAC00231240	TPYRIF00255820	TTHERM_01085680	TBOREA00197860	TSP00204670	TPYRIF00262650	TSP00213620	TVORAX00245440	TPYRIF00262630	TPYRIF00262640
TetraHY385	TEPIDO00091350	TEPIDO00101510	TMALAC00070240	TMALAC00159560	TSHANG00073690	TSHANG00146720	TBOREA00074810	TELLIO00008810	TEPIDO00101500	TMALAC00070250	TPARAV00104850	TPYRIF00085170	TSP00083810	TTHERM_00300500	TVORAX00056780	TBOREA00074820	TELLIO00008800	TPARAV00104830	TPYRIF00085180	TSP00083800	TTHERM_00300520	TVORAX00056790	TTHERM_00997730
TetraHY386	TMALAC00210860	TMALAC00217890	TMALAC00210870	TMALAC00210920	TSHANG00001920	TSHANG00001950	TSHANG00001960	TSHANG00001970	TSHANG00001980	TTHERM_01108650	TTHERM_01108670	TTHERM_01108690	TBOREA00190290	TELLIO00161760	TPYRIF00236580	TVORAX00215290	TTHERM_00874800	TELLIO00215350	TVORAX00215350	TTHERM_01102640	TTHERM_01101620	TMALAC00236880	TPYRIF00236500
TetraHY387	TPARAV00054310	TPARAV00135550	TPARAV00135580	TPARAV00100150	TPARAV00112980	TPARAV00135600	TPARAV00135640	TPARAV00197730	TPYRIF00154790	TPYRIF00154800	TVORAX00127220	TVORAX00127230	TVORAX00127240	TBOREA00138140	TELLIO00195280	TEPIDO00134890	TMALAC00130630	TSHANG00051140	TSP00176960	TTHERM_00483470	TMALAC00121550	TTHERM_00285730	TSHANG00051160
TetraHY388	TPARAV00055980	TPARAV00056000	TPARAV00100690	TPARAV00229890	TPARAV00229820	TPARAV00244580	TPARAV00244590	TPARAV00244600	TBOREA00049890	TSP00012120	TVORAX00014130	TBOREA00049900	TELLIO00023100	TMALAC00040450	TPYRIF00142700	TSHANG00188700	TSP00012110	TTHERM_00152010	TVORAX00014150	TEPIDO00132760	TSHANG00060310	TPYRIF00142670	TVORAX00014120
TetraHY389	TPARAV00071760	TPARAV00071950	TPARAV00071960	TPARAV00071970	TPARAV00071980	TPARAV00217870	TTHERM_00879310	TTHERM_00999090	TBOREA00192530	TEPIDO00193180	TPYRIF00227160	TSHANG00140660	TSP00191230	TVORAX00214850	TBOREA00192540	TELLIO00136010	TMALAC00220800	TPYRIF00227150	TSHANG00140670	TSP00191240	TVORAX00214840	TSHANG00140640	TEPIDO00193170
TetraHY390	TPARAV00088350	TPARAV00199910	TPARAV00199940	TPARAV00199950	TPARAV00199900	TPARAV00199920	TPARAV00199930	TPARAV00199960	TSHANG00175220	TSHANG00175230	TSHANG00175240	TTHERM_00592930	TTHERM_00592960	TBOREA00073300	TELLIO00136500	TEPIDO00053550	TMALAC00146180	TPYRIF00221470	TSP00226430	TVORAX00101710	TMALAC00146260	TTHERM_00593070	TTHERM_01062900
TetraHY391	TPARAV00104120	TPARAV00104140	TTHERM_00662749	TTHERM_00662750	TTHERM_00663780	TTHERM_00663790	TTHERM_00663810	TTHERM_00663760	TVORAX00071450	TVORAX00071460	TVORAX00071470	TBOREA00186220	TELLIO00145360	TEPIDO00071100	TMALAC00073550	TPYRIF00077780	TSP00200340	TTHERM_00661740	TVORAX00071510	TMALAC00053590	TPYRIF00148160	TTHERM_00129970	TVORAX00071440
TetraHY392	TPARAV00147100	TPARAV00147120	TPARAV00147170	TPARAV00227450	TPYRIF00031220	TPYRIF00253150	TBOREA00199110	TELLIO00223590	TEPIDO00185750	TMALAC00227520	TPARAV00227490	TSHANG00095540	TSP00209260	TTHERM_01048130	TVORAX00237750	TBOREA00199130	TELLIO00223610	TEPIDO00185730	TMALAC00227540	TSHANG00095560	TSP00209240	TTHERM_01048140	TVORAX00237730
TetraHY393	TPARAV00166890	TPARAV00191200	TPARAV00237980	TPYRIF00178610	TPYRIF00178620	TPYRIF00178630	TSHANG00003400	TSHANG00108140	TSP00004260	TSP00120220	TTHERM_01075660	TTHERM_01081650	TTHERM_01081680	TTHERM_01081690	TVORAX00156540	TVORAX00156550	TVORAX00156560	TVORAX00156580	TBOREA00020420	TELLIO00023850	TEPIDO00128360	TMALAC00158560	TBOREA00148650
TetraHY394	TPYRIF00073320	TPYRIF00073330	TPYRIF00073340	TPYRIF00073440	TPYRIF00073460	TPYRIF00073480	TPYRIF00073490	TPYRIF00229980	TPYRIF00095120	TPYRIF00095140	TPYRIF00164230	TPYRIF00164260	TPYRIF00164290	TPYRIF00073350	TPYRIF00164180	TPYRIF00164210	TPYRIF00259150	TPYRIF00164340	TPYRIF00164220	TPYRIF00164280	TPYRIF00164330	TPYRIF00164370	TVORAX00251090
TetraHY395	TSP00020900	TSP00039440	TSP00122860	TSP00187000	TSP00222180	TSP00222210	TSP00224640	TSP00225460	TSP00242350	TSP00174940	TSP00174950	TSP00174970	TSP00174990	TSP00190700	TSP00209620	TSP00222170	TSP00222200	TSP00225240	TSP00225470	TSP00225480	TSP00235430	TBOREA00140890	TPARAV00251880
TetraHY396	TSP00216410	TSP00235100	TSP00238920	TSP00240760	TSP00243320	TSP00243770	TSP00243980	TSP00244440	TSP00241790	TSP00241900	TSP00242070	TSP00243270	TSP00243400	TSP00243440	TSP00248950	TSP00249440	TSP00238800	TSP00216420	TSP00242210	TSP00238980	TSP00241460	TSP00231680	TSHANG00205360
TetraHY397	TBOREA00007180	TELLIO00140100	TEPIDO00010790	TMALAC00000230	TPYRIF00007710	TSHANG00041210	TSP00002460	TTHERM_000653959	TVORAX00010900	TBOREA00007190	TELLIO00140110	TEPIDO00010780	TPYRIF00007720	TSHANG00041200	TTHERM_00653960	TELLIO00140090	TEPIDO00010800	TMALAC00000220	TPARAV00234030	TPYRIF00007700	TSHANG00041220	TTHERM_00653970	TVORAX00010890
TetraHY398	TBOREA00021990	TELLIO00092290	TEPIDO00017310	TMALAC00024250	TMALAC00174500	TPARAV00010860	TPYRIF00239690	TSHANG00002070	TSHANG00002080	TSP00186900	TTHERM_00071100	TVORAX00213730	TBOREA00143080	TELLIO00173940	TEPIDO00140730	TPARAV00165520	TPYRIF00200380	TSHANG00177660	TSP00060110	TSP00060120	TTHERM_00680600	TVORAX00188220	TSHANG00177650
TetraHY399	TBOREA00026600	TBOREA00026620	TBOREA00026630	TMALAC00007810	TMALAC00076160	TMALAC00132760	TPYRIF00159100	TPYRIF00159110	TPYRIF00159140	TPYRIF00159120	TSP00043590	TSP00043600	TSP00043620	TTHERM_00013300	TTHERM_00320360	TVORAX00031160	TVORAX00031170	TVORAX00031180	TVORAX00031200	TVORAX00031210	TVORAX00031240	TELLIO00147940
TetraHY400	TBOREA00029760	TBOREA00029780	TELLIO00046340	TELLIO00055720	TELLIO00055730	TEPIDO00041460	TEPIDO00041470	TMALAC00025490	TMALAC00025500	TMALAC00066110	TPYRIF00022790	TPYRIF00022810	TSHANG00173260	TSHANG00173270	TSP00054150	TSP00054170	TTHERM_00079570	TTHERM_00621460	TTHERM_00621470	TVORAX00005540	TVORAX00005590	TPARAV00123850
TetraHY401	TBOREA00040090	TBOREA00128140	TMALAC00112940	TMALAC00143480	TPARAV00110130	TPARAV00144520	TPARAV00232700	TPYRIF00045690	TPYRIF00212930	TSP00009420	TSP00102800	TTHERM_00429720	TTHERM_00475300	TELLIO00105450	TELLIO00173270	TEPIDO00054870	TPYRIF00045710	TSHANG00009110	TSHANG00096830	TVORAX00230760	TEPIDO00080030	TVORAX00104820
TetraHY402	TBOREA00057480	TBOREA00073710	TEPIDO00085890	TEPIDO00092010	TEPIDO00178780	TEPIDO00192310	TMALAC00071280	TMALAC00104120	TPARAV00219190	TPARAV00220980	TPYRIF00084110	TPYRIF00100130	TSHANG00069260	TSHANG00078620	TSHANG00138710	TSP00022510	TSP00137800	TTHERM_00298420	TTHERM_00418280	TVORAX00055540	TVORAX00075540	TELLIO00009820
TetraHY403	TBOREA00061350	TBOREA00174380	TELLIO00081730	TELLIO00204710	TEPIDO00049280	TEPIDO00155740	TEPIDO00158220	TEPIDO00159450	TMALAC00060720	TMALAC00185920	TPARAV00043960	TPARAV00078280	TPYRIF00053540	TPYRIF00214620	TSHANG00084320	TSHANG00091090	TSP00028140	TSP00149940	TTHERM_00188440	TTHERM_00728910	TVORAX00045870	TVORAX00182520
TetraHY404	TBOREA00087650	TBOREA00101140	TBOREA00087640	TELLIO00128960	TEPIDO00107100	TMALAC00089900	TPARAV00224670	TPYRIF00091040	TSHANG00177140	TSP00073650	TTHERM_00283230	TVORAX00090480	TELLIO00128970	TEPIDO00125670	TMALAC00089840	TPYRIF00091050	TSP00063590	TSP00073640	TTHERM_00283270	TVORAX00090490	TPYRIF00088430	TVORAX00083410
TetraHY405	TBOREA00089450	TBOREA00089460	TBOREA00089480	TBOREA00191650	TEPIDO00070470	TEPIDO00206070	TPYRIF00079080	TPYRIF00079090	TSHANG00165860	TSHANG00165870	TSP00151200	TSP00151210	TSP00190160	TTHERM_00128620	TTHERM_00864890	TMALAC00206350	TPARAV00221710	TVORAX00072810	TVORAX00216180	TMALAC00052470	TELLIO00220320	TVORAX00072840
TetraHY406	TBOREA00089630	TBOREA00118120	TELLIO00146070	TELLIO00185170	TEPIDO00070630	TEPIDO00083140	TEPIDO00171080	TMALAC00052630	TMALAC00114500	TPARAV00077510	TPARAV00088600	TPYRIF00078920	TPYRIF00141980	TSHANG00146140	TSHANG00148910	TSHANG00179700	TSP00144480	TSP00211210	TTHERM_00128850	TTHERM_00486060	TVORAX00072630	TVORAX00130970
TetraHY407	TBOREA00135500	TBOREA00174730	TELLIO00205030	TELLIO00224770	TEPIDO00127530	TEPIDO00159230	TEPIDO00156000	TEPIDO00205690	TMALAC00126140	TMALAC00186240	TPARAV00136070	TPARAV00184810	TPYRIF00162690	TPYRIF00215020	TSP00149550	TSP00180730	TTHERM_00405530	TTHERM_00729250	TVORAX00162890	TVORAX00182870	TSHANG00118200	TSHANG00084590
TetraHY408	TBOREA00155210	TBOREA00155230	TELLIO00041970	TELLIO00042060	TELLIO00042120	TMALAC00041640	TMALAC00041680	TMALAC00068050	TPYRIF00180820	TPYRIF00181160	TPYRIF00217290	TPYRIF00254900	TSP00104450	TSP00134220	TSP00228950	TSP00134240	TTHERM_00227290	TTHERM_00227350	TTHERM_00227430	TPARAV00234170	TVORAX00129690	TMALAC00041620
TetraHY409	TBOREA00194390	TBOREA00200970	TELLIO00197170	TELLIO00222720	TEPIDO00172430	TEPIDO00189870	TEPIDO00196220	TMALAC00188090	TMALAC00230240	TPARAV00214130	TPARAV00225900	TPYRIF00244770	TPYRIF00260970	TSHANG00132100	TSHANG00147570	TSHANG00206290	TSP00193750	TSP00214440	TTHERM_00804750	TTHERM_01055570	TVORAX00213040	TVORAX00242030
TetraHY410	TBOREA00197220	TBOREA00200000	TELLIO00097320	TELLIO00097340	TMALAC00065050	TMALAC00065060	TPYRIF00256240	TPYRIF00257200	TSP00202580	TSP00212610	TTHERM_000242186	TTHERM_00242180	TEPIDO00182990	TEPIDO00203220	TMALAC00235080	TPARAV00199030	TSHANG00182000	TTHERM_01109830	TVORAX00240100	TPARAV00229370	TSHANG00161610	TVORAX00244480
TetraHY411	TELLIO00034470	TELLIO00034580	TMALAC00005160	TMALAC00005170	TMALAC00005230	TMALAC00005240	TPYRIF00132790	TPYRIF00132800	TPYRIF00132830	TTHERM_00001440	TTHERM_00002620	TTHERM_00001449	TTHERM_00002580	TTHERM_00002630	TVORAX00064600	TVORAX00064620	TBOREA00187620	TPYRIF00132760	TSHANG00092890	TSP00086440	TELLIO00034590	TMALAC00005200
TetraHY412	TELLIO00037970	TELLIO00037980	TMALAC00098890	TMALAC00098900	TMALAC00098910	TMALAC00098920	TMALAC00098930	TMALAC00098970	TTHERM_00016610	TTHERM_00017610	TTHERM_00019600	TTHERM_00019610	TVORAX00032470	TVORAX00032490	TPARAV00155520	TBOREA00036090	TEPIDO00012840	TSHANG00045490	TSP00007860	TEPIDO00004940	TPYRIF00116910	TTHERM_01730490
TetraHY413	TELLIO00053670	TELLIO00175260	TELLIO00176620	TEPIDO00137130	TEPIDO00170550	TEPIDO00137140	TEPIDO00170540	TBOREA00101200	TELLIO00175270	TMALAC00095440	TPARAV00127980	TPYRIF00088380	TSHANG00087080	TSP00063540	TTHERM_00411600	TVORAX00083370	TBOREA00101210	TPARAV00127970	TPYRIF00088370	TSHANG00087070	TSP00063530	TTHERM_00411610
TetraHY414	TELLIO00084630	TELLIO00084650	TELLIO00084670	TMALAC00227060	TMALAC00227160	TMALAC00227180	TMALAC00227190	TMALAC00237610	TMALAC00237640	TMALAC00237650	TMALAC00241980	TMALAC00227170	TMALAC00227220	TMALAC00238220	TMALAC00241010	TBOREA00176840	TEPIDO00145260	TPYRIF00184920	TSHANG00108350	TSP00171540	TVORAX00209630	TTHERM_01046990
TetraHY415	TELLIO00086050	TELLIO00086060	TTHERM_00187090	TTHERM_00187100	TVORAX00104450	TVORAX00104460	TBOREA00096490	TELLIO00086030	TEPIDO00099540	TMALAC00136290	TPARAV00226250	TPYRIF00190690	TSHANG00034000	TSP00104170	TTHERM_00187110	TVORAX00104490	TBOREA00096510	TEPIDO00099530	TMALAC00136270	TPARAV00226300	TPYRIF00190670	TSHANG00034010
TetraHY416	TELLIO00088500	TELLIO00088550	TELLIO00125830	TMALAC00149040	TMALAC00156560	TMALAC00156600	TMALAC00156620	TMALAC00224620	TMALAC00242000	TTHERM_00197680	TTHERM_00700930	TTHERM_01121620	TTHERM_01121630	TTHERM_01184150	TTHERM_01184230	TBOREA00140500	TEPIDO00088880	TPYRIF00095300	TSHANG00054510	TSP00160330	TVORAX00027450	TPARAV00244620
TetraHY417	TELLIO00096150	TELLIO00096160	TEPIDO00066340	TEPIDO00066350	TSHANG00058790	TSHANG00058800	TSHANG00058810	TSHANG00113330	TSHANG00113340	TSP00177640	TSP00177680	TVORAX00163740	TVORAX00163780	TBOREA00012910	TPYRIF00151460	TBOREA00050720	TEPIDO00066370	TSP00110530	TVORAX00163810	TEPIDO00046550	TPYRIF00151500	TVORAX00163710
TetraHY418	TELLIO00129160	TELLIO00129170	TMALAC00089480	TMALAC00089570	TMALAC00089580	TMALAC00089590	TPARAV00224270	TPARAV00224280	TPARAV00224300	TPYRIF00091360	TPYRIF00091370	TPYRIF00091420	TTHERM_00283480	TTHERM_00283490	TVORAX00090770	TVORAX00090780	TVORAX00090790	TVORAX00090810	TVORAX00090820	TBOREA00087870	TSHANG00178830	TSP00073380
TetraHY419	TELLIO00186000	TELLIO00186270	TEPIDO00083930	TEPIDO00084180	TEPIDO00192030	TMALAC00115280	TMALAC00115570	TPARAV00078320	TPARAV00078940	TSHANG00149230	TSHANG00165560	TSHANG00174730	TSHANG00201830	TSP00202070	TSP00221400	TTHERM_00486890	TTHERM_00487130	TBOREA00119040	TPYRIF00140800	TVORAX00129780	TPYRIF00141120	TVORAX00130090
TetraHY420	TEPIDO00065650	TEPIDO00186620	TSHANG00106310	TSHANG00204230	TBOREA00006110	TELLIO00011030	TMALAC00036240	TPYRIF00135410	TSP00179900	TTHERM_00245400	TVORAX00010430	TBOREA00006130	TELLIO00011000	TEPIDO00186630	TMALAC00036220	TSHANG00171130	TSP00179940	TTHERM_000245389	TVORAX00010550	TPARAV00000730	TPARAV00000790	TSHANG00215520
TetraHY421	TEPIDO00118820	TEPIDO00155050	TEPIDO00118830	TEPIDO00155020	TEPIDO00155040	TBOREA00152490	TELLIO00026280	TMALAC00171710	TPARAV00162880	TPYRIF00182220	TSHANG00036240	TSP00130630	TTHERM_00467960	TVORAX00175750	TBOREA00152510	TELLIO00026260	TPARAV00162920	TPYRIF00182240	TSHANG00036220	TSP00130610	TTHERM_00467950	TVORAX00175770
TetraHY422	TEPIDO00157300	TEPIDO00168650	TSHANG00140590	TSHANG00198860	TBOREA00165200	TELLIO00144990	TMALAC00187480	TPARAV00191500	TPYRIF00198090	TSP00146480	TTHERM_00545860	TVORAX00210140	TBOREA00165300	TELLIO00144920	TEPIDO00168630	TMALAC00187580	TPARAV00191610	TPYRIF00198030	TSP00146390	TTHERM_00547950	TVORAX00210210	TPARAV00191490
TetraHY423	TMALAC00007820	TMALAC00009650	TMALAC00009660	TPARAV00009550	TPARAV00009560	TPARAV00009570	TPARAV00009580	TPARAV00192190	TPARAV00016110	TPARAV00016100	TPARAV00236280	TPYRIF00158940	TPYRIF00159080	TPYRIF00159090	TVORAX00031260	TVORAX00031270	TBOREA00026570	TELLIO00037010	TEPIDO00005630	TSHANG00059720	TSP00043650	TTHERM_00013310
TetraHY424	TMALAC00097890	TMALAC00097900	TMALAC00097910	TPARAV00055960	TPARAV00075120	TPARAV00075130	TPYRIF00174720	TPYRIF00174740	TPYRIF00174750	TPYRIF00174760	TVORAX00145370	TVORAX00145600	TVORAX00145610	TVORAX00192820	TVORAX00192830	TVORAX00192860	TBOREA00135100	TELLIO00038890	TEPIDO00036980	TSHANG00012350	TSP00049450	TTHERM_00977560
TetraHY425	TPARAV00015410	TPARAV00161380	TPARAV00195510	TPYRIF00114210	TPYRIF00114220	TPYRIF00114230	TPYRIF00114260	TSHANG00108560	TBOREA00155980	TELLIO00078860	TMALAC00178740	TSP00094770	TTHERM_00691550	TELLIO00078850	TBOREA00156010	TEPIDO00062270	TSP00094740	TVORAX00110170	TMALAC00178730	TTHERM_00691540	TSP00094750	TVORAX00110150
TetraHY426	TPARAV00045780	TPARAV00045790	TPARAV00070030	TPARAV00160930	TPARAV00233020	TPARAV00070010	TSP00194750	TSP00249290	TBOREA00193460	TELLIO00223470	TEPIDO00197310	TMALAC00230440	TPYRIF00243270	TSHANG00150310	TTHERM_01002870	TVORAX00225170	TBOREA00196780	TPYRIF00250790	TSP00203290	TVORAX00231370	TTHERM_01002860	TELLIO00223480
TetraHY427	TPARAV00046260	TPARAV00073600	TPARAV00099690	TPARAV00190200	TPARAV00201380	TPARAV00206930	TPARAV00221600	TPARAV00226920	TPARAV00247140	TPARAV00247280	TPARAV00248070	TPARAV00248080	TPARAV00251220	TPARAV00252970	TPARAV00252990	TPARAV00253200	TPARAV00254780	TPARAV00231950	TPARAV00250650	TPARAV00190210	TPARAV00252400	TPARAV00255390
TetraHY428	TPARAV00068650	TPARAV00068660	TPYRIF00102370	TPYRIF00199550	TPYRIF00199560	TPYRIF00199670	TPYRIF00199690	TPYRIF00199700	TPYRIF00199720	TPYRIF00199750	TPYRIF00199770	TPYRIF00199780	TPYRIF00199790	TPYRIF00199800	TPYRIF00199810	TPYRIF00199820	TPYRIF00199910	TPYRIF00199940	TPYRIF00199960	TPYRIF00199710	TPYRIF00199680	TPYRIF00199970
TetraHY429	TPARAV00087880	TPARAV00087890	TPYRIF00031910	TPYRIF00130160	TVORAX00018510	TVORAX00115350	TBOREA00122580	TELLIO00205780	TEPIDO00076190	TMALAC00163000	TSHANG00134790	TSP00079150	TTHERM_00560010	TBOREA00122590	TELLIO00163720	TEPIDO00076180	TMALAC00124020	TPARAV00148660	TPYRIF00130170	TSP00079140	TTHERM_00442660	TVORAX00115340
TetraHY430	TPARAV00107620	TPARAV00107640	TPARAV00107680	TPARAV00107650	TPARAV00107660	TPARAV00107670	TTHERM_00445900	TTHERM_01034440	TBOREA00106460	TELLIO00121590	TEPIDO00074960	TEPIDO00074980	TMALAC00107990	TPYRIF00124880	TSHANG00007470	TSP00065430	TVORAX00124520	TPYRIF00124900	TSP00065410	TVORAX00124530	TELLIO00194710	TPARAV00070180
TetraHY431	TPARAV00165990	TPARAV00166010	TPARAV00186380	TSP00027150	TSP00027170	TBOREA00060400	TBOREA00060410	TSP00027160	TBOREA00060420	TELLIO00080820	TMALAC00059760	TPYRIF00052110	TTHERM_00189510	TVORAX00046900	TBOREA00060440	TSP00027190	TELLIO00080770	TMALAC00059750	TPYRIF00052120	TTHERM_00189520	TMALAC00059780	TTHERM_00189479
TetraHY432	TPYRIF00133070	TPYRIF00133120	TPYRIF00133140	TPYRIF00133170	TPYRIF00133180	TPYRIF00133260	TPYRIF00133430	TPYRIF00133470	TPYRIF00189230	TPYRIF00189250	TPYRIF00189260	TPYRIF00189280	TPYRIF00189320	TPYRIF00204310	TPYRIF00238170	TPYRIF00238190	TPYRIF00189310	TBOREA00187270	TSP00085960	TSP00085980	TVORAX00120720	TSP00086020
TetraHY433	TSHANG00066440	TSHANG00066470	TTHERM_000581453	TTHERM_00363230	TTHERM_00581460	TTHERM_00581470	TBOREA00071810	TELLIO00035490	TELLIO00138220	TEPIDO00165750	TMALAC00006230	TMALAC00190470	TPYRIF00169010	TSP00175880	TSP00175890	TTHERM_00008700	TVORAX00103180	TEPIDO00165760	TVORAX00103170	TMALAC00177050	TVORAX00103190	TPYRIF00169020
TetraHY434	TBOREA00128430	TELLIO00159900	TEPIDO00128560	TMALAC00144690	TPARAV00216450	TPYRIF00216910	TSHANG00042940	TSP00205360	TTHERM_00923140	TVORAX00176550	TBOREA00128440	TELLIO00159910	TEPIDO00128580	TMALAC00144680	TPYRIF00216920	TSP00205380	TTHERM_00923130	TEPIDO00128570	TPARAV00216440	TSP00205370	TSHANG00042950	TSHANG00162210
TetraHY435	TBOREA00197550	TELLIO00223970	TEPIDO00189700	TMALAC00233010	TPARAV00062990	TSP00217520	TVORAX00241620	TBOREA00197570	TMALAC00233020	TPYRIF00251890	TSP00217540	TTHERM_01107370	TBOREA00197600	TPARAV00062980	TSP00217560	TMALAC00233000	TPARAV00063000	TSHANG00146470	TEPIDO00189690	TPYRIF00251860	TTHERM_01107380	TVORAX00241630
TetraHY436	TBOREA00004660	TBOREA00004670	TELLIO00011960	TELLIO00011970	TEPIDO00066220	TEPIDO00066230	TEPIDO00190960	TMALAC00037170	TMALAC00037180	TSHANG00058700	TSHANG00058710	TSP00228680	TSP00228690	TTHERM_00248450	TTHERM_00248460	TVORAX00009140	TVORAX00009150	TPARAV00001350	TPYRIF00004920	TPYRIF00004940	TPYRIF00004950
TetraHY437	TBOREA00007700	TBOREA00007710	TELLIO00140610	TELLIO00140620	TEPIDO00010290	TEPIDO00191830	TPARAV00112350	TPARAV00112370	TPARAV00112380	TPARAV00112410	TPYRIF00008490	TPYRIF00008500	TTHERM_00028610	TTHERM_00028630	TVORAX00011510	TVORAX00011520	TMALAC00000910	TSHANG00040820	TSP00001970	TMALAC00000920	TEPIDO00010250
TetraHY438	TBOREA00007950	TBOREA00007960	TELLIO00139360	TELLIO00140800	TEPIDO00010090	TEPIDO00176600	TMALAC00001120	TMALAC00001130	TMALAC00001140	TMALAC00173180	TMALAC00001150	TSHANG00040680	TSHANG00163170	TSP00001790	TSP00001800	TELLIO00140790	TMALAC00247900	TTHERM_00028810	TTHERM_00028820	TBOREA00007970	TSHANG00163160
TetraHY439	TBOREA00011350	TBOREA00011370	TBOREA00011380	TPARAV00060880	TPARAV00182760	TPYRIF00134480	TPYRIF00134490	TSP00222580	TSP00222600	TSP00222610	TVORAX00019400	TVORAX00019410	TELLIO00022030	TMALAC00166060	TTHERM_01018450	TELLIO00022000	TEPIDO00022390	TMALAC00166050	TSHANG00133470	TTHERM_01018420	TVORAX00019390
TetraHY440	TBOREA00022800	TBOREA00154890	TELLIO00065480	TELLIO00217890	TEPIDO00014930	TEPIDO00143390	TEPIDO00160190	TMALAC00012290	TMALAC00194100	TPARAV00030300	TPARAV00239660	TSHANG00029470	TSHANG00089470	TSP00024690	TSP00133900	TTHERM_00355160	TTHERM_00766530	TVORAX00078330	TVORAX00207180	TPYRIF00082970	TPYRIF00222810
TetraHY441	TBOREA00045130	TBOREA00149480	TELLIO00048690	TELLIO00215960	TEPIDO00025610	TEPIDO00146350	TEPIDO00203060	TPARAV00036280	TPARAV00194180	TPYRIF00056720	TPYRIF00219050	TSP00017800	TSP00123120	TTHERM_00726480	TTHERM_00756520	TVORAX00069610	TVORAX00205880	TMALAC00043060	TSHANG00189400	TMALAC00194790	TSHANG00134940
TetraHY442	TBOREA00050660	TBOREA00065020	TELLIO00006570	TELLIO00032530	TEPIDO00043380	TEPIDO00124010	TMALAC00056270	TMALAC00061760	TPYRIF00066270	TPYRIF00068550	TSHANG00113270	TSHANG00189930	TSP00087840	TSP00110640	TTHERM_00155580	TTHERM_00219370	TVORAX00039690	TVORAX00051930	TEPIDO00046610	TPARAV00017610	TPARAV00144680
TetraHY443	TBOREA00053750	TBOREA00053760	TBOREA00053770	TELLIO00041160	TELLIO00041170	TMALAC00040710	TMALAC00040730	TPARAV00047370	TPARAV00047390	TPYRIF00027180	TPYRIF00027190	TSP00052890	TSP00052900	TSP00052910	TSP00248780	TVORAX00136790	TVORAX00136800	TEPIDO00131380	TSHANG00170540	TTHERM_00224470	TELLIO00041120
TetraHY444	TBOREA00059030	TBOREA00068840	TELLIO00045150	TELLIO00165800	TMALAC00067180	TMALAC00201580	TMALAC00211390	TPARAV00100920	TPARAV00100930	TPYRIF00070980	TPYRIF00098810	TSHANG00034350	TSHANG00166110	TSP00020730	TSP00097150	TTHERM_00077400	TTHERM_00343610	TTHERM_00885740	TVORAX00023610	TVORAX00077060	TEPIDO00167180
TetraHY445	TBOREA00064530	TBOREA00104220	TEPIDO00043940	TEPIDO00145160	TEPIDO00167900	TMALAC00062280	TMALAC00094430	TPARAV00016740	TPARAV00141750	TPYRIF00067970	TPYRIF00111060	TSHANG00118830	TSHANG00150990	TTHERM_00218790	TTHERM_00735340	TVORAX00035140	TVORAX00051370	TELLIO00007130	TSP00179610	TSP00248750	TELLIO00162330
TetraHY446	TBOREA00069970	TBOREA00084290	TELLIO00149990	TELLIO00221860	TELLIO00221870	TEPIDO00108410	TEPIDO00110630	TMALAC00030290	TMALAC00196320	TPARAV00118490	TPARAV00136820	TPYRIF00131350	TPYRIF00192130	TSHANG00029230	TSHANG00093270	TSP00154310	TSP00184080	TTHERM_00327030	TTHERM_00858120	TVORAX00022180	TVORAX00165780
TetraHY447	TBOREA00071070	TBOREA00071090	TMALAC00070400	TMALAC00070410	TMALAC00070430	TMALAC00084720	TSHANG00181860	TSHANG00181870	TSHANG00181890	TSP00055990	TSP00056000	TTHERM_01060820	TTHERM_01060840	TBOREA00071000	TELLIO00142590	TSP00055980	TBOREA00071010	TELLIO00142600	TPYRIF00172240	TVORAX00020850	TPYRIF00172230
TetraHY448	TBOREA00078040	TBOREA00078380	TMALAC00207310	TMALAC00207360	TSP00100370	TSP00129470	TSP00236250	TVORAX00174400	TVORAX00174410	TVORAX00174420	TVORAX00174430	TELLIO00144170	TEPIDO00057000	TPARAV00056870	TPYRIF00215170	TTHERM_00449670	TSHANG00033850	TPYRIF00014140	TVORAX00070060	TTHERM_00117550	TSHANG00127630
TetraHY449	TBOREA00079960	TBOREA00081240	TELLIO00178450	TELLIO00178480	TPYRIF00246090	TPYRIF00254000	TSHANG00182120	TSHANG00182130	TSHANG00182160	TSHANG00182180	TSHANG00182190	TSHANG00182170	TTHERM_00079390	TTHERM_00079410	TTHERM_00079420	TTHERM_00079430	TMALAC00219030	TSP00228910	TPYRIF00224380	TVORAX00200100	TVORAX00108530
TetraHY450	TBOREA00081830	TELLIO00077490	TELLIO00147260	TEPIDO00057020	TEPIDO00069660	TMALAC00051300	TMALAC00051310	TMALAC00081900	TPARAV00089740	TPARAV00090650	TPYRIF00024800	TPYRIF00062570	TSHANG00157360	TSHANG00184640	TSP00058320	TSP00187330	TTHERM_00125100	TTHERM_00125110	TTHERM_00317360	TVORAX00058020	TVORAX00159960
TetraHY451	TBOREA00082640	TBOREA00192630	TELLIO00076670	TELLIO00136050	TEPIDO00057930	TEPIDO00204680	TEPIDO00193110	TMALAC00080900	TMALAC00220740	TSHANG00066080	TSHANG00140720	TSP00057320	TSP00191330	TTHERM_00316310	TTHERM_00999040	TVORAX00058990	TVORAX00214690	TPARAV00133630	TPARAV00217840	TPYRIF00063510	TPYRIF00227060
TetraHY452	TBOREA00116260	TBOREA00190550	TMALAC00160400	TMALAC00204530	TMALAC00204540	TBOREA00116250	TELLIO00207280	TPYRIF00236240	TSHANG00119960	TSP00186360	TTHERM_00836650	TVORAX00215050	TPYRIF00236250	TSP00186350	TVORAX00215060	TELLIO00207270	TPARAV00138550	TSHANG00119980	TTHERM_00836660	TEPIDO00166730	TPARAV00138540
TetraHY453	TBOREA00116820	TBOREA00122790	TEPIDO00075920	TEPIDO00102900	TPARAV00081220	TPARAV00148930	TPYRIF00130410	TPYRIF00168660	TSHANG00112030	TSHANG00181430	TSP00078910	TSP00095100	TVORAX00115060	TVORAX00167550	TELLIO00170350	TMALAC00123800	TMALAC00140440	TSHANG00157830	TTHERM_000442899	TTHERM_00622900	TELLIO00163990
TetraHY454	TBOREA00140300	TBOREA00140310	TELLIO00126030	TELLIO00126040	TEPIDO00089030	TEPIDO00089040	TMALAC00085600	TMALAC00085620	TPARAV00049490	TPARAV00049500	TPYRIF00095510	TPYRIF00095520	TSHANG00054660	TSHANG00054670	TTHERM_00197880	TTHERM_00197900	TVORAX00027240	TVORAX00027250	TSP00160560	TSP00160570	TSP00160580
TetraHY455	TBOREA00149740	TBOREA00149750	TBOREA00149770	TBOREA00149800	TPARAV00180830	TPARAV00204220	TPARAV00204240	TPARAV00204200	TPYRIF00156760	TPYRIF00156780	TPYRIF00156790	TPYRIF00156800	TSP00127970	TSP00127990	TSP00128000	TSP00128010	TSP00128040	TSP00128030	TSHANG00079400	TVORAX00136420	TVORAX00136440
TetraHY456	TBOREA00150360	TBOREA00150420	TEPIDO00144870	TEPIDO00189550	TPYRIF00155850	TPYRIF00155880	TPYRIF00155920	TSHANG00146320	TSHANG00189300	TSHANG00189320	TSP00127350	TSP00127370	TVORAX00135480	TVORAX00135560	TBOREA00147700	TSP00116260	TVORAX00126730	TBOREA00150380	TMALAC00134300	TVORAX00135510	TTHERM_000503740
TetraHY457	TBOREA00158100	TBOREA00166830	TELLIO00022100	TELLIO00070470	TEPIDO00022480	TEPIDO00147620	TEPIDO00201500	TMALAC00166150	TMALAC00169520	TPARAV00025630	TPARAV00095920	TPYRIF00134420	TPYRIF00203240	TSHANG00114650	TSHANG00133410	TSP00143270	TSP00207830	TTHERM_00657240	TTHERM_01211770	TVORAX00019460	TVORAX00165260
TetraHY458	TBOREA00172710	TBOREA00194610	TELLIO00174260	TELLIO00209510	TEPIDO00140990	TEPIDO00184530	TEPIDO00200520	TMALAC00174790	TMALAC00216760	TPARAV00165070	TPARAV00233490	TPYRIF00200770	TPYRIF00225880	TSHANG00061510	TSHANG00127540	TSP00148460	TSP00196720	TTHERM_000681920	TTHERM_00929540	TVORAX00187910	TVORAX00218330
TetraHY459	TBOREA00199350	TBOREA00199360	TELLIO00217320	TELLIO00217330	TEPIDO00188920	TEPIDO00188930	TEPIDO00202870	TEPIDO00202880	TMALAC00232130	TMALAC00232140	TPYRIF00257950	TPYRIF00257960	TSHANG00174120	TSHANG00196970	TSP00210350	TSP00210360	TTHERM_01084100	TTHERM_01084110	TVORAX00239660	TVORAX00239670	TPARAV00246250
TetraHY460	TBOREA00202300	TBOREA00202680	TELLIO00089010	TELLIO00196500	TEPIDO00195720	TEPIDO00196730	TEPIDO00199300	TMALAC00233540	TMALAC00238000	TPARAV00245320	TPARAV00245950	TPYRIF00252290	TPYRIF00263210	TSHANG00162930	TSHANG00180470	TSP00218800	TSP00224310	TTHERM_01164090	TTHERM_01344710	TVORAX00238870	TVORAX00242630
TetraHY461	TELLIO00012780	TELLIO00012790	TPYRIF00103220	TPYRIF00103230	TPYRIF00103240	TPYRIF00103250	TPYRIF00103270	TPYRIF00103280	TPYRIF00103970	TSHANG00047850	TSHANG00072780	TSHANG00072930	TSHANG00105110	TSHANG00105120	TSHANG00129090	TSHANG00148580	TSHANG00163700	TPARAV00017910	TTHERM_00658930	TVORAX00059710	TELLIO00206930
TetraHY462	TELLIO00013610	TELLIO00100450	TMALAC00069200	TMALAC00100870	TPARAV00003030	TPARAV00096200	TPYRIF00003400	TPYRIF00041270	TSHANG00010640	TSHANG00171630	TTHERM_00101340	TTHERM_00193790	TVORAX00063290	TVORAX00079180	TBOREA00003200	TEPIDO00105280	TPYRIF00003410	TSP00122040	TBOREA00035700	TEPIDO00012400	TSP00007380
TetraHY463	TELLIO00081130	TELLIO00183080	TEPIDO00048740	TEPIDO00158330	TMALAC00060080	TMALAC00112700	TPARAV00043370	TPARAV00117180	TSHANG00005230	TSHANG00020140	TSHANG00200300	TTHERM_00189170	TTHERM_00498190	TBOREA00060810	TPYRIF00052560	TSP00027530	TVORAX00046510	TBOREA00123070	TPYRIF00149180	TVORAX00140900	TEPIDO00103270
TetraHY464	TELLIO00081420	TELLIO00185930	TEPIDO00048990	TEPIDO00158260	TEPIDO00083850	TEPIDO00192010	TPARAV00043630	TPARAV00078410	TSHANG00109960	TSHANG00177760	TTHERM_00188910	TTHERM_00486790	TSP00027790	TPYRIF00141190	TMALAC00060350	TPYRIF00053080	TSHANG00091390	TVORAX00046210	TMALAC00115200	TSP00202000	TVORAX00130170
TetraHY465	TELLIO00089760	TELLIO00128910	TEPIDO00107050	TEPIDO00125620	TEPIDO00131940	TPARAV00185780	TPARAV00198650	TSHANG00050590	TSHANG00139710	TSHANG00177170	TBOREA00087590	TMALAC00089950	TSP00073710	TTHERM_00283180	TVORAX00186190	TBOREA00153660	TPYRIF00090980	TSP00125790	TVORAX00090420	TMALAC00110680	TTHERM_00633360
TetraHY466	TELLIO00098170	TELLIO00147970	TEPIDO00067590	TEPIDO00080950	TPYRIF00107910	TPYRIF00233290	TTHERM_00391570	TTHERM_00437650	TBOREA00111930	TMALAC00132730	TPARAV00101990	TPARAV00149520	TSHANG00048500	TSP00070030	TVORAX00108600	TBOREA00121250	TMALAC00109120	TSHANG00125620	TSP00076370	TVORAX00098810	TVORAX00098820
TetraHY467	TELLIO00224700	TELLIO00224720	TMALAC00126190	TMALAC00126200	TMALAC00201090	TMALAC00201080	TPYRIF00148660	TPYRIF00162640	TPYRIF00184480	TPYRIF00254420	TTHERM_00405570	TTHERM_00405586	TTHERM_01188340	TTHERM_01188330	TVORAX00246630	TVORAX00250780	TBOREA00135450	TPARAV00119790	TSP00180790	TVORAX00162930	TVORAX00183390
TetraHY468	TEPIDO00015250	TEPIDO00160080	TEPIDO00015260	TBOREA00023100	TELLIO00065060	TMALAC00011970	TPARAV00029810	TPYRIF00083300	TSHANG00029750	TSP00024350	TTHERM_00354820	TVORAX00078690	TBOREA00023110	TELLIO00065050	TMALAC00011960	TPARAV00029800	TPYRIF00083310	TSHANG00029760	TSP00024340	TTHERM_00354810	TVORAX00078700
TetraHY469	TEPIDO00028530	TEPIDO00184690	TEPIDO00031680	TMALAC00020560	TMALAC00047080	TPARAV00034980	TPARAV00103990	TSHANG00000630	TSHANG00013830	TSP00046270	TSP00106070	TTHERM_00144890	TTHERM_00576760	TVORAX00029850	TVORAX00092760	TBOREA00039260	TELLIO00152880	TPYRIF00016200	TBOREA00046530	TPARAV00034970	TPYRIF00127220
TetraHY470	TEPIDO00034920	TEPIDO00160800	TSHANG00038590	TSHANG00205070	TBOREA00048220	TELLIO00025060	TEPIDO00034930	TMALAC00038630	TPARAV00187400	TPYRIF00086850	TSP00014180	TTHERM_00149040	TVORAX00016690	TBOREA00048230	TELLIO00025050	TMALAC00038640	TPARAV00187410	TPYRIF00086840	TSP00014170	TTHERM_00149050	TVORAX00016680
TetraHY471	TEPIDO00036140	TEPIDO00188330	TEPIDO00036150	TEPIDO00188340	TBOREA00055660	TELLIO00071370	TMALAC00050450	TPARAV00024180	TPYRIF00057520	TSHANG00051900	TSP00031620	TTHERM_00134880	TVORAX00043750	TBOREA00055670	TELLIO00071380	TMALAC00050440	TPARAV00024170	TPYRIF00057530	TSHANG00051890	TSP00031630	TTHERM_00134890
TetraHY472	TEPIDO00048450	TEPIDO00158430	TMALAC00059800	TMALAC00179160	TBOREA00060460	TELLIO00080840	TPARAV00043010	TPYRIF00052160	TSHANG00005510	TSP00027220	TTHERM_00189460	TVORAX00046860	TBOREA00170470	TELLIO00079280	TEPIDO00130820	TPARAV00173860	TPYRIF00206580	TSHANG00056680	TSP00148640	TTHERM_00691940	TVORAX00193970
TetraHY473	TEPIDO00063750	TEPIDO00196930	TEPIDO00196940	TBOREA00094880	TELLIO00158720	TMALAC00093700	TPARAV00084530	TPYRIF00119620	TSHANG00160350	TSP00060190	TTHERM_00347970	TVORAX00094930	TBOREA00094890	TELLIO00158710	TMALAC00093690	TPARAV00084540	TPYRIF00119630	TSHANG00160340	TSP00060200	TTHERM_00347980	TVORAX00094920
TetraHY474	TEPIDO00068410	TEPIDO00197640	TPARAV00115140	TPARAV00115150	TBOREA00113190	TELLIO00029810	TEPIDO00068400	TMALAC00084210	TPARAV00115050	TPYRIF00114840	TSHANG00010820	TSP00035050	TTHERM_00304370	TVORAX00101280	TBOREA00113200	TELLIO00029800	TMALAC00084220	TPYRIF00114850	TSHANG00010830	TTHERM_00305390	TVORAX00101270
TetraHY475	TEPIDO00084200	TEPIDO00192170	TEPIDO00084210	TSHANG00165580	TSHANG00174750	TBOREA00119060	TELLIO00186290	TMALAC00115590	TPARAV00078960	TPYRIF00140780	TSP00221430	TTHERM_00487150	TVORAX00129760	TBOREA00119070	TELLIO00186300	TMALAC00115600	TPARAV00078970	TPYRIF00140770	TSP00221440	TTHERM_00487170	TVORAX00129750
TetraHY476	TEPIDO00085870	TEPIDO00178730	TEPIDO00178760	TSHANG00078610	TSHANG00125830	TBOREA00057430	TELLIO00166990	TMALAC00104160	TPARAV00219300	TPYRIF00100180	TSP00022570	TTHERM_00418340	TVORAX00075500	TBOREA00057460	TELLIO00166960	TPARAV00219240	TPYRIF00100150	TSP00022530	TTHERM_00418290	TVORAX00075530	TSHANG00125810
TetraHY477	TEPIDO00106660	TEPIDO00125330	TSHANG00148210	TSHANG00148230	TBOREA00086980	TELLIO00128890	TEPIDO00125310	TMALAC00192220	TPARAV00043480	TPYRIF00090110	TSP00201450	TTHERM_00760200	TVORAX00089720	TBOREA00087000	TELLIO00128310	TMALAC00202170	TPARAV00186270	TPYRIF00090140	TSP00201480	TTHERM_00277490	TVORAX00089750
TetraHY478	TEPIDO00123520	TEPIDO00169290	TEPIDO00123540	TSHANG00178700	TSHANG00195910	TBOREA00147750	TELLIO00199240	TMALAC00154660	TPYRIF00170180	TSP00116180	TTHERM_00584610	TVORAX00126790	TBOREA00147790	TELLIO00199330	TMALAC00154740	TPARAV00067310	TPYRIF00170130	TSP00116130	TTHERM_00584540	TVORAX00126870	TPARAV00067350
TetraHY479	TEPIDO00124820	TEPIDO00181020	TEPIDO00124830	TEPIDO00181030	TBOREA00161580	TELLIO00124980	TMALAC00182460	TPARAV00171740	TPYRIF00208010	TSHANG00106990	TSP00137130	TTHERM_00688660	TVORAX00191480	TBOREA00161590	TELLIO00124990	TMALAC00182470	TPYRIF00208000	TTHERM_00688650	TVORAX00191490	TSHANG00107000	TPARAV00171760
TetraHY480	TEPIDO00171600	TEPIDO00198460	TSHANG00101000	TSHANG00182260	TBOREA00183110	TELLIO00213840	TELLIO00219110	TEPIDO00171610	TMALAC00170850	TMALAC00192830	TPARAV00213730	TPARAV00213740	TPYRIF00203650	TPYRIF00203680	TSHANG00100990	TSP00161640	TSP00161650	TTHERM_00647150	TTHERM_01070340	TVORAX00168280	TVORAX00168290
TetraHY481	TEPIDO00172110	TEPIDO00175810	TPARAV00103110	TPARAV00103120	TPARAV00103130	TPARAV00156640	TPYRIF00173980	TPYRIF00173990	TSHANG00201810	TSHANG00203640	TSP00117270	TSP00117280	TVORAX00077110	TVORAX00170100	TBOREA00144120	TELLIO00198330	TELLIO00198340	TMALAC00163200	TMALAC00163210	TTHERM_00599770	TTHERM_00599780
TetraHY482	TMALAC00034330	TMALAC00034340	TSHANG00140930	TSHANG00140950	TSHANG00140940	TTHERM_000313229	TTHERM_00313200	TTHERM_00313210	TTHERM_00313220	TTHERM_00313230	TTHERM_00313250	TBOREA00182360	TEPIDO00169660	TPYRIF00209440	TSP00172100	TVORAX00247220	TELLIO00067830	TPYRIF00150180	TVORAX00141790	TSHANG00097400	TSHANG00019400
TetraHY483	TMALAC00055860	TMALAC00094360	TMALAC00126350	TMALAC00143540	TMALAC00143560	TMALAC00156310	TMALAC00160350	TMALAC00161190	TMALAC00189970	TMALAC00189980	TMALAC00209670	TMALAC00220290	TMALAC00221300	TMALAC00221360	TMALAC00226150	TMALAC00226160	TMALAC00229300	TMALAC00237810	TMALAC00242980	TMALAC00246300	TMALAC00226140
TetraHY484	TMALAC00101090	TMALAC00101110	TTHERM_000102679	TTHERM_00102630	TTHERM_00102640	TTHERM_00102680	TTHERM_00102690	TTHERM_00102580	TTHERM_00102590	TTHERM_00102600	TTHERM_00102710	TTHERM_00102620	TVORAX00007780	TVORAX00007810	TBOREA00003360	TELLIO00013440	TSP00122220	TEPIDO00105130	TELLIO00013380	TPYRIF00003580	TMALAC00101150
TetraHY485	TMALAC00131470	TMALAC00134610	TMALAC00134640	TPARAV00036940	TPARAV00113010	TPARAV00113020	TPARAV00113050	TPARAV00136880	TSP00016970	TSP00200270	TTHERM_00723150	TTHERM_00754700	TTHERM_00754730	TTHERM_01250020	TTHERM_01698320	TBOREA00044420	TPYRIF00055930	TPYRIF00077740	TSHANG00032450	TVORAX00248760	TVORAX00068870
TetraHY486	TMALAC00182970	TMALAC00205960	TMALAC00233580	TMALAC00151500	TMALAC00151510	TMALAC00151520	TMALAC00182800	TMALAC00233680	TMALAC00233600	TTHERM_001257658	TTHERM_001257659	TTHERM_001259662	TTHERM_001287957	TTHERM_01259660	TTHERM_01371770	TTHERM_01371780	TTHERM_01390270	TTHERM_001259661	TTHERM_001287953	TTHERM_01392280	TELLIO00193390
TetraHY487	TMALAC00152760	TMALAC00152790	TPARAV00043180	TPARAV00063850	TPARAV00060900	TPARAV00060920	TBOREA00001860	TELLIO00015360	TEPIDO00059630	TMALAC00152800	TPYRIF00002200	TSHANG00186200	TSP00018540	TTHERM_00426050	TVORAX00080520	TMALAC00152750	TPYRIF00002170	TTHERM_00426080	TVORAX00080560	TSHANG00087960	TSHANG00087970
TetraHY488	TMALAC00238710	TMALAC00238740	TMALAC00238790	TMALAC00243690	TMALAC00243700	TMALAC00238730	TMALAC00241820	TMALAC00244710	TPYRIF00170630	TPYRIF00170640	TSP00142990	TSP00200960	TTHERM_01478540	TTHERM_01478590	TTHERM_01607700	TBOREA00195650	TELLIO00193000	TTHERM_01302830	TVORAX00126230	TTHERM_01051820	TMALAC00239920
TetraHY489	TPARAV00008180	TPARAV00192180	TPARAV00141310	TPARAV00161150	TPARAV00192200	TPARAV00192210	TPARAV00192230	TPARAV00192240	TPARAV00192250	TTHERM_00561510	TTHERM_00561530	TBOREA00156870	TELLIO00205360	TEPIDO00082710	TMALAC00162520	TPYRIF00188990	TSHANG00086330	TSP00132580	TVORAX00148860	TSHANG00085620	TEPIDO00149930
TetraHY490	TPARAV00014090	TPARAV00014100	TPARAV00014120	TPARAV00178220	TPARAV00202900	TPARAV00216690	TSHANG00037710	TSHANG00037720	TSHANG00037750	TSHANG00037760	TBOREA00188370	TELLIO00208650	TEPIDO00152040	TMALAC00194400	TPYRIF00235610	TSP00178780	TTHERM_00939050	TVORAX00221650	TBOREA00188440	TSP00178720	TPYRIF00235560
TetraHY491	TPARAV00149490	TPARAV00046190	TPARAV00080750	TPARAV00080760	TPARAV00149470	TPARAV00149480	TPARAV00176510	TPARAV00224080	TPARAV00224090	TPARAV00233690	TPARAV00233770	TPARAV00233830	TPARAV00233850	TPARAV00233860	TPARAV00233890	TPARAV00149450	TPARAV00149460	TPARAV00149500	TPARAV00253110	TPARAV00243300	TPARAV00233840
TetraHY492	TPYRIF00026520	TPYRIF00026530	TPYRIF00026550	TPYRIF00026570	TPYRIF00026580	TPYRIF00026590	TPYRIF00026610	TPYRIF00026630	TPYRIF00026650	TPYRIF00101900	TPYRIF00101910	TPYRIF00175440	TPYRIF00240170	TPYRIF00026620	TPYRIF00101880	TPYRIF00101920	TPYRIF00240190	TPYRIF00268240	TBOREA00087150	TSP00074230	TVORAX00198890
TetraHY493	TTHERM_00463420	TTHERM_01332070	TBOREA00012890	TELLIO00020920	TEPIDO00021700	TMALAC00160640	TMALAC00211780	TPARAV00026350	TPYRIF00031870	TSHANG00151110	TSP00177720	TVORAX00018460	TELLIO00133180	TEPIDO00084980	TPYRIF00161900	TSHANG00062270	TSP00092280	TVORAX00121410	TPARAV00129270	TPARAV00129280	TPYRIF00161910
TetraHY494	TBOREA00037450	TELLIO00190920	TEPIDO00029960	TMALAC00018540	TPARAV00061600	TPYRIF00013770	TSHANG00026050	TSP00039320	TTHERM_00120920	TVORAX00070350	TBOREA00037510	TELLIO00190980	TEPIDO00029900	TMALAC00018600	TPARAV00061700	TPYRIF00013850	TSHANG00026110	TSP00039250	TTHERM_00120830	TPYRIF00013780	TSP00039310
TetraHY495	TBOREA00108900	TELLIO00004920	TPYRIF00158110	TSP00082160	TBOREA00108910	TEPIDO00087450	TMALAC00139230	TPARAV00220170	TPYRIF00158100	TSHANG00040200	TTHERM_00537030	TVORAX00151600	TBOREA00108920	TELLIO00004930	TEPIDO00087460	TMALAC00139240	TPARAV00220190	TPYRIF00158090	TSP00082170	TTHERM_00537029	TVORAX00151590
TetraHY496	TBOREA00109240	TELLIO00005190	TMALAC00139500	TPARAV00181210	TPYRIF00157770	TSHANG00039870	TSP00082480	TTHERM_00535770	TVORAX00151290	TBOREA00109250	TELLIO00005210	TEPIDO00087760	TMALAC00139520	TPARAV00181190	TPYRIF00157760	TSHANG00039860	TTHERM_00535750	TVORAX00151280	TELLIO00005200	TPARAV00181200	TTHERM_00535760
TetraHY497	TBOREA00127270	TELLIO00172250	TEPIDO00079050	TMALAC00113940	TPARAV00109040	TPYRIF00210290	TSHANG00008240	TSP00103840	TTHERM_000473248	TVORAX00106220	TBOREA00127280	TELLIO00172260	TEPIDO00079060	TMALAC00113930	TPARAV00109050	TPYRIF00210300	TSP00103830	TTHERM_000473249	TVORAX00106200	TPARAV00109030	TVORAX00106210
TetraHY498	TBOREA00159880	TELLIO00195980	TELLIO00195990	TEPIDO00120640	TEPIDO00120650	TMALAC00011010	TMALAC00179590	TPARAV00163590	TPYRIF00196180	TPYRIF00196190	TSHANG00072870	TSP00139650	TSP00139660	TSP00139670	TTHERM_00670530	TTHERM_00670540	TVORAX00178480	TVORAX00178490	TSHANG00072840	TPARAV00163570	TSHANG00072850
TetraHY499	TBOREA00160080	TELLIO00195780	TEPIDO00120810	TMALAC00179400	TPARAV00163810	TPYRIF00195960	TSHANG00126190	TSP00139470	TTHERM_00670730	TVORAX00178740	TBOREA00160090	TELLIO00195760	TEPIDO00120820	TMALAC00179390	TPARAV00163830	TPYRIF00195950	TSP00139460	TTHERM_00670750	TELLIO00195770	TPARAV00163820	TTHERM_00670740
TetraHY500	TBOREA00172920	TELLIO00174470	TEPIDO00141160	TMALAC00175010	TPARAV00208200	TPYRIF00201010	TSHANG00061690	TSP00148240	TTHERM_000683159	TVORAX00187700	TBOREA00172930	TELLIO00174480	TEPIDO00141170	TMALAC00175020	TPARAV00208190	TSHANG00061720	TSP00148230	TTHERM_00683160	TVORAX00187690	TSP00148250	TSHANG00061700
TetraHY501	TBOREA00001720	TBOREA00036520	TELLIO00015480	TELLIO00101410	TEPIDO00013280	TEPIDO00173780	TMALAC00102290	TMALAC00152590	TPARAV00004120	TPARAV00097220	TPYRIF00002000	TPYRIF00042300	TSHANG00045930	TSHANG00186190	TSP00008340	TSP00018710	TTHERM_00194810	TTHERM_00426230	TVORAX00080780	TVORAX00183960
TetraHY502	TBOREA00002990	TBOREA00035780	TELLIO00013960	TELLIO00100560	TEPIDO00012520	TEPIDO00187150	TMALAC00069310	TMALAC00100670	TPARAV00003220	TPARAV00096330	TPYRIF00003220	TPYRIF00041390	TSHANG00126710	TSHANG00155200	TSP00007490	TSP00121860	TTHERM_00101130	TTHERM_00193900	TVORAX00063410	TVORAX00079400
TetraHY503	TBOREA00010160	TBOREA00059440	TELLIO00079690	TELLIO00117000	TEPIDO00008440	TEPIDO00047400	TMALAC00003640	TMALAC00058570	TPARAV00041770	TPARAV00130220	TPYRIF00011320	TPYRIF00050890	TSHANG00004360	TSHANG00006390	TSP00026030	TSP00045300	TTHERM_00037470	TTHERM_00191800	TVORAX00048020	TVORAX00179840
TetraHY504	TBOREA00011830	TBOREA00102480	TELLIO00021500	TELLIO00139270	TEPIDO00022130	TEPIDO00131000	TMALAC00028330	TMALAC00148790	TPARAV00026010	TPARAV00111820	TPYRIF00032950	TPYRIF00047910	TSHANG00074760	TSHANG00211380	TSP00062560	TSP00195680	TTHERM_00702240	TTHERM_00913400	TVORAX00019110	TVORAX00087060
TetraHY505	TBOREA00017550	TBOREA00095490	TELLIO00060370	TELLIO00157940	TEPIDO00001250	TEPIDO00064390	TPARAV00085300	TPARAV00092920	TPYRIF00017960	TPYRIF00120370	TSHANG00015930	TSHANG00060860	TSP00036700	TSP00060950	TTHERM_00047040	TTHERM_00348750	TVORAX00003000	TVORAX00094060	TMALAC00016140	TMALAC00092920
TetraHY506	TBOREA00019490	TBOREA00197070	TELLIO00094840	TELLIO00222180	TEPIDO00019540	TEPIDO00181840	TMALAC00021830	TMALAC00224440	TPARAV00243160	TPARAV00253500	TPYRIF00146640	TPYRIF00252730	TSHANG00067650	TSHANG00122410	TSP00005360	TSP00209970	TTHERM_00058550	TTHERM_01014750	TVORAX00122540	TVORAX00236460
TetraHY507	TBOREA00023410	TBOREA00065790	TEPIDO00015580	TEPIDO00042610	TPARAV00018550	TPARAV00029100	TSP00023980	TSP00086930	TTHERM_00083390	TTHERM_00221200	TELLIO00064560	TMALAC00011440	TMALAC00060900	TPYRIF00069490	TPYRIF00083750	TSHANG00030130	TSHANG00126610	TVORAX00052850	TVORAX00059650	TELLIO00005820
TetraHY508	TBOREA00033350	TBOREA00059680	TELLIO00068580	TELLIO00079990	TEPIDO00038570	TEPIDO00047700	TMALAC00033560	TMALAC00058910	TPARAV00019780	TPARAV00042140	TPYRIF00034450	TPYRIF00051220	TSHANG00006160	TSHANG00046470	TSP00026310	TSP00040710	TTHERM_00191410	TTHERM_00572060	TVORAX00047720	TVORAX00053650
TetraHY509	TBOREA00035570	TBOREA00066740	TELLIO00047460	TELLIO00100290	TEPIDO00012250	TEPIDO00055680	TMALAC00069020	TMALAC00072450	TPARAV00108460	TPARAV00121320	TPYRIF00041100	TPYRIF00076690	TSHANG00010520	TSHANG00120320	TSP00007240	TSP00111730	TTHERM_00193640	TTHERM_00268070	TVORAX00063130	TVORAX00220860
TetraHY510	TBOREA00040700	TBOREA00116570	TELLIO00106320	TELLIO00170600	TMALAC00140130	TMALAC00142640	TPARAV00080780	TPARAV00133310	TPYRIF00044940	TPYRIF00168930	TSP00010110	TSP00094820	TTHERM_00433480	TTHERM_01265040	TVORAX00085360	TVORAX00167790	TEPIDO00054250	TEPIDO00103150	TSHANG00134170	TSHANG00111840
TetraHY511	TBOREA00042070	TBOREA00059360	TEPIDO00047300	TEPIDO00047310	TPYRIF00050790	TPYRIF00050810	TPYRIF00050800	TSP00011560	TSP00025930	TSP00025940	TTHERM_00191950	TTHERM_00191960	TVORAX00048100	TVORAX00048110	TVORAX00203060	TELLIO00079460	TMALAC00058470	TPARAV00041660	TSHANG00006500	TMALAC00058460
TetraHY512	TBOREA00043390	TBOREA00056250	TELLIO00050470	TELLIO00072130	TEPIDO00023820	TEPIDO00036750	TMALAC00044890	TMALAC00049690	TPARAV00023790	TPARAV00038110	TPYRIF00054800	TPYRIF00058230	TSHANG00012160	TSHANG00031870	TSP00015790	TSP00032340	TTHERM_00137610	TTHERM_00388250	TVORAX00044500	TVORAX00067730
TetraHY513	TBOREA00051830	TBOREA00064090	TELLIO00007610	TELLIO00030960	TEPIDO00044350	TEPIDO00045630	TMALAC00057550	TMALAC00062730	TPARAV00015930	TPARAV00221360	TPYRIF00064970	TPYRIF00067490	TSHANG00027980	TSHANG00042620	TSP00108000	TSP00118770	TTHERM_00160990	TTHERM_00218320	TVORAX00038460	TVORAX00050850
TetraHY514	TBOREA00053540	TBOREA00081880	TELLIO00041560	TELLIO00077440	TEPIDO00026860	TEPIDO00057090	TMALAC00041120	TMALAC00081820	TPARAV00047560	TPARAV00090600	TPYRIF00027580	TPYRIF00062630	TSHANG00017860	TSHANG00197130	TSP00053130	TSP00058270	TTHERM_00225880	TTHERM_00317270	TVORAX00058070	TVORAX00137000
TetraHY515	TBOREA00066480	TBOREA00132290	TELLIO00003740	TELLIO00047280	TEPIDO00055450	TEPIDO00097700	TMALAC00072210	TMALAC00137010	TPARAV00076290	TPARAV00190820	TPYRIF00077000	TPYRIF00160280	TSHANG00045180	TSHANG00120880	TTHERM_000268328	TTHERM_00530060	TVORAX00142720	TVORAX00153510	TSP00099570	TSP00193510
TetraHY516	TBOREA00075580	TBOREA00164040	TELLIO00097450	TELLIO00192210	TEPIDO00060200	TEPIDO00149430	TMALAC00065170	TMALAC00166860	TPARAV00151290	TPARAV00179950	TPYRIF00094490	TPYRIF00175150	TSHANG00080180	TSHANG00165000	TSP00154930	TSP00173950	TTHERM_00242260	TTHERM_00586710	TVORAX00040740	TVORAX00145940
TetraHY517	TBOREA00094980	TBOREA00105230	TELLIO00133320	TELLIO00158600	TEPIDO00063830	TEPIDO00084900	TMALAC00093570	TMALAC00160550	TPARAV00084640	TPARAV00129180	TPYRIF00119740	TPYRIF00161790	TSHANG00062370	TSHANG00160250	TSP00060320	TSP00092420	TTHERM_00348060	TTHERM_00463290	TVORAX00094790	TVORAX00121520
TetraHY518	TBOREA00106650	TBOREA00144240	TELLIO00121740	TELLIO00198200	TEPIDO00074800	TEPIDO00175950	TMALAC00107840	TMALAC00163320	TPARAV00070490	TPARAV00156730	TPYRIF00125020	TPYRIF00173870	TSHANG00007310	TSHANG00145410	TSP00065220	TSP00117400	TTHERM_00444770	TTHERM_00599890	TVORAX00124670	TVORAX00170200
TetraHY519	TBOREA00109410	TBOREA00141150	TELLIO00001060	TELLIO00005380	TEPIDO00087940	TEPIDO00105450	TMALAC00139700	TMALAC00155850	TSP00082680	TSP00109680	TTHERM_00535580	TTHERM_00563920	TVORAX00151100	TVORAX00168910	TPARAV00180990	TPYRIF00157540	TSHANG00081950	TPARAV00075140	TPYRIF00177350	TSHANG00076660
TetraHY520	TBOREA00112110	TBOREA00118130	TELLIO00148120	TELLIO00185180	TEPIDO00067470	TEPIDO00083150	TMALAC00114510	TMALAC00132590	TPARAV00077540	TPARAV00080560	TPYRIF00108060	TPYRIF00141970	TSHANG00125350	TSHANG00146150	TSP00070250	TSP00144490	TTHERM_00392760	TTHERM_00486070	TVORAX00108750	TVORAX00130950
TetraHY521	TBOREA00120120	TBOREA00120160	TELLIO00180230	TELLIO00180270	TEPIDO00096700	TEPIDO00096840	TMALAC00099390	TMALAC00099440	TPARAV00078250	TPARAV00178810	TPYRIF00152920	TPYRIF00152970	TSHANG00021440	TSHANG00021490	TSP00190740	TSP00190790	TTHERM_00374970	TTHERM_00375010	TVORAX00128480	TVORAX00128530
TetraHY522	TBOREA00124490	TBOREA00157360	TELLIO00188960	TELLIO00205870	TEPIDO00149530	TEPIDO00168220	TMALAC00128660	TMALAC00163140	TPARAV00087760	TPARAV00192700	TPYRIF00137390	TPYRIF00188150	TSHANG00086670	TSHANG00150540	TSP00085630	TSP00132050	TTHERM_00522920	TTHERM_00559720	TVORAX00149560	TVORAX00249220
TetraHY523	TBOREA00124540	TBOREA00181740	TELLIO00189050	TELLIO00215280	TEPIDO00144070	TEPIDO00168270	TMALAC00128710	TMALAC00197360	TPARAV00087520	TPARAV00189120	TPYRIF00137340	TPYRIF00225670	TSHANG00064240	TSHANG00150490	TSP00085570	TSP00167120	TTHERM_00522860	TTHERM_00781000	TVORAX00207260	TVORAX00249270
TetraHY524	TBOREA00131190	TBOREA00196150	TMALAC00230010	TMALAC00241630	TPARAV00098900	TPARAV00232540	TSP00157730	TSP00195370	TTHERM_000488184	TTHERM_01043320	TEPIDO00161930	TPYRIF00038500	TSHANG00143890	TVORAX00234850	TELLIO00223130	TEPIDO00177760	TPYRIF00253020	TPYRIF00253030	TSHANG00116820	TELLIO00223200
TetraHY525	TBOREA00137690	TBOREA00201690	TELLIO00194850	TELLIO00224500	TEPIDO00135180	TEPIDO00192630	TMALAC00130040	TMALAC00234040	TPARAV00135100	TPARAV00238920	TPYRIF00155380	TPYRIF00258420	TSHANG00051490	TSHANG00166680	TSP00188610	TSP00216760	TTHERM_00476840	TTHERM_01092380	TVORAX00127870	TVORAX00229650
TetraHY526	TBOREA00149860	TBOREA00149870	TBOREA00149880	TPYRIF00156580	TPYRIF00156590	TSP00127870	TSP00127880	TSP00127890	TVORAX00136290	TVORAX00136300	TSP00127910	TBOREA00149900	TELLIO00203670	TEPIDO00147990	TMALAC00133730	TPARAV00204170	TPYRIF00156570	TSHANG00079430	TTHERM_00516350	TVORAX00136280
TetraHY527	TBOREA00158670	TBOREA00158680	TELLIO00186950	TELLIO00186960	TEPIDO00128630	TEPIDO00139730	TMALAC00138340	TMALAC00138350	TPARAV00183720	TPARAV00183730	TPYRIF00191440	TPYRIF00191450	TSHANG00043010	TSHANG00055550	TSP00138710	TSP00138720	TTHERM_00579060	TTHERM_00579070	TVORAX00161370	TVORAX00161380
TetraHY528	TBOREA00164060	TBOREA00164070	TELLIO00033220	TELLIO00193170	TELLIO00193150	TELLIO00193180	TELLIO00193340	TELLIO00211120	TELLIO00193400	TMALAC00239130	TMALAC00240010	TMALAC00240450	TPARAV00047380	TPARAV00122280	TPARAV00122260	TSP00173970	TSP00173980	TPYRIF00175130	TVORAX00145870	TPARAV00020330
TetraHY529	TBOREA00164400	TBOREA00195960	TMALAC00167320	TMALAC00226320	TPARAV00107480	TPARAV00125850	TPARAV00197700	TPARAV00216880	TPYRIF00174590	TPYRIF00249260	TSP00174340	TSP00223330	TTHERM_00590140	TTHERM_01027610	TVORAX00145230	TVORAX00227100	TELLIO00191800	TEPIDO00149070	TSHANG00080500	TSHANG00199840
TetraHY530	TBOREA00180570	TBOREA00180590	TELLIO00171910	TEPIDO00158700	TMALAC00235240	TPARAV00153460	TPYRIF00204760	TSHANG00195510	TSP00166280	TTHERM_01347910	TVORAX00202000	TBOREA00180600	TELLIO00171900	TMALAC00235250	TPARAV00074270	TPYRIF00204770	TSHANG00179070	TSP00166270	TTHERM_01347900	TVORAX00202060
TetraHY531	TBOREA00192720	TBOREA00204690	TELLIO00136150	TEPIDO00193040	TMALAC00220640	TMALAC00237250	TPARAV00217650	TPYRIF00226990	TSHANG00140800	TSP00191430	TSP00227250	TTHERM_00998950	TVORAX00214640	TVORAX00243590	TELLIO00085720	TEPIDO00203980	TPYRIF00259400	TSHANG00142700	TTHERM_01253430	TPARAV00236380
TetraHY532	TBOREA00197980	TBOREA00199080	TELLIO00221550	TELLIO00223560	TEPIDO00185790	TEPIDO00185910	TMALAC00227480	TMALAC00228180	TPYRIF00253120	TPYRIF00255960	TSHANG00095510	TSHANG00139300	TSP00204520	TSP00209300	TTHERM_01048080	TTHERM_01079220	TVORAX00237800	TVORAX00239230	TPARAV00029420	TPARAV00228050
TetraHY533	TELLIO00019500	TELLIO00019520	TEPIDO00021190	TEPIDO00021210	TMALAC00177270	TMALAC00177310	TPYRIF00030580	TPYRIF00030620	TVORAX00217160	TVORAX00217220	TBOREA00013720	TSP00126320	TTHERM_00365380	TBOREA00013750	TPARAV00011900	TSP00126360	TSP00126370	TSP00126340	TSP00126330	TPYRIF00030500
TetraHY534	TELLIO00078950	TELLIO00107540	TELLIO00107550	TELLIO00107560	TELLIO00107640	TEPIDO00181530	TEPIDO00181540	TPYRIF00176820	TPYRIF00176850	TSHANG00174600	TSHANG00174610	TSHANG00174620	TBOREA00129000	TMALAC00138730	TSHANG00188120	TSP00162200	TTHERM_000579350	TVORAX00195180	TBOREA00139330	TSP00114300
TetraHY535	TELLIO00099150	TELLIO00099170	TEPIDO00011140	TEPIDO00190420	TMALAC00067810	TMALAC00067860	TPARAV00120210	TPARAV00120250	TPARAV00120260	TPYRIF00039910	TPYRIF00039930	TSHANG00009520	TSHANG00193370	TSP00006110	TSP00006130	TTHERM_00637060	TTHERM_00637080	TVORAX00061830	TVORAX00061850	TBOREA00034560
TetraHY536	TELLIO00108640	TELLIO00119710	TELLIO00119720	TMALAC00074160	TMALAC00169480	TPARAV00080380	TPARAV00080410	TPARAV00080420	TPYRIF00091200	TPYRIF00091220	TPYRIF00091210	TSP00073470	TSP00207390	TSP00213680	TTHERM_00259660	TTHERM_00259670	TTHERM_00557750	TBOREA00150630	TPYRIF00016290	TBOREA00198210
TetraHY537	TELLIO00110880	TELLIO00121020	TEPIDO00075570	TEPIDO00081900	TMALAC00108560	TMALAC00117670	TPARAV00069430	TPARAV00084030	TSHANG00007960	TSHANG00132800	TSP00066000	TSP00133420	TTHERM_00446450	TTHERM_00500750	TVORAX00123790	TVORAX00144010	TBOREA00094310	TPYRIF00144350	TPYRIF00124220	TPYRIF00124230
TetraHY538	TELLIO00120680	TELLIO00120690	TVORAX00211630	TVORAX00211640	TBOREA00182070	TEPIDO00163710	TMALAC00208010	TPARAV00225320	TPYRIF00224730	TSP00169960	TTHERM_00849430	TBOREA00182080	TEPIDO00163720	TMALAC00208000	TPYRIF00224720	TSHANG00143550	TSP00169970	TTHERM_00849440	TVORAX00211610	TPARAV00113750
TetraHY539	TELLIO00144440	TELLIO00179310	TEPIDO00096000	TEPIDO00121120	TEPIDO00157660	TMALAC00100330	TMALAC00207000	TPARAV00158390	TPARAV00166030	TPYRIF00152020	TPYRIF00166430	TSHANG00064800	TSHANG00096150	TSP00111960	TSP00183720	TTHERM_00370830	TTHERM_00452000	TVORAX00129490	TVORAX00137850	TBOREA00145790
TetraHY540	TELLIO00165900	TELLIO00174650	TEPIDO00086670	TEPIDO00086680	TEPIDO00179000	TEPIDO00178990	TMALAC00175140	TMALAC00211500	TPARAV00053400	TPARAV00132320	TSHANG00097620	TSHANG00097630	TSHANG00125920	TSP00021010	TSP00148050	TTHERM_00683310	TTHERM_00884600	TBOREA00058750	TPYRIF00098920	TVORAX00076930
TetraHY541	TELLIO00188850	TELLIO00215230	TEPIDO00168030	TEPIDO00203850	TMALAC00128550	TMALAC00197290	TPARAV00087550	TPARAV00189200	TPYRIF00137520	TPYRIF00225590	TSP00085780	TSP00167220	TTHERM_00523000	TTHERM_00780910	TVORAX00207330	TVORAX00247350	TBOREA00181680	TEPIDO00144140	TSHANG00064310	TSHANG00170800
TetraHY542	TELLIO00192170	TELLIO00192350	TELLIO00192360	TMALAC00166830	TMALAC00166840	TMALAC00166870	TPYRIF00201810	TPYRIF00201820	TPYRIF00201830	TTHERM_00586670	TTHERM_00586680	TTHERM_00586730	TVORAX00178220	TVORAX00186130	TVORAX00186140	TBOREA00153600	TEPIDO00033240	TPARAV00042490	TSHANG00050530	TSP00125730
TetraHY543	TELLIO00223450	TELLIO00223460	TEPIDO00067780	TEPIDO00182980	TMALAC00136220	TMALAC00230460	TSHANG00155530	TSHANG00182100	TTHERM_001002849	TTHERM_00186040	TTHERM_01002850	TVORAX00036470	TVORAX00036480	TVORAX00036490	TVORAX00036500	TVORAX00225150	TBOREA00193450	TPARAV00061910	TPYRIF00243260	TSP00194760
TetraHY544	TEPIDO00003850	TEPIDO00006990	TPARAV00009390	TPARAV00168590	TPYRIF00020730	TPYRIF00074130	TTHERM_00006400	TTHERM_00052700	TBOREA00015260	TELLIO00035250	TELLIO00057860	TMALAC00013580	TSHANG00068990	TSP00049900	TVORAX00000300	TBOREA00028230	TMALAC00005920	TSHANG00063730	TSP00156440	TVORAX00208810
TetraHY545	TEPIDO00025010	TEPIDO00175560	TBOREA00044530	TELLIO00049280	TMALAC00043610	TPARAV00036850	TPYRIF00056040	TSHANG00032530	TSP00017080	TTHERM_00725900	TVORAX00068980	TBOREA00044560	TELLIO00049270	TEPIDO00025040	TPARAV00036820	TPYRIF00056070	TSHANG00032560	TSP00017110	TTHERM_00725920	TVORAX00069010
TetraHY546	TEPIDO00045740	TEPIDO00153030	TBOREA00051710	TELLIO00031130	TMALAC00057400	TPARAV00221500	TPYRIF00065110	TSHANG00028090	TSP00108140	TTHERM_00160850	TVORAX00038590	TBOREA00051730	TELLIO00031110	TMALAC00057410	TPARAV00221490	TPYRIF00065100	TSHANG00028080	TSP00108120	TTHERM_000160849	TVORAX00038580
TetraHY547	TEPIDO00047570	TEPIDO00190350	TPARAV00041950	TPARAV00133950	TBOREA00059580	TELLIO00079890	TMALAC00058760	TPARAV00041920	TPYRIF00051090	TSP00026190	TTHERM_00191560	TVORAX00047850	TBOREA00059610	TELLIO00079900	TEPIDO00047580	TMALAC00058770	TSHANG00006240	TSP00026220	TTHERM_00191530	TVORAX00047840
TetraHY548	TEPIDO00062940	TEPIDO00109260	TSHANG00039630	TSHANG00127060	TBOREA00146680	TELLIO00178170	TMALAC00087960	TPARAV00252320	TPYRIF00113430	TSP00093930	TTHERM_00338249	TVORAX00110900	TBOREA00146690	TELLIO00178160	TMALAC00087970	TPARAV00254990	TSHANG00039620	TSP00093940	TTHERM_00338240	TVORAX00110890
TetraHY549	TEPIDO00099560	TEPIDO00108110	TBOREA00083780	TELLIO00150380	TMALAC00148510	TPARAV00136550	TPYRIF00131850	TSHANG00028940	TSP00115850	TTHERM_00327420	TVORAX00104510	TVORAX00166260	TBOREA00096470	TELLIO00086010	TMALAC00136310	TPARAV00226190	TPYRIF00190710	TSHANG00033980	TSP00104150	TTHERM_00187130
TetraHY550	TEPIDO00158840	TEPIDO00180070	TBOREA00180780	TELLIO00171610	TMALAC00224910	TPARAV00074390	TPYRIF00205070	TSHANG00179110	TSP00166080	TTHERM_01295290	TVORAX00202320	TBOREA00180790	TELLIO00171600	TEPIDO00180060	TMALAC00224920	TPARAV00247200	TSHANG00204750	TSP00166060	TTHERM_001295283	TVORAX00202330
TetraHY551	TEPIDO00178360	TEPIDO00180470	TEPIDO00178370	TEPIDO00180480	TBOREA00179140	TELLIO00118640	TMALAC00184690	TPARAV00246830	TPYRIF00224470	TSHANG00103280	TSP00211530	TTHERM_00694540	TVORAX00236210	TBOREA00179150	TELLIO00118650	TMALAC00184700	TPARAV00246820	TSHANG00103270	TSP00211540	TTHERM_00694550
TetraHY552	TEPIDO00189260	TEPIDO00203170	TBOREA00199860	TELLIO00224350	TMALAC00234930	TPARAV00229110	TPYRIF00257380	TSHANG00161860	TSP00212790	TTHERM_01109949	TVORAX00244630	TBOREA00199870	TELLIO00224340	TEPIDO00189270	TMALAC00234940	TPARAV00229120	TPYRIF00257370	TSHANG00161870	TSP00212770	TTHERM_01109940
TetraHY553	TMALAC00031960	TMALAC00120740	TMALAC00120920	TMALAC00120750	TMALAC00120940	TMALAC00120960	TMALAC00120970	TTHERM_01100300	TTHERM_01100310	TTHERM_01100320	TTHERM_01100330	TTHERM_01100340	TTHERM_01100350	TSP00010740	TBOREA00041300	TSP00010770	TBOREA00041310	TPYRIF00044470	TSP00010780	TVORAX00085910
TetraHY554	TMALAC00075380	TMALAC00075390	TMALAC00075400	TMALAC00075410	TMALAC00075420	TMALAC00075990	TMALAC00076000	TMALAC00076010	TMALAC00177230	TMALAC00177240	TMALAC00177250	TTHERM_000324448	TTHERM_000324449	TTHERM_00321590	TTHERM_00324460	TTHERM_00324450	TTHERM_00365360	TELLIO00042580	TPYRIF00262360	TTHERM_00227850
TetraHY555	TMALAC00166930	TMALAC00166940	TPYRIF00174920	TPYRIF00174930	TPYRIF00174960	TPYRIF00174980	TPYRIF00174990	TTHERM_00586840	TTHERM_00586851	TVORAX00145570	TVORAX00145750	TBOREA00164130	TELLIO00192110	TEPIDO00149370	TPYRIF00174970	TSHANG00149430	TSP00174050	TPARAV00180030	TPARAV00061400	TVORAX00145680
TetraHY556	TPARAV00012820	TPARAV00012830	TPARAV00012840	TSHANG00003120	TBOREA00020840	TELLIO00093510	TEPIDO00018330	TMALAC00023140	TPYRIF00060590	TSP00003750	TTHERM_00066940	TVORAX00049590	TBOREA00020850	TELLIO00093480	TEPIDO00018320	TMALAC00023160	TPYRIF00060560	TSP00003720	TTHERM_00066950	TVORAX00049600
TetraHY557	TPARAV00015720	TPARAV00131320	TPARAV00139420	TPARAV00206880	TPARAV00221320	TPARAV00225080	TPARAV00226700	TPARAV00246450	TPARAV00073840	TPARAV00100980	TPARAV00162950	TPARAV00206870	TPARAV00252940	TPARAV00114380	TPARAV00201790	TPARAV00114370	TPARAV00199820	TPARAV00130330	TPARAV00201040	TPARAV00221300
TetraHY558	TPARAV00016240	TPARAV00016270	TPARAV00016290	TPARAV00106540	TPARAV00106560	TTHERM_00848170	TTHERM_00848180	TTHERM_00848190	TTHERM_01226690	TTHERM_01227700	TVORAX00021080	TVORAX00021100	TVORAX00021110	TBOREA00070840	TELLIO00135050	TEPIDO00093980	TMALAC00031420	TPYRIF00253620	TSHANG00181350	TSP00055830
TetraHY559	TPARAV00107770	TPARAV00077660	TPARAV00077670	TPARAV00107760	TPARAV00131760	TPARAV00107690	TPARAV00216780	TPYRIF00181940	TPYRIF00181950	TBOREA00152240	TPYRIF00181930	TSP00130900	TVORAX00175420	TBOREA00152250	TEPIDO00155290	TMALAC00172010	TSP00130890	TTHERM_00469210	TVORAX00175450	TELLIO00026500
TetraHY560	TPYRIF00007070	TPYRIF00007080	TPYRIF00028980	TPYRIF00050520	TPYRIF00135700	TPYRIF00028660	TPYRIF00028940	TPYRIF00029040	TPYRIF00050150	TPYRIF00028960	TPYRIF00050190	TPYRIF00050200	TPYRIF00050490	TPYRIF00050120	TPYRIF00050320	TPYRIF00134710	TPYRIF00050600	TPYRIF00050180	TTHERM_01188420	TELLIO00103300
TetraHY561	TPYRIF00031460	TPYRIF00137880	TVORAX00017820	TVORAX00131590	TBOREA00013200	TELLIO00020590	TEPIDO00021590	TMALAC00180990	TPARAV00026480	TSHANG00175020	TSP00219840	TTHERM_00753290	TBOREA00110130	TELLIO00111610	TEPIDO00077450	TEPIDO00077460	TPARAV00064720	TSHANG00111400	TSP00069120	TTHERM_00471790
TetraHY562	TPYRIF00138740	TPYRIF00138750	TVORAX00132440	TVORAX00132450	TBOREA00110880	TELLIO00112450	TEPIDO00078310	TMALAC00106130	TPYRIF00138730	TSHANG00034540	TSP00068240	TTHERM_00470870	TBOREA00110890	TEPIDO00078330	TMALAC00106110	TPARAV00063670	TSP00068230	TTHERM_00470850	TPARAV00048800	TELLIO00112470
TetraHY563	TPYRIF00267920	TPYRIF00267930	TPYRIF00267940	TSHANG00158030	TSHANG00158050	TSHANG00158060	TSHANG00158040	TSHANG00183940	TSHANG00158090	TSHANG00158100	TSHANG00158120	TSHANG00158080	TSHANG00158110	TSHANG00183950	TBOREA00205490	TEPIDO00163210	TMALAC00118660	TSP00159000	TBOREA00205500	TSP00233650
TetraHY564	TSHANG00035480	TSHANG00035540	TSHANG00048070	TSHANG00072770	TSHANG00095570	TSHANG00095580	TSHANG00095590	TSHANG00095600	TSHANG00095610	TSHANG00095620	TSHANG00095630	TSHANG00095640	TSHANG00095650	TSHANG00072760	TSHANG00095660	TSHANG00048080	TSHANG00048130	TSHANG00173180	TEPIDO00207440	TEPIDO00203110
TetraHY565	TSHANG00093660	TSHANG00189280	TSP00140560	TSP00203440	TBOREA00092380	TEPIDO00154000	TMALAC00141790	TMALAC00151000	TPARAV00143560	TPYRIF00101670	TSHANG00128800	TTHERM_01156830	TVORAX00097700	TBOREA00160710	TELLIO00193900	TEPIDO00138970	TPARAV00159780	TPYRIF00195250	TTHERM_00666450	TVORAX00228800
TetraHY566	TSHANG00205370	TSHANG00211280	TSP00235120	TSP00238930	TSP00238990	TSP00239360	TSP00241450	TSP00242220	TSP00242370	TSP00242380	TSP00243280	TSP00243430	TSP00243650	TSP00244450	TSP00244510	TSP00248890	TSP00238820	TSP00242250	TSP00243970	TVORAX00184870
TetraHY567	TSP00224450	TSP00224460	TSP00224470	TTHERM_00581990	TTHERM_00582000	TTHERM_00582010	TTHERM_00582020	TTHERM_00582030	TTHERM_00582039	TTHERM_00582040	TVORAX00189460	TVORAX00189490	TVORAX00189510	TVORAX00189520	TVORAX00189530	TBOREA00072130	TELLIO00227850	TPYRIF00189360	TELLIO00137760	TTHERM_00581980
TetraHY568	TTHERM_000214699	TTHERM_01358420	TTHERM_01256620	TTHERM_000586761	TTHERM_00193170	TTHERM_01335260	TTHERM_01583440	TTHERM_01594600	TTHERM_02162690	TTHERM_02222810	TTHERM_002653393	TTHERM_001228947	TTHERM_00805810	TTHERM_001284708	TTHERM_001591559	TTHERM_001398485	TTHERM_002653425	TTHERM_01605680	TTHERM_002653465	TTHERM_00831540
TetraHY569	TBOREA00011770	TELLIO00021700	TEPIDO00022170	TMALAC00220460	TPARAV00025960	TPYRIF00134910	TSHANG00192850	TSP00195630	TTHERM_01038810	TVORAX00019160	TBOREA00011790	TELLIO00021530	TMALAC00148750	TPARAV00025970	TPYRIF00032980	TSHANG00190890	TSP00195640	TTHERM_00702270	TVORAX00019140	TBOREA00011800
TetraHY570	TBOREA00032850	TELLIO00067950	TELLIO00067960	TEPIDO00039030	TEPIDO00039040	TMALAC00034140	TMALAC00034150	TPARAV00020490	TPYRIF00035100	TPYRIF00035110	TSHANG00046890	TSP00040100	TTHERM_000313429	TTHERM_00313420	TVORAX00052980	TPARAV00020470	TVORAX00052970	TEPIDO00039020	TSHANG00046910	TSHANG00046920
TetraHY571	TBOREA00097860	TELLIO00164290	TMALAC00075310	TPARAV00231590	TPYRIF00105140	TSHANG00155740	TTHERM_00324530	TVORAX00204080	TBOREA00097870	TELLIO00164300	TPARAV00231580	TPYRIF00105130	TSP00077400	TTHERM_000324529	TBOREA00097880	TELLIO00164310	TMALAC00075320	TPARAV00231570	TPYRIF00105120	TTHERM_00324520
TetraHY572	TBOREA00105450	TELLIO00133710	TEPIDO00084680	TMALAC00199620	TPARAV00128980	TPYRIF00161580	TSHANG00101730	TSP00092650	TTHERM_00462990	TVORAX00121760	TBOREA00105470	TELLIO00133740	TEPIDO00084660	TMALAC00199660	TPARAV00128970	TPYRIF00161550	TSHANG00101740	TSP00092660	TTHERM_00462989	TSP00092670
TetraHY573	TELLIO00164480	TEPIDO00125520	TPARAV00114840	TSHANG00079750	TSP00077520	TTHERM_000324191	TVORAX00204220	TEPIDO00086580	TMALAC00075500	TPYRIF00104940	TTHERM_000324193	TSHANG00128180	TSP00077540	TEPIDO00185760	TPARAV00162550	TSP00105990	TEPIDO00205680	TPARAV00045150	TPYRIF00226080	TSP00166320
TetraHY574	TBOREA00131340	TELLIO00103370	TEPIDO00090420	TMALAC00159890	TPARAV00098720	TPYRIF00038680	TSHANG00172650	TSP00157550	TTHERM_00490650	TVORAX00066740	TELLIO00103380	TEPIDO00090400	TMALAC00159880	TPARAV00098700	TPYRIF00038690	TSHANG00172660	TTHERM_00490660	TVORAX00066730	TEPIDO00090410	TPARAV00098710
TetraHY575	TBOREA00145760	TELLIO00144400	TEPIDO00121160	TMALAC00207040	TPARAV00158360	TPYRIF00166460	TSHANG00064820	TSP00111990	TTHERM_00450980	TVORAX00137890	TBOREA00145770	TELLIO00144410	TMALAC00207030	TPARAV00158370	TPYRIF00166450	TSP00111980	TTHERM_00450990	TVORAX00137880	TEPIDO00121140	TEPIDO00121150
TetraHY576	TBOREA00167150	TELLIO00120200	TEPIDO00169940	TEPIDO00169950	TMALAC00073590	TMALAC00073600	TPARAV00184400	TPYRIF00211050	TPYRIF00211070	TSHANG00153310	TSHANG00153320	TSP00175390	TSP00175400	TTHERM_00661699	TTHERM_00661710	TVORAX00181100	TVORAX00181110	TELLIO00120190	TPARAV00184390	TPYRIF00211060
TetraHY577	TBOREA00170140	TELLIO00181350	TELLIO00181360	TEPIDO00172770	TMALAC00204250	TPYRIF00189680	TSHANG00115090	TSP00186550	TTHERM_00822170	TVORAX00189880	TBOREA00170170	TELLIO00181340	TEPIDO00172780	TMALAC00204260	TPARAV00119180	TPYRIF00189690	TSP00186530	TTHERM_00822190	TVORAX00189890	TPARAV00119220
TetraHY578	TBOREA00171900	TELLIO00159050	TMALAC00196100	TPARAV00041400	TPYRIF00207560	TSHANG00103620	TSP00153550	TTHERM_00773780	TVORAX00201070	TBOREA00171910	TELLIO00159040	TEPIDO00142690	TPARAV00041410	TPYRIF00207570	TSHANG00103600	TSP00153560	TTHERM_000773789	TVORAX00201080	TEPIDO00142680	TEPIDO00142670
TetraHY579	TBOREA00202960	TELLIO00118720	TEPIDO00196050	TMALAC00232060	TPYRIF00262860	TSHANG00154260	TSP00219670	TSP00219680	TTHERM_001094821	TVORAX00244260	TBOREA00202970	TELLIO00118710	TEPIDO00196040	TMALAC00232070	TPARAV00250270	TPYRIF00262880	TSP00219650	TTHERM_01094820	TVORAX00244250	TEPIDO00196060
TetraHY580	TBOREA00000060	TBOREA00016580	TELLIO00017250	TELLIO00059390	TEPIDO00002290	TEPIDO00058390	TMALAC00015130	TMALAC00092030	TPARAV00005650	TPARAV00057180	TPYRIF00000110	TPYRIF00019160	TSHANG00014900	TSHANG00157440	TSP00020490	TSP00051550	TVORAX00001980	TVORAX00081030	TTHERM_00049070
TetraHY581	TBOREA00007030	TBOREA00137480	TEPIDO00010850	TEPIDO00135380	TMALAC00000120	TMALAC00129810	TPYRIF00007590	TPYRIF00155620	TSP00002580	TSP00188380	TTHERM_00476560	TTHERM_00654130	TVORAX00010820	TVORAX00128080	TELLIO00140000	TELLIO00194640	TSHANG00041260	TSHANG00051670	TPARAV00134790
TetraHY582	TBOREA00012070	TBOREA00012080	TBOREA00012090	TBOREA00169600	TMALAC00127540	TMALAC00127550	TMALAC00127580	TMALAC00212920	TMALAC00220250	TMALAC00225910	TMALAC00226990	TMALAC00234540	TMALAC00237660	TMALAC00238290	TMALAC00244290	TMALAC00244930	TMALAC00127560	TSP00135320	TSP00234890
TetraHY583	TBOREA00023840	TBOREA00037310	TELLIO00064090	TELLIO00190800	TEPIDO00015920	TEPIDO00030100	TMALAC00010800	TMALAC00018390	TPYRIF00013640	TPYRIF00222470	TSHANG00025870	TSHANG00142240	TSP00023580	TSP00039480	TTHERM_00085030	TTHERM_00122080	TVORAX00060170	TVORAX00070480	TPARAV00028710
TetraHY584	TBOREA00024760	TBOREA00030980	TELLIO00057170	TELLIO00062660	TEPIDO00016820	TEPIDO00042340	TMALAC00009290	TMALAC00027070	TPARAV00122960	TPARAV00179460	TSHANG00073320	TSHANG00104460	TSP00113660	TSP00128590	TTHERM_00091590	TTHERM_00927280	TVORAX00007270	TVORAX00198020	TPYRIF00118080
TetraHY585	TBOREA00047620	TBOREA00158350	TVORAX00031060	TELLIO00113000	TELLIO00186520	TEPIDO00030600	TMALAC00045930	TMALAC00137880	TPYRIF00125860	TPYRIF00191080	TSHANG00102830	TSP00139050	TSP00145940	TTHERM_00140760	TTHERM_00578620	TVORAX00161780	TEPIDO00139440	TPARAV00183340	TSHANG00055840
TetraHY586	TBOREA00048920	TBOREA00203050	TBOREA00203710	TEPIDO00175320	TEPIDO00178180	TPYRIF00101940	TPYRIF00267500	TPYRIF00267510	TSP00134690	TSP00222790	TVORAX00073750	TVORAX00073770	TVORAX00073780	TELLIO00167240	TMALAC00075720	TMALAC00246290	TTHERM_00647540	TSHANG00155070	TTHERM_00322970
TetraHY587	TBOREA00050770	TBOREA00202700	TEPIDO00195710	TEPIDO00199320	TPARAV00029710	TPARAV00246010	TPYRIF00066140	TPYRIF00263230	TSHANG00162920	TSHANG00173350	TSP00110470	TSP00218780	TVORAX00039550	TVORAX00242650	TELLIO00196470	TMALAC00237980	TTHERM_01164110	TBOREA00202720	TSP00218770
TetraHY588	TBOREA00057590	TBOREA00057600	TELLIO00033450	TELLIO00041440	TELLIO00041450	TELLIO00049230	TELLIO00146090	TMALAC00041040	TMALAC00043570	TMALAC00052610	TSHANG00032590	TSHANG00201960	TTHERM_000725959	TTHERM_00225770	TEPIDO00025080	TPARAV00161880	TPYRIF00056110	TSP00022370	TVORAX00069050
TetraHY589	TBOREA00058250	TBOREA00058260	TPYRIF00099230	TPYRIF00099260	TPYRIF00099270	TPYRIF00099290	TSHANG00079860	TSHANG00079870	TSP00021640	TSP00021650	TVORAX00076550	TVORAX00076560	TVORAX00076610	TTHERM_000414528	TEPIDO00086460	TMALAC00103450	TMALAC00103460	TTHERM_000414529	TELLIO00166360
TetraHY590	TBOREA00074430	TBOREA00135080	TBOREA00074440	TSP00049430	TSP00082880	TSP00084250	TSP00049440	TSP00084260	TSP00084210	TSP00084220	TBOREA00074460	TPYRIF00084820	TBOREA00109560	TBOREA00135090	TELLIO00038880	TMALAC00097920	TPARAV00006180	TPYRIF00209010	TVORAX00199640
TetraHY591	TBOREA00084150	TBOREA00182890	TEPIDO00108340	TEPIDO00171710	TMALAC00171100	TMALAC00196210	TPARAV00067430	TPARAV00102190	TPYRIF00131470	TPYRIF00203370	TSHANG00029170	TSHANG00100890	TSP00161460	TSP00206980	TTHERM_00327130	TTHERM_00646860	TVORAX00165900	TVORAX00167930	TELLIO00213690
TetraHY592	TBOREA00093370	TBOREA00093380	TELLIO00110220	TELLIO00110230	TEPIDO00082540	TEPIDO00082550	TMALAC00118370	TMALAC00118380	TPYRIF00145100	TPYRIF00145110	TSHANG00084830	TSHANG00084840	TSP00199710	TSP00199720	TTHERM_00502460	TTHERM_00502470	TVORAX00143300	TVORAX00143310	TPARAV00253540
TetraHY593	TBOREA00098200	TBOREA00119180	TELLIO00164750	TELLIO00179300	TEPIDO00095990	TEPIDO00111060	TPARAV00166080	TPARAV00231380	TPYRIF00104750	TPYRIF00152010	TSP00077760	TSP00183780	TTHERM_00322980	TTHERM_00370820	TVORAX00129500	TVORAX00204560	TMALAC00075710	TSHANG00057870	TSHANG00096160
TetraHY594	TBOREA00105690	TBOREA00175720	TPYRIF00161330	TPYRIF00218000	TSHANG00194210	TSHANG00203540	TSP00092910	TSP00092920	TVORAX00121940	TVORAX00121950	TVORAX00172720	TEPIDO00154550	TMALAC00199860	TMALAC00222950	TSP00159460	TTHERM_00461750	TTHERM_00696940	TELLIO00201950	TPARAV00138120
TetraHY595	TBOREA00132470	TBOREA00132480	TEPIDO00097520	TEPIDO00097530	TMALAC00136850	TMALAC00136860	TPARAV00076030	TPARAV00076050	TPYRIF00160480	TPYRIF00160490	TSHANG00045330	TSHANG00045340	TSP00099370	TSP00099380	TTHERM_00529920	TTHERM_00529930	TVORAX00153330	TVORAX00153340	TELLIO00003610
TetraHY596	TBOREA00157430	TBOREA00157440	TPYRIF00202430	TPYRIF00202440	TSHANG00115690	TSHANG00115730	TSHANG00115740	TSHANG00115720	TSP00144070	TSP00144080	TTHERM_00659080	TTHERM_00659090	TVORAX00164200	TVORAX00164210	TVORAX00164220	TELLIO00069650	TEPIDO00147050	TMALAC00170400	TPARAV00130520
TetraHY597	TBOREA00159250	TBOREA00159260	TELLIO00180760	TELLIO00180770	TEPIDO00137730	TEPIDO00137740	TMALAC00175600	TMALAC00175610	TPARAV00192990	TPARAV00193000	TPYRIF00204500	TPYRIF00204510	TSP00141380	TSP00141390	TTHERM_00678270	TTHERM_00678280	TVORAX00120140	TVORAX00120150	TSHANG00072170
TetraHY598	TBOREA00174030	TBOREA00192910	TBOREA00192920	TPYRIF00104740	TPYRIF00239580	TPYRIF00239590	TPYRIF00239570	TSHANG00065810	TSHANG00070690	TSP00150370	TSP00192490	TSP00192500	TTHERM_000947372	TTHERM_00947370	TVORAX00215730	TVORAX00215740	TVORAX00215750	TELLIO00047020	TMALAC00217970
TetraHY599	TBOREA00176000	TBOREA00203460	TEPIDO00154360	TEPIDO00193700	TMALAC00214030	TMALAC00239000	TSP00159170	TSP00220690	TTHERM_00697410	TTHERM_01179760	TELLIO00201500	TELLIO00226160	TPYRIF00217620	TSHANG00213610	TVORAX00172390	TVORAX00205400	TPARAV00188910	TPYRIF00263800	TSHANG00095250
TetraHY600	TBOREA00194240	TBOREA00194250	TELLIO00196800	TELLIO00196810	TELLIO00196840	TELLIO00196870	TELLIO00196910	TEPIDO00196270	TEPIDO00196280	TPYRIF00077600	TPYRIF00244960	TSHANG00131830	TSHANG00131850	TSHANG00131860	TSP00193880	TSP00193890	TVORAX00212720	TVORAX00212760	TTHERM_00803530
TetraHY601	TBOREA00195030	TBOREA00201810	TPARAV00001010	TPARAV00001020	TPYRIF00247020	TPYRIF00247030	TPYRIF00247040	TSHANG00033800	TSHANG00163670	TSHANG00163680	TSP00196510	TSP00216650	TVORAX00229450	TVORAX00229460	TVORAX00229500	TELLIO00120930	TEPIDO00207310	TVORAX00228040	TPYRIF00258300
TetraHY602	TBOREA00197350	TBOREA00197360	TELLIO00154910	TELLIO00154920	TMALAC00209230	TMALAC00209370	TPYRIF00256130	TPYRIF00256140	TSP00202730	TSP00202740	TTHERM_01002600	TTHERM_01080330	TTHERM_01080350	TVORAX00243350	TVORAX00243360	TPARAV00138920	TSHANG00200020	TEPIDO00183080	TPARAV00082530
TetraHY603	TELLIO00000880	TELLIO00207160	TEPIDO00105630	TEPIDO00166800	TMALAC00155690	TMALAC00204650	TPARAV00075380	TPARAV00138710	TPYRIF00177540	TPYRIF00236360	TSHANG00076500	TSHANG00120020	TSP00109480	TSP00186270	TTHERM_00564120	TTHERM_00836750	TVORAX00169080	TVORAX00215140	TBOREA00190470
TetraHY604	TELLIO00006070	TELLIO00032990	TEPIDO00042840	TEPIDO00046860	TMALAC00061150	TMALAC00174300	TPARAV00018310	TPARAV00242770	TPYRIF00066580	TPYRIF00069160	TSHANG00113060	TSHANG00126370	TSP00087210	TSP00192110	TTHERM_00220950	TTHERM_00641110	TBOREA00050350	TVORAX00040010	TVORAX00052530
TetraHY605	TELLIO00013070	TELLIO00099450	TPYRIF00003900	TPYRIF00040270	TBOREA00034820	TEPIDO00011430	TMALAC00068200	TPARAV00120520	TSHANG00009780	TSP00006410	TTHERM_000637469	TVORAX00062170	TEPIDO00104870	TMALAC00101400	TPARAV00002100	TSHANG00102270	TSP00227310	TTHERM_00105030	TVORAX00008090
TetraHY606	TELLIO00018720	TELLIO00018740	TMALAC00164100	TMALAC00216080	TMALAC00216100	TVORAX00114710	TVORAX00114740	TBOREA00014030	TELLIO00018680	TEPIDO00021070	TPYRIF00030210	TSP00126680	TTHERM_00809230	TPARAV00026910	TSP00126620	TTHERM_00809160	TTHERM_00809200	TPYRIF00030250	TSP00126670
TetraHY607	TELLIO00020500	TELLIO00020510	TMALAC00134490	TMALAC00134500	TMALAC00134510	TPARAV00142000	TPARAV00236520	TPARAV00236570	TPYRIF00031280	TPYRIF00031290	TTHERM_001250061	TTHERM_01250070	TTHERM_01250090	TVORAX00017600	TVORAX00017610	TBOREA00013370	TEPIDO00021520	TSHANG00184200	TSP00217430
TetraHY608	TELLIO00025520	TELLIO00025540	TEPIDO00035290	TEPIDO00035300	TEPIDO00160990	TMALAC00038190	TMALAC00038200	TPYRIF00087460	TPYRIF00087470	TSHANG00038220	TSHANG00038230	TSP00014570	TSP00014590	TTHERM_00147600	TTHERM_00147610	TVORAX00231580	TVORAX00231590	TBOREA00047810	TPARAV00186770
TetraHY609	TELLIO00031000	TELLIO00136640	TEPIDO00153060	TEPIDO00156280	TMALAC00057510	TMALAC00146310	TPYRIF00065010	TPYRIF00221510	TSP00108040	TSP00198420	TTHERM_00160950	TTHERM_00594090	TVORAX00038500	TVORAX00101760	TBOREA00051790	TSHANG00198490	TBOREA00073260	TPARAV00052020	TSHANG00130490
TetraHY610	TELLIO00032860	TELLIO00210880	TPYRIF00036700	TPYRIF00036720	TPYRIF00036740	TPYRIF00036760	TPYRIF00036770	TPYRIF00036790	TPYRIF00036710	TPYRIF00036800	TPYRIF00036810	TTHERM_000277288	TTHERM_000277289	TTHERM_000277319	TTHERM_00277290	TTHERM_00277320	TSP00194110	TMALAC00202020	TVORAX00095390
TetraHY611	TELLIO00036460	TELLIO00058090	TEPIDO00003650	TEPIDO00006080	TMALAC00007290	TMALAC00013770	TPARAV00007930	TPARAV00168900	TPYRIF00020510	TPYRIF00075730	TSHANG00044460	TSHANG00068780	TSP00043000	TSP00050110	TTHERM_00011780	TTHERM_00052490	TVORAX00000520	TVORAX00134980	TBOREA00015470
TetraHY612	TELLIO00052560	TELLIO00070260	TEPIDO00141610	TEPIDO00147410	TMALAC00122700	TMALAC00169760	TPARAV00095660	TPARAV00125220	TPYRIF00154180	TPYRIF00202990	TSHANG00041390	TSHANG00114580	TSP00101610	TSP00143490	TTHERM_00455480	TTHERM_00657510	TVORAX00154520	TVORAX00165000	TBOREA00157910
TetraHY613	TELLIO00075140	TELLIO00211700	TEPIDO00071790	TEPIDO00135550	TMALAC00121670	TMALAC00185260	TPARAV00134040	TPARAV00172330	TPYRIF00110750	TPYRIF00198630	TSHANG00036770	TSHANG00111710	TSP00090360	TSP00197120	TTHERM_00287890	TTHERM_00715750	TVORAX00147210	TVORAX00187290	TBOREA00163400
TetraHY614	TELLIO00088200	TELLIO00088250	TELLIO00088270	TMALAC00243240	TMALAC00245040	TMALAC00245050	TTHERM_001330041	TTHERM_001330045	TTHERM_001330051	TTHERM_01330010	TTHERM_01330030	TTHERM_01330040	TTHERM_01330050	TTHERM_001330043	TTHERM_001330052	TTHERM_01415160	TMALAC00245070	TMALAC00243220	TELLIO00088300
TetraHY615	TELLIO00159340	TELLIO00165250	TMALAC00076120	TMALAC00195810	TBOREA00098530	TEPIDO00111310	TPARAV00168160	TPYRIF00104330	TSHANG00057630	TSP00078170	TSP00153190	TTHERM_00320440	TTHERM_00773480	TVORAX00150190	TEPIDO00142400	TPARAV00041140	TPYRIF00207150	TSHANG00193510	TVORAX00200730
TetraHY616	TELLIO00169820	TELLIO00169840	TEPIDO00102390	TEPIDO00102400	TEPIDO00190240	TPARAV00082100	TPARAV00182310	TPYRIF00168130	TPYRIF00168140	TSHANG00148080	TSHANG00189210	TSP00095680	TSP00095690	TTHERM_00624400	TTHERM_00624430	TVORAX00166980	TVORAX00166990	TBOREA00117330	TMALAC00140920
TetraHY617	TEPIDO00049140	TEPIDO00158250	TBOREA00061230	TELLIO00081600	TMALAC00060540	TPARAV00043790	TPYRIF00053310	TSHANG00190150	TSP00028010	TTHERM_00188670	TVORAX00046010	TELLIO00081580	TMALAC00060520	TPARAV00043780	TPYRIF00053290	TSHANG00091200	TSP00027990	TTHERM_00188700	TVORAX00046030
TetraHY618	TEPIDO00054410	TEPIDO00122580	TSHANG00123870	TSHANG00195860	TBOREA00040540	TELLIO00106070	TMALAC00142920	TPARAV00133000	TPYRIF00045130	TSP00009920	TTHERM_00431330	TVORAX00085170	TBOREA00040550	TEPIDO00054400	TMALAC00142910	TPYRIF00045120	TTHERM_00431340	TELLIO00106080	TVORAX00085180
TetraHY619	TEPIDO00102040	TEPIDO00198020	TEPIDO00118760	TBOREA00117680	TELLIO00169470	TMALAC00141260	TPYRIF00167720	TSP00096080	TTHERM_00624820	TVORAX00166600	TBOREA00152430	TELLIO00026330	TMALAC00171780	TPARAV00162730	TPYRIF00182160	TSHANG00036310	TSP00130690	TTHERM_00468020	TVORAX00175680
TetraHY620	TEPIDO00115890	TEPIDO00160520	TBOREA00130370	TELLIO00187970	TEPIDO00115910	TMALAC00161340	TPARAV00139900	TPYRIF00165920	TSHANG00165930	TSP00098020	TTHERM_00526960	TVORAX00133370	TELLIO00187960	TMALAC00161330	TPARAV00139890	TPYRIF00165930	TSP00098010	TTHERM_00526980	TVORAX00133360
TetraHY621	TEPIDO00137260	TEPIDO00204060	TBOREA00101060	TELLIO00175390	TEPIDO00137270	TMALAC00095560	TPARAV00128130	TPYRIF00088540	TSHANG00071840	TSP00063690	TTHERM_00411500	TVORAX00083550	TBOREA00101070	TELLIO00175380	TMALAC00095550	TPARAV00128120	TPYRIF00088530	TTHERM_00411510	TVORAX00083540
TetraHY622	TEPIDO00139170	TEPIDO00162270	TBOREA00160860	TELLIO00193690	TEPIDO00139150	TPYRIF00195460	TSHANG00186830	TSP00140760	TTHERM_00666650	TVORAX00250290	TBOREA00160880	TELLIO00193650	TMALAC00151230	TPARAV00160100	TPYRIF00195490	TSP00140780	TTHERM_00666680	TVORAX00232930	TPARAV00160080
TetraHY623	TEPIDO00169850	TEPIDO00182220	TBOREA00166990	TELLIO00120320	TEPIDO00182210	TMALAC00073440	TPYRIF00210920	TSHANG00169390	TSP00175240	TTHERM_00663920	TVORAX00180990	TBOREA00167000	TELLIO00120300	TPARAV00184240	TPYRIF00210930	TSHANG00188050	TTHERM_00663910	TVORAX00181000	TPARAV00184230
TetraHY624	TEPIDO00201640	TEPIDO00201650	TTHERM_000947489	TTHERM_00947480	TTHERM_01147170	TBOREA00193040	TELLIO00125340	TMALAC00218060	TPARAV00138690	TPYRIF00239450	TSHANG00192530	TSP00192620	TVORAX00215860	TMALAC00241330	TPYRIF00207630	TSHANG00065760	TTHERM_00688280	TVORAX00191840	TEPIDO00180280
TetraHY625	TMALAC00014420	TMALAC00097310	TPARAV00058030	TPARAV00110940	TPYRIF00019910	TPYRIF00183420	TSHANG00020860	TSHANG00127820	TBOREA00015940	TELLIO00058650	TEPIDO00003070	TEPIDO00073260	TSP00050720	TSP00066670	TTHERM_00051860	TTHERM_00420230	TVORAX00001240	TBOREA00108020	TVORAX00118510
TetraHY626	TMALAC00025020	TMALAC00025030	TMALAC00025050	TMALAC00184540	TMALAC00184550	TSHANG00163810	TSHANG00166860	TTHERM_001013279	TTHERM_001013299	TTHERM_01013280	TTHERM_01013290	TTHERM_00694410	TTHERM_00694420	TBOREA00179050	TPARAV00246890	TPYRIF00224340	TSP00211430	TVORAX00236310	TELLIO00055320
TetraHY627	TMALAC00036480	TMALAC00036500	TPARAV00001100	TPARAV00123440	TPARAV00199150	TPYRIF00006180	TPYRIF00006190	TPYRIF00006200	TVORAX00009920	TVORAX00009960	TVORAX00009950	TBOREA00005370	TELLIO00011260	TEPIDO00186540	TSHANG00204540	TSP00142720	TTHERM_00245630	TELLIO00011310	TEPIDO00065870
TetraHY628	TMALAC00120010	TMALAC00120070	TMALAC00227430	TMALAC00231000	TMALAC00238720	TMALAC00238750	TMALAC00238760	TMALAC00243390	TMALAC00243540	TMALAC00244800	TMALAC00245110	TMALAC00245330	TMALAC00246970	TMALAC00247380	TMALAC00227450	TMALAC00243400	TMALAC00243520	TMALAC00243360	TMALAC00245320
TetraHY629	TMALAC00204130	TMALAC00204140	TPARAV00100040	TPYRIF00189520	TPYRIF00189530	TPYRIF00189540	TSHANG00114990	TSHANG00115000	TSHANG00115010	TTHERM_00821940	TTHERM_00821960	TVORAX00064690	TVORAX00189700	TVORAX00189710	TVORAX00189720	TBOREA00170060	TELLIO00181470	TEPIDO00172670	TSP00186660
TetraHY630	TPARAV00000590	TPARAV00000610	TBOREA00006180	TELLIO00010920	TEPIDO00065570	TMALAC00036150	TPYRIF00135340	TSHANG00171200	TSP00180010	TTHERM_00245320	TVORAX00010640	TBOREA00006200	TELLIO00010900	TMALAC00036140	TPYRIF00135320	TSHANG00171210	TSP00180030	TTHERM_00245310	TVORAX00010660
TetraHY631	TPARAV00010220	TPARAV00032550	TPARAV00113560	TPARAV00134640	TPARAV00159270	TPARAV00159280	TPARAV00162960	TPARAV00162970	TPARAV00180100	TPARAV00205410	TPARAV00216400	TPARAV00230400	TPARAV00232310	TPARAV00235520	TPARAV00113550	TPARAV00043320	TPARAV00205400	TBOREA00027100	TSP00043030
TetraHY632	TPARAV00021400	TPARAV00042120	TPARAV00029030	TSHANG00083470	TSHANG00145620	TBOREA00186590	TELLIO00064490	TEPIDO00190830	TMALAC00011330	TPYRIF00083820	TSHANG00145610	TSP00184420	TTHERM_00083480	TVORAX00059740	TELLIO00033030	TMALAC00174260	TPYRIF00066630	TTHERM_00641150	TVORAX00040060
TetraHY633	TPARAV00039100	TPARAV00148270	TPARAV00159390	TPARAV00206680	TPYRIF00002360	TPYRIF00002370	TSHANG00115170	TSHANG00115220	TSP00113180	TSP00113210	TBOREA00002020	TELLIO00015110	TMALAC00152980	TSP00018360	TTHERM_00425830	TTHERM_00417910	TVORAX00080300	TVORAX00080330	TPYRIF00002390
TetraHY634	TPARAV00081670	TPARAV00222730	TPARAV00237000	TPARAV00244220	TPARAV00244240	TPARAV00143370	TPARAV00199420	TPARAV00222870	TPARAV00237010	TPARAV00143380	TPARAV00244230	TPARAV00222860	TPARAV00236960	TPARAV00236980	TPARAV00236970	TPARAV00236990	TPARAV00237020	TPARAV00237030	TSP00133690
TetraHY635	TPARAV00088000	TPARAV00154130	TPARAV00172260	TPARAV00172270	TPARAV00176270	TPARAV00178770	TPARAV00217430	TPARAV00217490	TPYRIF00132370	TPYRIF00132390	TPYRIF00132400	TPYRIF00132410	TBOREA00083320	TEPIDO00107750	TSP00115400	TPYRIF00132340	TSP00115390	TVORAX00180410	TPYRIF00132350
TetraHY636	TPARAV00132490	TPARAV00137080	TBOREA00042230	TELLIO00107400	TEPIDO00121940	TMALAC00104710	TPYRIF00043330	TSHANG00142460	TSP00011720	TTHERM_00630430	TVORAX00202870	TBOREA00042250	TELLIO00107410	TEPIDO00053410	TMALAC00104700	TPYRIF00043310	TSP00011740	TTHERM_00630440	TVORAX00202850
TetraHY637	TPARAV00138660	TPARAV00160740	TPARAV00233640	TPARAV00233650	TPARAV00254260	TSHANG00082390	TSHANG00082400	TSHANG00082410	TBOREA00044770	TELLIO00049060	TEPIDO00175430	TMALAC00043410	TPYRIF00056310	TSP00017400	TTHERM_00726100	TVORAX00069230	TELLIO00039500	TSHANG00205160	TSP00052010
TetraHY638	TPARAV00238310	TPARAV00243240	TPARAV00243250	TSHANG00017760	TSHANG00193760	TSHANG00192460	TSHANG00192470	TSHANG00193770	TSHANG00193780	TBOREA00091670	TELLIO00076120	TEPIDO00072600	TMALAC00198460	TPYRIF00109500	TSP00091530	TTHERM_00292120	TVORAX00146150	TEPIDO00026720	TPYRIF00109510
TetraHY639	TPYRIF00008190	TPYRIF00008200	TSP00002150	TSP00002160	TBOREA00007520	TELLIO00140420	TMALAC00000580	TTHERM_000652609	TVORAX00011310	TBOREA00148800	TPARAV00027370	TSP00122420	TBOREA00155470	TELLIO00217460	TEPIDO00102530	TMALAC00193610	TSHANG00119030	TSP00134520	TTHERM_00762990
TetraHY640	TPYRIF00023210	TSHANG00161040	TSHANG00161070	TSHANG00161080	TSHANG00161090	TSHANG00161100	TSHANG00161120	TSHANG00161130	TSHANG00213390	TTHERM_01159940	TTHERM_01159950	TTHERM_01159960	TBOREA00029620	TSP00053980	TELLIO00132290	TMALAC00161290	TPYRIF00023200	TVORAX00103200	TVORAX00005240
TetraHY641	TPYRIF00066530	TPYRIF00068460	TSHANG00113100	TSHANG00179340	TVORAX00039960	TVORAX00051850	TBOREA00050400	TELLIO00006650	TELLIO00032910	TEPIDO00046810	TMALAC00061840	TMALAC00174410	TPARAV00017510	TPARAV00144800	TSP00192060	TTHERM_00219280	TTHERM_00640050	TEPIDO00043460	TSP00087920
TetraHY642	TPYRIF00106180	TPYRIF00106190	TTHERM_00123900	TTHERM_00123910	TTHERM_00123920	TTHERM_00123930	TTHERM_00123940	TTHERM_00123950	TTHERM_00123960	TBOREA00138320	TELLIO00190160	TEPIDO00134690	TMALAC00017660	TSHANG00063090	TSP00226410	TVORAX00036610	TMALAC00027940	TTHERM_00123970	TTHERM_01029890
TetraHY643	TPYRIF00116540	TPYRIF00116550	TPYRIF00116630	TPYRIF00116560	TPYRIF00116570	TPYRIF00116590	TPYRIF00116600	TPYRIF00116610	TPYRIF00116620	TPYRIF00116660	TBOREA00134310	TSP00048590	TBOREA00134340	TELLIO00038120	TMALAC00098740	TSP00048610	TTHERM_00022820	TEPIDO00004810	TSP00048600
TetraHY644	TSHANG00053140	TSHANG00077120	TSHANG00077140	TSHANG00053110	TSHANG00053120	TSHANG00053130	TSHANG00077070	TSHANG00077080	TSHANG00077090	TSHANG00077100	TSHANG00077110	TSHANG00077130	TSHANG00077150	TSHANG00077160	TSHANG00077170	TSHANG00077180	TSHANG00077050	TSHANG00131770	TMALAC00078460
TetraHY645	TSHANG00196220	TSHANG00208220	TSP00237440	TSP00238070	TSP00242110	TSP00244240	TSP00249230	TSP00250720	TSP00238060	TSP00243050	TSP00238080	TSP00242120	TSP00244900	TSP00240550	TSP00245560	TSP00249700	TEPIDO00207640	TSP00251390	TTHERM_00365410
TetraHY646	TSP00052310	TSP00057590	TBOREA00054350	TELLIO00039940	TEPIDO00026120	TMALAC00077430	TPARAV00046840	TPYRIF00026200	TSHANG00017220	TTHERM_00790790	TVORAX00208160	TBOREA00082440	TELLIO00076820	TEPIDO00057720	TMALAC00081090	TPARAV00089940	TPYRIF00063240	TTHERM_00316500	TVORAX00058700
TetraHY647	TVORAX00007580	TVORAX00032210	TVORAX00159830	TVORAX00183030	TVORAX00015250	TVORAX00098020	TVORAX00149730	TVORAX00166440	TVORAX00196110	TVORAX00026600	TVORAX00046020	TVORAX00098180	TVORAX00120940	TVORAX00166460	TVORAX00186930	TVORAX00204820	TVORAX00251650	TVORAX00120930	TVORAX00201680
TetraHY648	TVORAX00046520	TVORAX00054280	TBOREA00033860	TELLIO00069020	TELLIO00081120	TEPIDO00038100	TEPIDO00048730	TMALAC00033030	TMALAC00060070	TPARAV00019370	TPARAV00043360	TPYRIF00033800	TPYRIF00052550	TSHANG00200310	TSP00027520	TSP00041280	TTHERM_000570549	TTHERM_00189180	TBOREA00060800
TetraHY649	TBOREA00000730	TELLIO00016520	TEPIDO00058830	TMALAC00091340	TPARAV00005150	TPYRIF00000770	TSHANG00089720	TSP00019750	TSP00019760	TTHERM_00378950	TVORAX00081660	TELLIO00016510	TEPIDO00058840	TMALAC00091330	TPARAV00005140	TPYRIF00000810	TSP00019740	TTHERM_00378940	TVORAX00081670
TetraHY650	TBOREA00004440	TELLIO00012200	TELLIO00012210	TEPIDO00066460	TEPIDO00066470	TMALAC00037390	TMALAC00037400	TPARAV00001690	TPYRIF00004650	TPYRIF00004660	TSHANG00058920	TSHANG00058930	TSP00204180	TSP00204190	TTHERM_00107070	TTHERM_00107080	TVORAX00008900	TVORAX00008910	TPARAV00001680
TetraHY651	TBOREA00009860	TELLIO00116680	TEPIDO00008650	TMALAC00003280	TPARAV00130550	TPYRIF00010890	TSHANG00004160	TSP00045610	TTHERM_00037130	TVORAX00013800	TBOREA00009870	TELLIO00116690	TEPIDO00008640	TMALAC00003290	TPARAV00130540	TPYRIF00010900	TSP00045600	TTHERM_00037140	TVORAX00013810
TetraHY652	TBOREA00010690	TELLIO00117710	TEPIDO00007950	TMALAC00004340	TPARAV00195810	TPYRIF00011820	TSHANG00004720	TSP00044670	TTHERM_00039260	TVORAX00179360	TBOREA00010700	TELLIO00117720	TEPIDO00007940	TMALAC00004350	TPARAV00195790	TSHANG00004730	TSP00044660	TTHERM_00039270	TVORAX00179350
TetraHY653	TBOREA00016910	TELLIO00059780	TEPIDO00001870	TMALAC00015490	TPARAV00056740	TPYRIF00018720	TSHANG00015260	TSP00037430	TTHERM_00047680	TVORAX00002330	TBOREA00016920	TELLIO00059790	TEPIDO00001860	TMALAC00015500	TPARAV00056730	TPYRIF00018710	TSHANG00015270	TTHERM_00047660	TVORAX00002340
TetraHY654	TBOREA00021200	TELLIO00093010	TEPIDO00017910	TMALAC00023590	TPARAV00012210	TPYRIF00059880	TSHANG00002680	TSP00003280	TTHERM_000069389	TVORAX00050130	TBOREA00021210	TELLIO00093000	TEPIDO00017900	TMALAC00023600	TPARAV00012220	TPYRIF00059870	TSHANG00002670	TTHERM_00069400	TVORAX00050140
TetraHY655	TBOREA00024050	TELLIO00063920	TELLIO00063930	TEPIDO00016060	TEPIDO00016070	TMALAC00010550	TMALAC00010570	TPYRIF00119420	TSP00023330	TSP00023340	TTHERM_00085250	TTHERM_00085270	TVORAX00060520	TSHANG00142420	TPYRIF00119450	TSHANG00142410	TVORAX00060470	TPARAV00028540	TPARAV00028530
TetraHY656	TBOREA00025850	TELLIO00037530	TEPIDO00005220	TMALAC00008480	TPARAV00007100	TPYRIF00117350	TSHANG00090480	TSP00047950	TTHERM_00016050	TVORAX00031950	TBOREA00025860	TELLIO00037510	TMALAC00008470	TPARAV00007110	TPYRIF00117360	TSHANG00090470	TSP00047940	TTHERM_00016040	TVORAX00031940
TetraHY657	TBOREA00028530	TELLIO00053800	TEPIDO00040340	TMALAC00168760	TPARAV00139630	TPYRIF00024650	TSHANG00114700	TSP00189720	TTHERM_00991620	TVORAX00160090	TBOREA00028550	TELLIO00053900	TEPIDO00040360	TMALAC00168830	TPARAV00156560	TPYRIF00024610	TSP00189680	TTHERM_00991590	TVORAX00160120
TetraHY658	TBOREA00032180	TELLIO00067360	TEPIDO00039560	TMALAC00034760	TSHANG00096630	TSP00166730	TTHERM_00312770	TBOREA00032190	TELLIO00067370	TPARAV00021110	TPYRIF00035830	TTHERM_00312780	TVORAX00096290	TBOREA00032200	TELLIO00067390	TPYRIF00035820	TSP00166740	TTHERM_000312789	TVORAX00220080
TetraHY659	TBOREA00043050	TELLIO00050800	TEPIDO00023430	TMALAC00045240	TPARAV00038410	TPYRIF00054380	TSHANG00031540	TSP00015400	TTHERM_000384929	TVORAX00067350	TBOREA00043060	TELLIO00050790	TEPIDO00023440	TMALAC00045230	TPARAV00038400	TSHANG00031550	TSP00015410	TTHERM_00384930	TVORAX00067360
TetraHY660	TBOREA00043750	TELLIO00050020	TEPIDO00024260	TMALAC00044430	TPARAV00037640	TPYRIF00055220	TSHANG00091940	TTHERM_00389660	TVORAX00068200	TBOREA00043760	TSP00016230	TELLIO00050010	TPARAV00037630	TPYRIF00055230	TSP00016240	TTHERM_00389670	TVORAX00068210	TMALAC00044420	TVORAX00068220
TetraHY661	TBOREA00054450	TELLIO00039800	TEPIDO00026070	TMALAC00077290	TPARAV00046810	TPYRIF00025860	TSHANG00017170	TSP00052240	TTHERM_00790950	TVORAX00247590	TBOREA00054480	TELLIO00039730	TEPIDO00026060	TMALAC00077270	TPARAV00046780	TPYRIF00025830	TSP00052220	TTHERM_00767550	TVORAX00247610
TetraHY662	TBOREA00068050	TELLIO00046230	TEPIDO00049900	TMALAC00066220	TPARAV00113520	TPYRIF00069970	TSHANG00133190	TSP00120850	TTHERM_00079359	TVORAX00024640	TBOREA00068060	TELLIO00046220	TEPIDO00049910	TMALAC00066230	TPYRIF00069980	TSHANG00133200	TTHERM_00079340	TVORAX00024630	TPARAV00113510
TetraHY663	TBOREA00068370	TELLIO00045810	TEPIDO00050190	TMALAC00066590	TPARAV00099530	TPYRIF00070320	TSHANG00101600	TSP00120510	TTHERM_00078950	TVORAX00024260	TBOREA00068380	TELLIO00045800	TMALAC00066600	TPARAV00099540	TPYRIF00070330	TSHANG00101590	TSP00120500	TTHERM_00078940	TVORAX00024250
TetraHY664	TBOREA00081730	TELLIO00077580	TEPIDO00056970	TMALAC00082000	TPYRIF00062480	TSHANG00157230	TSP00058420	TTHERM_00317450	TVORAX00057930	TBOREA00081740	TELLIO00077570	TEPIDO00056960	TMALAC00081990	TPARAV00090770	TPYRIF00062490	TSP00058410	TTHERM_00317440	TVORAX00057940	TPARAV00090830
TetraHY665	TBOREA00085240	TELLIO00001390	TEPIDO00051620	TMALAC00078810	TPARAV00058700	TPYRIF00098370	TSHANG00076980	TSP00071450	TTHERM_00294520	TVORAX00087630	TBOREA00085250	TELLIO00001400	TEPIDO00051630	TMALAC00078820	TPARAV00058720	TPYRIF00098360	TSP00071460	TTHERM_00294550	TVORAX00087640
TetraHY666	TBOREA00090230	TELLIO00074680	TEPIDO00071390	TMALAC00121270	TPYRIF00247800	TSHANG00121130	TSP00199200	TTHERM_00285480	TVORAX00224340	TBOREA00090250	TEPIDO00071400	TMALAC00121280	TPYRIF00247810	TSHANG00121140	TSP00199190	TTHERM_00285490	TVORAX00224330	TPARAV00040330	TPARAV00040320
TetraHY667	TBOREA00095000	TELLIO00158580	TEPIDO00063850	TMALAC00093560	TPARAV00041800	TPYRIF00119760	TSHANG00015410	TSP00060340	TTHERM_00348080	TVORAX00094760	TBOREA00095010	TELLIO00158570	TEPIDO00063860	TSP00060350	TVORAX00094750	TMALAC00093550	TPYRIF00119770	TTHERM_00348090	TPARAV00084740
TetraHY668	TBOREA00096640	TELLIO00086230	TEPIDO00099410	TMALAC00136100	TPARAV00072840	TPYRIF00190530	TSHANG00033770	TSP00104320	TTHERM_00185890	TVORAX00104240	TBOREA00096650	TELLIO00086260	TEPIDO00099400	TMALAC00136070	TPARAV00072810	TPYRIF00190520	TSHANG00033760	TTHERM_00185880	TVORAX00104230
TetraHY669	TBOREA00098000	TEPIDO00110900	TMALAC00075430	TPARAV00167860	TPYRIF00104990	TSHANG00155780	TSP00077510	TTHERM_00324430	TVORAX00204190	TBOREA00098010	TELLIO00164400	TMALAC00075440	TPARAV00167850	TPYRIF00104970	TSHANG00155790	TTHERM_00324420	TVORAX00204210	TPYRIF00104980	TVORAX00204200
TetraHY670	TBOREA00100600	TELLIO00175980	TEPIDO00158040	TMALAC00096150	TPARAV00033070	TPYRIF00089630	TSHANG00071380	TSP00064300	TTHERM_00408870	TVORAX00084340	TBOREA00100610	TELLIO00175970	TMALAC00096140	TPARAV00033080	TPYRIF00089620	TSHANG00071390	TSP00064290	TTHERM_00408880	TVORAX00084330
TetraHY671	TBOREA00101720	TELLIO00138310	TEPIDO00162750	TMALAC00029870	TPARAV00230740	TPYRIF00046090	TSHANG00124480	TSP00061800	TTHERM_00257170	TVORAX00205050	TBOREA00101730	TELLIO00138320	TEPIDO00200120	TMALAC00029860	TPARAV00230750	TPYRIF00046100	TSHANG00140870	TTHERM_00257160	TVORAX00205040
TetraHY672	TBOREA00105420	TELLIO00133670	TELLIO00133680	TEPIDO00084710	TEPIDO00084720	TMALAC00199570	TMALAC00199590	TPARAV00129020	TPYRIF00161610	TPYRIF00161620	TSHANG00101700	TSP00092610	TSP00092620	TTHERM_00463030	TTHERM_00463070	TVORAX00121710	TVORAX00121730	TSHANG00101690	TPARAV00129010
TetraHY673	TBOREA00106530	TELLIO00121640	TEPIDO00074920	TMALAC00107940	TPARAV00070260	TPYRIF00124940	TSHANG00007410	TSP00065350	TTHERM_000444859	TVORAX00124570	TBOREA00106550	TELLIO00121650	TEPIDO00074900	TPARAV00070270	TPYRIF00124950	TSHANG00007380	TSP00065330	TTHERM_00444850	TVORAX00124590
TetraHY674	TBOREA00110030	TELLIO00111470	TEPIDO00077310	TMALAC00107070	TPARAV00064890	TPYRIF00137730	TSHANG00153060	TSP00069260	TTHERM_00471930	TVORAX00131440	TBOREA00110040	TELLIO00111480	TEPIDO00077320	TMALAC00107060	TPARAV00064880	TPYRIF00137740	TSP00069250	TTHERM_00471929	TVORAX00131450
TetraHY675	TEPIDO00067180	TBOREA00112330	TELLIO00148380	TMALAC00240170	TPARAV00080160	TPYRIF00108320	TSHANG00035170	TSP00070480	TTHERM_00393040	TBOREA00112340	TELLIO00148390	TEPIDO00067170	TMALAC00240190	TPARAV00080150	TPYRIF00108330	TSP00070490	TTHERM_00393070	TVORAX00109010	TVORAX00109000
TetraHY676	TBOREA00112510	TELLIO00148610	TEPIDO00067050	TMALAC00235560	TPARAV00079900	TPYRIF00108520	TSHANG00035350	TSP00070650	TTHERM_00393330	TVORAX00109180	TBOREA00112520	TELLIO00148620	TEPIDO00067040	TMALAC00235580	TPARAV00079870	TPYRIF00108530	TTHERM_00393340	TVORAX00109190	TPYRIF00108510
TetraHY677	TBOREA00118410	TELLIO00185530	TEPIDO00083510	TMALAC00114840	TPYRIF00141600	TSHANG00187720	TSP00144860	TTHERM_00486400	TVORAX00130590	TBOREA00118420	TELLIO00185550	TMALAC00114850	TPARAV00077910	TPYRIF00141590	TSHANG00187730	TSP00144880	TTHERM_00486410	TVORAX00130580	TPARAV00077870
TetraHY678	TBOREA00122180	TELLIO00163290	TELLIO00163300	TEPIDO00076650	TEPIDO00076660	TMALAC00124400	TMALAC00124410	TPARAV00083260	TPYRIF00129640	TPYRIF00129650	TSHANG00117050	TSP00079630	TSP00079640	TTHERM_00442210	TTHERM_00442230	TVORAX00115810	TVORAX00115820	TPARAV00083270	TSHANG00117040
TetraHY679	TBOREA00128050	TELLIO00173150	TEPIDO00079950	TMALAC00113110	TPARAV00110030	TPYRIF00212830	TSHANG00009020	TSP00102890	TTHERM_00475150	TVORAX00105030	TBOREA00128060	TELLIO00173160	TMALAC00113100	TPYRIF00212840	TSHANG00009030	TSP00102880	TTHERM_00475170	TVORAX00105020	TPARAV00110040
TetraHY680	TBOREA00129720	TELLIO00188710	TEPIDO00116460	TMALAC00162160	TPARAV00140580	TPYRIF00165060	TSHANG00047150	TSP00098720	TTHERM_000525101	TVORAX00134270	TBOREA00129730	TELLIO00188700	TEPIDO00116470	TMALAC00162150	TPARAV00140590	TPYRIF00165070	TSP00098710	TTHERM_00525110	TVORAX00134260
TetraHY681	TBOREA00139530	TELLIO00119360	TEPIDO00112250	TMALAC00074590	TPARAV00147810	TPYRIF00148370	TSHANG00055040	TSP00114540	TTHERM_00558180	TVORAX00183100	TBOREA00139540	TELLIO00119350	TEPIDO00112240	TEPIDO00194900	TMALAC00074600	TPARAV00147820	TSHANG00055050	TSP00114550	TTHERM_00558190
TetraHY682	TBOREA00144750	TELLIO00197670	TMALAC00163820	TPARAV00157310	TPYRIF00173320	TSP00117990	TTHERM_00600510	TVORAX00170830	TBOREA00144760	TELLIO00197660	TEPIDO00171880	TMALAC00163830	TPARAV00157320	TPYRIF00173310	TSHANG00068420	TTHERM_00600520	TVORAX00170840	TEPIDO00152610	TSHANG00068410
TetraHY683	TBOREA00153020	TELLIO00025760	TEPIDO00119320	TMALAC00171220	TPARAV00218360	TPYRIF00182850	TSHANG00123580	TSP00130060	TTHERM_00722940	TVORAX00176310	TBOREA00153030	TELLIO00025750	TEPIDO00119330	TMALAC00171210	TPARAV00218290	TPYRIF00182860	TSHANG00123600	TSP00130050	TTHERM_00722930
TetraHY684	TBOREA00153070	TELLIO00090760	TEPIDO00131420	TMALAC00210810	TPARAV00199380	TPYRIF00264070	TSHANG00050100	TSP00125040	TTHERM_001228999	TVORAX00185520	TBOREA00153080	TELLIO00090750	TEPIDO00176640	TPARAV00199360	TPYRIF00264080	TSHANG00050150	TTHERM_01228990	TVORAX00185530	TEPIDO00131430
TetraHY685	TBOREA00153270	TELLIO00090380	TEPIDO00131590	TMALAC00210500	TPYRIF00202230	TSHANG00050240	TSP00125250	TTHERM_00890160	TVORAX00185750	TBOREA00153280	TELLIO00090330	TEPIDO00131600	TMALAC00210440	TPARAV00199170	TPYRIF00202210	TSHANG00050250	TSP00125270	TTHERM_00890100	TPARAV00199180
TetraHY686	TBOREA00158650	TELLIO00186930	TEPIDO00139720	TMALAC00138320	TPARAV00183660	TPYRIF00191420	TSHANG00055570	TSP00138740	TTHERM_00579040	TVORAX00161410	TBOREA00158660	TELLIO00186940	TMALAC00138330	TPARAV00183710	TPYRIF00191430	TSHANG00055560	TSP00138730	TTHERM_00579050	TVORAX00161390
TetraHY687	TBOREA00159840	TELLIO00196030	TEPIDO00120600	TMALAC00179640	TPYRIF00196230	TSHANG00072800	TSP00139720	TTHERM_00670490	TVORAX00178430	TBOREA00159850	TELLIO00196020	TMALAC00179630	TPARAV00163520	TPYRIF00196220	TSHANG00072810	TSP00139710	TTHERM_00670500	TVORAX00178440	TPARAV00163510
TetraHY688	TBOREA00168060	TELLIO00154140	TELLIO00154150	TEPIDO00143030	TEPIDO00143040	TMALAC00145330	TMALAC00145340	TPARAV00169750	TPYRIF00215380	TPYRIF00215390	TSHANG00041860	TSHANG00041870	TSP00155520	TSP00155530	TTHERM_00627200	TTHERM_00627210	TVORAX00174700	TPARAV00169730	TVORAX00174720
TetraHY689	TBOREA00175360	TEPIDO00138590	TMALAC00126580	TPARAV00171860	TPYRIF00151800	TSHANG00129560	TSP00229230	TTHERM_01060790	TVORAX00164050	TBOREA00175370	TELLIO00142680	TEPIDO00138600	TMALAC00126560	TPARAV00048770	TSHANG00129570	TSP00229220	TTHERM_01060780	TVORAX00164070	TPARAV00048780
TetraHY690	TBOREA00183250	TELLIO00214040	TEPIDO00171510	TMALAC00170650	TPARAV00213590	TPYRIF00203850	TSHANG00101110	TSP00161800	TTHERM_000647329	TVORAX00168550	TBOREA00183260	TEPIDO00171500	TMALAC00170640	TPARAV00213570	TSP00161810	TTHERM_00647330	TELLIO00214050	TPYRIF00203860	TVORAX00168560
TetraHY691	TBOREA00184200	TELLIO00073690	TEPIDO00148360	TMALAC00205120	TPARAV00200370	TPYRIF00227490	TSHANG00109070	TSP00173210	TTHERM_00842490	TVORAX00217720	TBOREA00184210	TELLIO00073680	TEPIDO00148370	TMALAC00205130	TPARAV00200390	TPYRIF00227500	TSHANG00109080	TSP00173230	TVORAX00217710
TetraHY692	TBOREA00184660	TELLIO00203110	TEPIDO00153620	TMALAC00192060	TPARAV00174150	TPYRIF00228030	TSHANG00105210	TSP00185340	TTHERM_00760390	TVORAX00218630	TBOREA00184670	TELLIO00203100	TEPIDO00153610	TMALAC00192050	TPARAV00174180	TPYRIF00228040	TSP00185330	TTHERM_00760400	TVORAX00218640
TetraHY693	TBOREA00189340	TELLIO00010340	TEPIDO00065230	TMALAC00035530	TPARAV00000050	TPYRIF00184150	TSHANG00099430	TSP00196010	TTHERM_00243670	TVORAX00173680	TBOREA00189440	TELLIO00010350	TMALAC00035550	TPARAV00000060	TPYRIF00184160	TSHANG00099440	TSP00197490	TTHERM_00243690	TVORAX00173690
TetraHY694	TBOREA00195550	TELLIO00211060	TEPIDO00177500	TMALAC00188810	TPARAV00202120	TPYRIF00193040	TSHANG00098120	TSP00200850	TTHERM_01087940	TVORAX00235340	TBOREA00195560	TELLIO00211070	TEPIDO00177510	TMALAC00188800	TPYRIF00193050	TSHANG00098100	TSP00200860	TEPIDO00177520	TTHERM_01087950
TetraHY695	TBOREA00204020	TELLIO00158790	TEPIDO00197860	TMALAC00239670	TPARAV00240010	TPYRIF00264030	TSHANG00175360	TSP00225230	TTHERM_01207740	TVORAX00246560	TBOREA00204030	TELLIO00158780	TEPIDO00197870	TMALAC00239660	TPARAV00060540	TPYRIF00264040	TSHANG00175370	TTHERM_001207740	TVORAX00246570
TetraHY696	TBOREA00205010	TELLIO00226940	TEPIDO00200690	TMALAC00241490	TPARAV00206320	TPYRIF00265780	TSHANG00164020	TSP00246550	TTHERM_01276440	TVORAX00247970	TBOREA00205020	TELLIO00226930	TEPIDO00200700	TPARAV00206310	TPYRIF00265770	TSHANG00164010	TSP00236040	TTHERM_001276421	TVORAX00247980
TetraHY697	TBOREA00000320	TBOREA00000360	TBOREA00002700	TMALAC00052700	TMALAC00207150	TPYRIF00002730	TPYRIF00002890	TPYRIF00002900	TPYRIF00003040	TPYRIF00000450	TSP00020200	TSP00121580	TTHERM_00450930	TVORAX00081290	TELLIO00144290	TPARAV00000200	TSP00020150	TVORAX00079800
TetraHY698	TBOREA00022550	TBOREA00101600	TMALAC00012640	TMALAC00181750	TMALAC00242960	TMALAC00127470	TMALAC00127480	TSP00024990	TSP00028210	TSP00169220	TTHERM_00355470	TTHERM_00402160	TTHERM_00759030	TTHERM_01166270	TTHERM_01166260	TELLIO00215570	TPYRIF00082560	TVORAX00078040
TetraHY699	TBOREA00044860	TBOREA00044880	TELLIO00048940	TELLIO00048960	TTHERM_000726249	TTHERM_00726210	TVORAX00069320	TVORAX00069360	TMALAC00043310	TPYRIF00056420	TSHANG00032880	TSP00017500	TEPIDO00025380	TMALAC00043290	TPARAV00036500	TSP00017530	TEPIDO00025360	TSHANG00032910
TetraHY700	TBOREA00058280	TBOREA00058290	TPARAV00052340	TPARAV00052360	TPARAV00052500	TPYRIF00099220	TPYRIF00099240	TSP00021620	TSP00021630	TELLIO00166350	TEPIDO00086490	TMALAC00103430	TPARAV00052380	TSHANG00079850	TTHERM_00414520	TVORAX00076630	TSHANG00079840	TPARAV00052280
TetraHY701	TBOREA00114620	TBOREA00114680	TMALAC00157360	TMALAC00157440	TTHERM_00717660	TTHERM_00717670	TSP00174710	TELLIO00190370	TEPIDO00030440	TMALAC00017930	TPARAV00060720	TPYRIF00012760	TSHANG00025460	TSP00223920	TSP00223930	TTHERM_00123590	TVORAX00071090	TTHERM_00717610
TetraHY702	TBOREA00136880	TBOREA00136900	TPYRIF00031570	TPYRIF00031630	TPYRIF00031620	TSP00224900	TSP00224910	TSP00224940	TTHERM_000857793	TTHERM_00112760	TTHERM_00857790	TBOREA00136840	TSP00224870	TEPIDO00202510	TMALAC00173540	TVORAX00111810	TSP00224950	TELLIO00127130
TetraHY703	TBOREA00138560	TBOREA00138580	TELLIO00043310	TELLIO00104690	TMALAC00132400	TMALAC00205650	TPYRIF00199840	TPYRIF00199860	TPYRIF00242450	TSP00208620	TSP00208640	TTHERM_00675550	TTHERM_00833730	TVORAX00065860	TVORAX00065870	TVORAX00065880	TEPIDO00089880	TSHANG00188530
TetraHY704	TBOREA00139660	TBOREA00139670	TSHANG00047320	TSHANG00047330	TSHANG00047340	TSHANG00047350	TSHANG00047360	TSHANG00047370	TSHANG00047380	TSHANG00047390	TSHANG00047400	TSHANG00047410	TSHANG00144310	TSP00114610	TSP00114620	TSP00114640	TSP00114650	TBOREA00206740
TetraHY705	TBOREA00147010	TBOREA00147030	TBOREA00170410	TELLIO00129960	TELLIO00129970	TMALAC00177650	TMALAC00233210	TPARAV00088170	TPARAV00208270	TPARAV00088180	TSHANG00115900	TSHANG00115920	TSP00117060	TSP00117070	TSP00214900	TEPIDO00168970	TPYRIF00263970	TVORAX00245750
TetraHY706	TBOREA00151100	TBOREA00151110	TPYRIF00179930	TPYRIF00179940	TPYRIF00179950	TPYRIF00179980	TPYRIF00179970	TSP00123560	TSP00123570	TVORAX00112360	TVORAX00112370	TBOREA00151090	TELLIO00083940	TMALAC00186880	TPARAV00103190	TSHANG00048950	TSP00123580	TTHERM_00713240
TetraHY707	TBOREA00167090	TBOREA00167100	TELLIO00120260	TELLIO00120270	TEPIDO00169900	TEPIDO00182250	TMALAC00073500	TMALAC00073510	TPYRIF00210990	TPYRIF00211000	TSP00175330	TSP00175340	TTHERM_00663829	TTHERM_00663840	TVORAX00181050	TVORAX00181060	TSHANG00169410	TPARAV00098390
TetraHY708	TBOREA00176900	TBOREA00176910	TEPIDO00145320	TEPIDO00145330	TMALAC00173090	TMALAC00173100	TPYRIF00184970	TPYRIF00184980	TSHANG00108420	TSHANG00108430	TSP00171460	TSP00171470	TTHERM_00538860	TTHERM_00538870	TVORAX00209680	TVORAX00209690	TPARAV00146720	TELLIO00214320
TetraHY709	TBOREA00198140	TBOREA00198180	TPYRIF00177130	TPYRIF00243030	TPYRIF00243040	TSHANG00166310	TSHANG00166330	TSHANG00166320	TSP00207420	TSP00207480	TVORAX00224850	TVORAX00224860	TBOREA00193270	TEPIDO00015790	TSP00194960	TMALAC00086690	TTHERM_00209410	TEPIDO00091630
TetraHY710	TELLIO00000830	TELLIO00158310	TEPIDO00064090	TEPIDO00105680	TPARAV00075440	TPARAV00084990	TPYRIF00120020	TPYRIF00177600	TSHANG00015620	TSHANG00076450	TSP00060610	TSP00109400	TTHERM_00348360	TTHERM_00564170	TVORAX00094500	TVORAX00169170	TBOREA00095240	TMALAC00093290
TetraHY711	TELLIO00022980	TELLIO00168910	TMALAC00040570	TMALAC00213520	TPARAV00013080	TPARAV00211670	TPYRIF00142540	TPYRIF00241480	TSHANG00069920	TSHANG00184530	TSP00011990	TSP00182750	TTHERM_00152110	TTHERM_00931970	TVORAX00013990	TVORAX00225350	TBOREA00190050	TEPIDO00033120
TetraHY712	TELLIO00052820	TELLIO00218260	TEPIDO00113050	TEPIDO00151400	TPARAV00124910	TPARAV00181950	TPYRIF00153890	TPYRIF00220250	TSHANG00154770	TSHANG00160740	TSP00101900	TSP00170640	TTHERM_00456750	TTHERM_00825440	TVORAX00154840	TVORAX00226690	TBOREA00177600	TMALAC00122960
TetraHY713	TELLIO00067440	TELLIO00067450	TELLIO00067460	TEPIDO00039510	TEPIDO00172480	TMALAC00034680	TMALAC00034690	TMALAC00034710	TSHANG00112630	TSHANG00206690	TTHERM_000312839	TTHERM_00245010	TTHERM_00312830	TTHERM_00312840	TBOREA00032250	TPYRIF00035770	TSP00166790	TPARAV00021040
TetraHY714	TELLIO00067740	TELLIO00222300	TPYRIF00035510	TPYRIF00252610	TSHANG00096430	TSHANG00122290	TSP00167050	TSP00210100	TTHERM_00313119	TTHERM_01014620	TVORAX00096590	TVORAX00236570	TBOREA00196980	TEPIDO00039250	TEPIDO00181940	TMALAC00034440	TPARAV00020740	TPARAV00233150
TetraHY715	TELLIO00092570	TELLIO00092580	TMALAC00023980	TMALAC00023990	TPARAV00011510	TPARAV00011520	TPARAV00020350	TPARAV00022100	TPARAV00062370	TPARAV00062380	TPARAV00062410	TBOREA00021640	TEPIDO00017600	TPYRIF00240090	TSHANG00002310	TSP00247710	TTHERM_00070820	TVORAX00213410
TetraHY716	TELLIO00146280	TELLIO00146320	TPARAV00112280	TPARAV00190700	TSHANG00187930	TSHANG00187940	TTHERM_00128500	TTHERM_00128560	TTHERM_00128590	TBOREA00121610	TEPIDO00081330	TMALAC00108750	TPYRIF00233770	TSP00075920	TTHERM_00437300	TVORAX00098270	TMALAC00052450	TEPIDO00081300
TetraHY717	TELLIO00177060	TELLIO00177070	TMALAC00125820	TMALAC00236180	TMALAC00236160	TTHERM_000402179	TTHERM_01128620	TTHERM_01128630	TTHERM_01128640	TVORAX00243700	TVORAX00243720	TVORAX00244000	TBOREA00202460	TELLIO00225660	TPYRIF00247230	TSP00219490	TELLIO00225650	TMALAC00236170
TetraHY718	TEPIDO00022950	TEPIDO00203560	TBOREA00042530	TELLIO00051330	TEPIDO00022960	TMALAC00045810	TPARAV00038880	TPYRIF00053830	TSHANG00157960	TSP00014860	TTHERM_00992940	TVORAX00225830	TELLIO00051340	TMALAC00045830	TPYRIF00053810	TSP00014840	TTHERM_00992960	TVORAX00225820
TetraHY719	TEPIDO00040740	TEPIDO00040760	TEPIDO00174530	TEPIDO00174540	TPARAV00029160	TPARAV00155910	TBOREA00029110	TELLIO00054710	TMALAC00024380	TMALAC00024400	TPYRIF00023950	TSHANG00106730	TSP00215210	TTHERM_01068180	TVORAX00160880	TBOREA00029120	TSP00215190	TELLIO00054690
TetraHY720	TEPIDO00044560	TEPIDO00075270	TEPIDO00123660	TSP00065690	TSP00118960	TTHERM_00217180	TTHERM_00446150	TELLIO00007810	TMALAC00062910	TMALAC00108240	TPARAV00015600	TPYRIF00067320	TSHANG00042430	TVORAX00050700	TPYRIF00124580	TVORAX00124220	TPARAV00069830	TSHANG00007750
TetraHY721	TEPIDO00047870	TEPIDO00205320	TBOREA00059870	TELLIO00080160	TEPIDO00047860	TMALAC00059110	TPARAV00042380	TPYRIF00051440	TSHANG00006000	TSP00026530	TTHERM_000191179	TVORAX00047460	TELLIO00080170	TMALAC00059120	TPARAV00042390	TPYRIF00051450	TSP00026550	TTHERM_00191160
TetraHY722	TEPIDO00048960	TEPIDO00158270	TBOREA00061010	TELLIO00081380	TEPIDO00048950	TMALAC00060310	TPYRIF00053040	TSHANG00091410	TSP00027760	TTHERM_00188940	TVORAX00046250	TSHANG00091400	TELLIO00081390	TMALAC00060320	TPARAV00043610	TTHERM_00188930	TVORAX00046240	TPARAV00043590
TetraHY723	TEPIDO00060840	TEPIDO00060850	TBOREA00076480	TELLIO00179780	TMALAC00099910	TPYRIF00093660	TSP00142070	TTHERM_00372410	TVORAX00041570	TBOREA00076490	TELLIO00096620	TMALAC00064280	TPARAV00254460	TPYRIF00093550	TSHANG00022840	TSP00142080	TTHERM_00239380	TVORAX00041670
TetraHY724	TEPIDO00090970	TEPIDO00177400	TMALAC00069730	TMALAC00189040	TPARAV00104400	TPARAV00202240	TPYRIF00085690	TPYRIF00192940	TSHANG00098220	TSHANG00127170	TSP00083330	TSP00200720	TTHERM_00302060	TTHERM_01034400	TVORAX00057260	TVORAX00235250	TBOREA00195420	TELLIO00210850
TetraHY725	TEPIDO00092890	TEPIDO00118060	TPYRIF00128040	TELLIO00184220	TEPIDO00092880	TMALAC00116170	TPARAV00175630	TSHANG00053510	TSP00089540	TTHERM_00494240	TVORAX00139610	TELLIO00184230	TMALAC00116160	TPARAV00175600	TPYRIF00128030	TSP00089550	TTHERM_00494250	TVORAX00139600
TetraHY726	TEPIDO00125940	TEPIDO00205280	TEPIDO00205290	TEPIDO00205300	TEPIDO00205310	TVORAX00034430	TVORAX00236120	TVORAX00109550	TVORAX00172410	TVORAX00185670	TBOREA00059880	TELLIO00080180	TMALAC00059130	TPYRIF00051460	TSP00026560	TTHERM_00191150	TVORAX00047450	TSHANG00202240
TetraHY727	TEPIDO00138730	TEPIDO00162520	TPARAV00160000	TPARAV00250720	TPARAV00252660	TBOREA00160500	TELLIO00194200	TPYRIF00194950	TSHANG00093530	TSP00140240	TSP00140250	TTHERM_00666180	TVORAX00229900	TVORAX00229920	TMALAC00150740	TPYRIF00194960	TMALAC00190010	TTHERM_00581930
TetraHY728	TEPIDO00150700	TEPIDO00151250	TBOREA00177340	TELLIO00218530	TMALAC00200760	TPYRIF00220690	TSHANG00195200	TSP00170940	TTHERM_00825700	TVORAX00226320	TBOREA00177350	TELLIO00218520	TMALAC00200750	TPARAV00061810	TPYRIF00220680	TSP00170930	TTHERM_00825690	TVORAX00226330
TetraHY729	TEPIDO00174140	TEPIDO00185190	TBOREA00185630	TPARAV00211100	TPYRIF00231990	TSHANG00107460	TSP00181490	TTHERM_00827160	TVORAX00223830	TBOREA00185640	TELLIO00027030	TMALAC00190650	TPARAV00211110	TPYRIF00231980	TSHANG00107450	TSP00181500	TTHERM_00827150	TVORAX00223840
TetraHY730	TEPIDO00186300	TEPIDO00186310	TSP00205020	TSP00205030	TBOREA00192260	TELLIO00216810	TMALAC00228590	TPYRIF00249630	TSHANG00150210	TTHERM_01001410	TVORAX00235980	TBOREA00192360	TMALAC00228540	TPYRIF00249760	TSHANG00150200	TSP00225530	TTHERM_01001300	TVORAX00236030
TetraHY731	TMALAC00034100	TMALAC00034110	TPARAV00209840	TPARAV00231830	TPARAV00231840	TPARAV00235050	TPARAV00252860	TPARAV00252870	TPARAV00252880	TPARAV00252890	TPARAV00252900	TBOREA00190200	TPYRIF00236710	TSP00185950	TTHERM_00313470	TVORAX00215490	TEPIDO00072830	TPYRIF00236720
TetraHY732	TMALAC00055470	TMALAC00055480	TTHERM_00263580	TTHERM_00263600	TBOREA00062020	TELLIO00109460	TEPIDO00119560	TPYRIF00105320	TSHANG00142960	TSHANG00165170	TSP00030250	TSP00030260	TSP00030270	TVORAX00035580	TVORAX00035620	TELLIO00109450	TPYRIF00105280	TPYRIF00105290
TetraHY733	TMALAC00104760	TMALAC00138260	TMALAC00138270	TMALAC00138280	TMALAC00138290	TMALAC00138300	TMALAC00138310	TPARAV00055490	TPARAV00055560	TEPIDO00099910	TPARAV00055550	TPYRIF00106740	TSHANG00131110	TVORAX00037320	TEPIDO00167140	TVORAX00037170	TSP00028840	TPARAV00055510
TetraHY734	TMALAC00199130	TMALAC00199180	TPARAV00083290	TPARAV00116550	TSHANG00087540	TSHANG00087550	TVORAX00202510	TVORAX00202520	TBOREA00180950	TSP00165840	TBOREA00180960	TELLIO00171210	TMALAC00199160	TPYRIF00205380	TSP00165820	TTHERM_00942710	TELLIO00033710	TMALAC00172540
TetraHY735	TPARAV00003970	TPARAV00032810	TPARAV00217440	TBOREA00135550	TELLIO00177160	TEPIDO00185440	TMALAC00125890	TPYRIF00162810	TSHANG00152620	TSP00180680	TTHERM_00404290	TVORAX00162760	TBOREA00135560	TSP00180660	TTHERM_00404270	TELLIO00177140	TPYRIF00162830	TEPIDO00127470
TetraHY736	TPARAV00030940	TPARAV00031580	TPARAV00031590	TPARAV00031600	TMALAC00037730	TBOREA00058570	TELLIO00166100	TEPIDO00086610	TMALAC00242840	TPYRIF00099000	TSHANG00179600	TSP00021270	TTHERM_00414240	TVORAX00076850	TELLIO00204590	TSP00208020	TTHERM_001309064	TMALAC00103240
TetraHY737	TPARAV00034750	TPARAV00040760	TSHANG00189660	TSHANG00189670	TTHERM_00532290	TTHERM_00532300	TBOREA00115620	TELLIO00168340	TEPIDO00201580	TMALAC00119090	TPYRIF00140260	TSP00075240	TVORAX00116930	TPYRIF00203220	TPYRIF00203210	TSP00044410	TVORAX00165230	TPYRIF00012060
TetraHY738	TPARAV00045930	TPARAV00045940	TPARAV00045950	TPARAV00045960	TPARAV00066890	TPARAV00066900	TPARAV00070380	TPARAV00070390	TPARAV00070400	TPARAV00070410	TPARAV00108520	TPARAV00127580	TPARAV00164560	TPARAV00080770	TPARAV00164550	TPARAV00218830	TPARAV00218820	TPARAV00218860
TetraHY739	TPARAV00072490	TPARAV00238260	TBOREA00075420	TELLIO00097680	TEPIDO00060030	TMALAC00065440	TSHANG00156310	TSP00155120	TTHERM_00242550	TVORAX00040460	TBOREA00075430	TMALAC00065430	TPYRIF00254160	TSP00155110	TTHERM_00242540	TVORAX00040470	TELLIO00097670	TVORAX00040480
TetraHY740	TPARAV00119130	TPARAV00141620	TPARAV00141630	TPARAV00141640	TPARAV00119140	TPARAV00141610	TBOREA00063670	TELLIO00008130	TEPIDO00044840	TMALAC00063200	TPYRIF00067040	TSHANG00042160	TSP00119280	TVORAX00050400	TPYRIF00067010	TVORAX00050380	TPYRIF00067030	TVORAX00050390
TetraHY741	TPARAV00139280	TPARAV00139290	TPARAV00139300	TPARAV00139310	TPARAV00139320	TPARAV00139330	TPARAV00149540	TPARAV00149550	TPYRIF00266790	TPYRIF00266800	TSHANG00096030	TSHANG00096050	TBOREA00112370	TELLIO00179110	TMALAC00204560	TSP00070520	TSP00076410	TSHANG00096060
TetraHY742	TPYRIF00135680	TPYRIF00135580	TPYRIF00135690	TPYRIF00135600	TPYRIF00135620	TPYRIF00135630	TPYRIF00135640	TPYRIF00135660	TPYRIF00135710	TPYRIF00135730	TPYRIF00135740	TPYRIF00135750	TPYRIF00135770	TPYRIF00135780	TPYRIF00135790	TPYRIF00135800	TPYRIF00135760	TVORAX00010180
TetraHY743	TPYRIF00023240	TPYRIF00023250	TVORAX00005070	TVORAX00005090	TVORAX00005100	TVORAX00005110	TVORAX00005120	TVORAX00005130	TVORAX00005160	TVORAX00005170	TVORAX00005180	TVORAX00005200	TELLIO00055540	TEPIDO00041330	TMALAC00025240	TSHANG00184130	TSP00053960	TTHERM_01012090
TetraHY744	TPYRIF00097080	TPYRIF00219160	TSHANG00135040	TSHANG00135050	TSHANG00135060	TSHANG00135070	TSHANG00135080	TSHANG00135090	TVORAX00186280	TVORAX00205980	TBOREA00149390	TELLIO00216050	TEPIDO00146230	TMALAC00194880	TPARAV00022140	TSP00123030	TTHERM_000756448	TPARAV00019700
TetraHY745	TPYRIF00098760	TPYRIF00098770	TTHERM_00344370	TTHERM_00885820	TVORAX00077090	TVORAX00231820	TBOREA00059070	TMALAC00211350	TSP00020690	TTHERM_00885810	TBOREA00059080	TELLIO00105610	TEPIDO00086860	TMALAC00211340	TPYRIF00098750	TSHANG00125950	TSP00020680	TPYRIF00089230
TetraHY746	TPYRIF00143740	TPYRIF00240250	TSP00013110	TSP00013130	TTHERM_00151100	TTHERM_00151130	TVORAX00015260	TVORAX00015290	TVORAX00015330	TBOREA00049100	TELLIO00023970	TEPIDO00034020	TMALAC00039610	TMALAC00039620	TSHANG00108630	TELLIO00023980	TPARAV00195290	TPYRIF00143750
TetraHY747	TPYRIF00186140	TPYRIF00186150	TPYRIF00186160	TPYRIF00186170	TSHANG00159090	TSHANG00196920	TSHANG00196930	TSHANG00207870	TSHANG00211160	TSP00136480	TSP00182620	TBOREA00143870	TELLIO00177110	TEPIDO00113770	TMALAC00125840	TTHERM_00404220	TVORAX00247850	TTHERM_00404230
TetraHY748	TSHANG00217580	TSHANG00217950	TSHANG00218870	TSP00237950	TSP00239430	TSP00246630	TSP00240620	TSP00251740	TSP00239760	TSP00240610	TSP00247910	TSP00251440	TSP00245720	TSP00245570	TSP00246640	TSP00237960	TELLIO00172700	TMALAC00078770
TetraHY749	TTHERM_000753369	TTHERM_001256640	TTHERM_001664109	TTHERM_001068019	TTHERM_001192482	TTHERM_001421350	TTHERM_001443852	TTHERM_001476528	TTHERM_002653466	TTHERM_00799220	TTHERM_002653481	TTHERM_001228899	TTHERM_001470377	TTHERM_02357030	TTHERM_01100560	TTHERM_001100559	TTHERM_00799210	TTHERM_001100558
TetraHY750	TVORAX00023980	TVORAX00023990	TBOREA00068550	TELLIO00045610	TEPIDO00050340	TMALAC00066800	TPARAV00235600	TPYRIF00070530	TSHANG00101450	TSP00097530	TTHERM_000077749	TELLIO00045600	TEPIDO00050350	TMALAC00066810	TPYRIF00070540	TTHERM_00077730	TVORAX00023970	TSHANG00101430
TetraHY751	TBOREA00009800	TELLIO00116620	TEPIDO00008710	TMALAC00003210	TPARAV00130640	TPYRIF00010830	TSHANG00004110	TSP00045680	TTHERM_00037050	TVORAX00013750	TBOREA00009810	TELLIO00116630	TEPIDO00008700	TMALAC00003220	TPYRIF00010840	TSHANG00004120	TSP00045670	TTHERM_00037060
TetraHY752	TBOREA00018400	TELLIO00061440	TEPIDO00000320	TMALAC00017290	TPYRIF00016910	TSHANG00018290	TSP00035680	TTHERM_00045030	TVORAX00003920	TBOREA00018410	TELLIO00061450	TEPIDO00000300	TMALAC00017300	TPARAV00091860	TPYRIF00016900	TSP00035670	TTHERM_00045020	TVORAX00003930
TetraHY753	TBOREA00019710	TEPIDO00019270	TMALAC00022090	TPARAV00246550	TPYRIF00061870	TSHANG00068020	TSP00005100	TTHERM_00058800	TVORAX00048340	TBOREA00019720	TELLIO00094580	TEPIDO00019250	TMALAC00022100	TPARAV00246580	TPYRIF00061860	TSP00005080	TTHERM_000058799	TVORAX00048360
TetraHY754	TBOREA00022160	TELLIO00066170	TEPIDO00014300	TMALAC00013150	TPARAV00196280	TPYRIF00082080	TSHANG00053150	TSP00025500	TTHERM_00357010	TVORAX00077440	TBOREA00022170	TELLIO00066160	TEPIDO00014310	TMALAC00013140	TPARAV00196310	TPYRIF00082100	TSP00025490	TTHERM_00357000
TetraHY755	TBOREA00025980	TELLIO00037410	TEPIDO00005320	TMALAC00008300	TPYRIF00117520	TSHANG00165330	TSP00229590	TTHERM_00014920	TVORAX00031790	TELLIO00037420	TEPIDO00005310	TMALAC00008310	TPARAV00007180	TSHANG00187830	TSP00229580	TTHERM_000014929	TVORAX00031810	TPARAV00007190
TetraHY756	TBOREA00027840	TELLIO00035760	TEPIDO00006700	TMALAC00006600	TPARAV00008720	TPYRIF00074800	TSHANG00043710	TSP00042190	TTHERM_00011140	TVORAX00201440	TELLIO00035770	TEPIDO00006680	TMALAC00006610	TPARAV00008710	TPYRIF00074810	TSP00042200	TTHERM_00011150	TVORAX00201450
TetraHY757	TBOREA00031660	TMALAC00035250	TPYRIF00036490	TSHANG00110160	TSP00172470	TTHERM_00312308	TVORAX00095570	TBOREA00031670	TELLIO00066790	TMALAC00035240	TPYRIF00036480	TSP00172460	TTHERM_00312309	TVORAX00095590	TELLIO00066780	TEPIDO00039920	TEPIDO00039910	TPARAV00101710
TetraHY758	TBOREA00032320	TELLIO00067530	TEPIDO00039480	TMALAC00034640	TPARAV00020980	TPYRIF00035710	TSHANG00096620	TSP00166850	TTHERM_000312879	TVORAX00096390	TBOREA00032330	TELLIO00067540	TEPIDO00039470	TMALAC00034630	TPARAV00020970	TSHANG00096610	TTHERM_00312880	TVORAX00096400
TetraHY759	TBOREA00032660	TELLIO00067770	TEPIDO00039200	TMALAC00034410	TPARAV00020690	TPYRIF00035320	TSHANG00096380	TSP00039930	TTHERM_00313140	TVORAX00096670	TELLIO00067760	TEPIDO00039210	TMALAC00034420	TPARAV00020720	TPYRIF00035330	TSP00039920	TTHERM_00313130	TVORAX00096660
TetraHY760	TBOREA00033890	TELLIO00069080	TELLIO00069090	TEPIDO00038050	TEPIDO00038060	TMALAC00032970	TMALAC00032980	TPARAV00019250	TPYRIF00033730	TPYRIF00033740	TSHANG00085950	TSHANG00085970	TSP00041330	TSP00041340	TTHERM_00569510	TTHERM_00569520	TVORAX00054340	TPARAV00019240
TetraHY761	TBOREA00043080	TELLIO00050770	TEPIDO00023460	TMALAC00045210	TPARAV00038370	TPYRIF00054400	TSHANG00031570	TSP00015440	TTHERM_00384950	TVORAX00067380	TBOREA00043090	TELLIO00050760	TEPIDO00023480	TMALAC00045200	TPARAV00038360	TPYRIF00054420	TSP00015450	TTHERM_00384960
TetraHY762	TBOREA00047820	TELLIO00025510	TEPIDO00160980	TMALAC00038210	TPARAV00186780	TPYRIF00087450	TSHANG00203020	TSP00014560	TTHERM_00147620	TVORAX00231600	TBOREA00047830	TELLIO00025500	TEPIDO00035280	TPARAV00186790	TPYRIF00087440	TSHANG00038240	TTHERM_00147630	TVORAX00231620
TetraHY763	TBOREA00052440	TELLIO00030280	TEPIDO00153220	TMALAC00058160	TPYRIF00064340	TSHANG00203940	TSP00107340	TTHERM_00161680	TVORAX00037840	TBOREA00052450	TELLIO00030270	TEPIDO00045000	TMALAC00058170	TPARAV00225630	TPYRIF00064330	TSHANG00027420	TTHERM_00161690	TPARAV00225570
TetraHY764	TBOREA00060590	TELLIO00080970	TEPIDO00048590	TMALAC00059920	TPYRIF00052300	TSHANG00005380	TSP00027350	TTHERM_00189340	TVORAX00046720	TBOREA00060600	TELLIO00080980	TEPIDO00048600	TPARAV00043140	TPYRIF00052310	TSHANG00005370	TSP00027360	TTHERM_00189330	TVORAX00046690
TetraHY765	TBOREA00069490	TELLIO00044430	TEPIDO00051190	TMALAC00165410	TPARAV00073350	TPYRIF00071700	TSP00096410	TTHERM_00075550	TVORAX00022920	TBOREA00069510	TELLIO00044330	TMALAC00165250	TPARAV00073330	TPYRIF00071710	TSHANG00110510	TTHERM_00074350	TVORAX00022910	TEPIDO00051200
TetraHY766	TBOREA00087680	TELLIO00129020	TEPIDO00107130	TMALAC00089760	TPARAV00224610	TPYRIF00091090	TSHANG00177120	TSP00073610	TTHERM_00283300	TVORAX00090530	TELLIO00129030	TEPIDO00097180	TPARAV00161360	TPYRIF00160800	TSHANG00159530	TSP00099050	TTHERM_000283319	TVORAX00153020
TetraHY767	TBOREA00090930	TELLIO00075410	TEPIDO00071990	TMALAC00121960	TPYRIF00110460	TSHANG00111470	TSP00090630	TTHERM_00289180	TVORAX00146960	TBOREA00090940	TELLIO00075420	TMALAC00121970	TPYRIF00110450	TSHANG00111460	TSP00090640	TTHERM_00289190	TVORAX00146950	TPARAV00134290
TetraHY768	TBOREA00091680	TELLIO00076130	TEPIDO00072610	TMALAC00198470	TPARAV00154580	TPYRIF00109490	TSHANG00190260	TSP00091540	TTHERM_00292130	TVORAX00146140	TELLIO00076140	TEPIDO00072620	TMALAC00198480	TPARAV00154600	TSHANG00190270	TSP00091550	TTHERM_00292140	TVORAX00146130
TetraHY769	TBOREA00093730	TELLIO00110470	TEPIDO00082320	TPARAV00164390	TPYRIF00144840	TSP00207660	TTHERM_00502270	TVORAX00143550	TBOREA00093740	TELLIO00110480	TMALAC00118110	TPARAV00164370	TPYRIF00144830	TSHANG00189610	TSP00207650	TTHERM_00502260	TVORAX00143560	TEPIDO00082310
TetraHY770	TBOREA00106420	TELLIO00121530	TEPIDO00075030	TMALAC00108050	TPYRIF00124830	TSP00065470	TTHERM_00445950	TVORAX00124470	TBOREA00106430	TELLIO00121540	TEPIDO00075020	TMALAC00108040	TPARAV00070090	TPYRIF00124840	TSHANG00007500	TSP00065460	TTHERM_00445940	TPARAV00070080
TetraHY771	TBOREA00109440	TELLIO00005410	TEPIDO00087970	TMALAC00139720	TPARAV00176910	TPYRIF00157510	TSHANG00081910	TSP00082730	TTHERM_000535559	TVORAX00151070	TELLIO00005400	TEPIDO00087960	TPARAV00176950	TPYRIF00157520	TSHANG00081920	TSP00082720	TTHERM_00535560	TVORAX00151080
TetraHY772	TBOREA00113440	TELLIO00029640	TEPIDO00068590	TMALAC00084390	TPYRIF00115090	TSHANG00010990	TSP00034740	TTHERM_00305630	TVORAX00100990	TPARAV00115410	TELLIO00029650	TEPIDO00068580	TMALAC00084380	TPARAV00115400	TPYRIF00115080	TSP00034750	TTHERM_00305620	TVORAX00101000
TetraHY773	TBOREA00119750	TELLIO00179890	TEPIDO00096450	TMALAC00099790	TPARAV00160850	TSHANG00021810	TSP00228860	TTHERM_000372529	TVORAX00128950	TBOREA00119760	TELLIO00179900	TEPIDO00096460	TMALAC00099780	TPARAV00160860	TPYRIF00152560	TSP00228870	TTHERM_000372528	TVORAX00128940
TetraHY774	TBOREA00125070	TELLIO00189610	TEPIDO00116980	TMALAC00129220	TPARAV00086740	TPYRIF00136710	TSHANG00074580	TSP00085000	TTHERM_00522340	TVORAX00158260	TBOREA00125080	TELLIO00189620	TMALAC00129230	TPARAV00086730	TPYRIF00136700	TSP00084990	TTHERM_00522330	TVORAX00158270
TetraHY775	TBOREA00128470	TELLIO00159950	TELLIO00159960	TEPIDO00128610	TEPIDO00128620	TMALAC00144630	TMALAC00144640	TPARAV00216410	TPYRIF00216990	TPYRIF00217000	TSHANG00042980	TSHANG00043000	TSP00205430	TSP00205440	TTHERM_00923090	TTHERM_00923100	TVORAX00176610	TVORAX00176620
TetraHY776	TBOREA00131350	TELLIO00103400	TEPIDO00090390	TMALAC00159870	TPARAV00098690	TPYRIF00038710	TSHANG00172670	TSP00157540	TTHERM_000490669	TVORAX00066720	TELLIO00103410	TEPIDO00090380	TMALAC00159830	TPYRIF00038720	TSP00157530	TTHERM_00490670	TEPIDO00161980	TPARAV00098680
TetraHY777	TBOREA00135870	TEPIDO00127290	TMALAC00125650	TPARAV00217100	TPYRIF00163140	TSHANG00118410	TSP00168450	TTHERM_00402000	TVORAX00162380	TBOREA00135880	TELLIO00176810	TEPIDO00127280	TMALAC00125640	TPARAV00217090	TPYRIF00163150	TSP00168440	TTHERM_00401980	TVORAX00162370
TetraHY778	TBOREA00141710	TELLIO00000400	TEPIDO00106050	TMALAC00155210	TPARAV00161690	TPYRIF00178000	TSHANG00063250	TSP00108960	TTHERM_00564540	TVORAX00169590	TBOREA00141720	TELLIO00000390	TEPIDO00106060	TPARAV00161700	TPYRIF00178010	TSHANG00063260	TSP00108950	TTHERM_00564551
TetraHY779	TVORAX00112610	TBOREA00150860	TELLIO00083800	TEPIDO00115050	TMALAC00236360	TPARAV00042250	TPYRIF00180180	TSHANG00048840	TSP00123830	TTHERM_00713450	TVORAX00112600	TELLIO00083790	TEPIDO00115060	TMALAC00236350	TPARAV00103010	TPYRIF00072620	TSP00123840	TTHERM_00713460
TetraHY780	TBOREA00168870	TELLIO00156480	TEPIDO00093510	TMALAC00176230	TPARAV00170940	TPYRIF00187820	TSHANG00133880	TSP00147230	TTHERM_00686000	TVORAX00189080	TBOREA00168880	TELLIO00156470	TEPIDO00132610	TPARAV00170960	TPYRIF00187830	TSHANG00060180	TTHERM_00686010	TVORAX00189090
TetraHY781	TBOREA00170910	TPYRIF00205950	TBOREA00170920	TMALAC00178680	TPARAV00173360	TVORAX00194580	TBOREA00170930	TELLIO00078790	TEPIDO00130400	TMALAC00178670	TPARAV00173350	TSHANG00056280	TSP00149230	TTHERM_00691470	TVORAX00194590	TELLIO00078800	TTHERM_00691480	TVORAX00194570
TetraHY782	TBOREA00181300	TELLIO00214900	TEPIDO00144490	TMALAC00196870	TPARAV00189640	TPYRIF00225170	TSHANG00064660	TSP00167650	TTHERM_000780519	TVORAX00207800	TELLIO00214890	TEPIDO00144500	TSHANG00064670	TSP00167660	TTHERM_00780520	TVORAX00207810	TPYRIF00225160	TPARAV00189660
TetraHY783	TBOREA00182820	TELLIO00213070	TEPIDO00169310	TMALAC00192880	TPARAV00210420	TPYRIF00210020	TSHANG00097110	TSP00171560	TTHERM_00785820	TVORAX00248170	TBOREA00182830	TELLIO00213080	TEPIDO00169300	TMALAC00192870	TTHERM_000785819	TVORAX00248180	TELLIO00213090	TSHANG00097100
TetraHY784	TBOREA00184360	TELLIO00073480	TEPIDO00148540	TMALAC00205280	TPARAV00200550	TPYRIF00227650	TSHANG00109230	TSP00173400	TTHERM_000841359	TVORAX00217560	TBOREA00184370	TELLIO00073470	TEPIDO00148550	TMALAC00205290	TPYRIF00227670	TSP00173410	TTHERM_00841350	TVORAX00217550
TetraHY785	TBOREA00188600	TELLIO00208980	TEPIDO00152250	TMALAC00194180	TPARAV00202690	TPYRIF00235840	TSHANG00037440	TSP00178550	TTHERM_00938810	TVORAX00221370	TELLIO00208970	TEPIDO00152240	TMALAC00194190	TPARAV00202700	TPYRIF00235830	TSHANG00037450	TTHERM_000938819	TVORAX00221380
TetraHY786	TBOREA00189000	TELLIO00211960	TEPIDO00166340	TMALAC00208400	TPARAV00215440	TPYRIF00230700	TSHANG00147970	TSP00182420	TTHERM_001113129	TVORAX00214240	TEPIDO00166330	TMALAC00208390	TPYRIF00230710	TTHERM_01113120	TVORAX00214250	TPARAV00215450	TSHANG00147980	TSP00182410
TetraHY787	TBOREA00190800	TELLIO00218890	TEPIDO00177040	TMALAC00203650	TPARAV00223900	TPYRIF00250230	TSHANG00140300	TSP00189070	TTHERM_00941360	TVORAX00229290	TBOREA00190810	TELLIO00218880	TEPIDO00177050	TMALAC00203660	TPYRIF00250220	TTHERM_00941370	TVORAX00229280	TPARAV00223890
TetraHY788	TBOREA00197180	TELLIO00155100	TEPIDO00182940	TMALAC00209530	TPARAV00153750	TPYRIF00256300	TPYRIF00256310	TSHANG00155570	TSP00202530	TSP00202540	TTHERM_01080540	TTHERM_01080550	TVORAX00240020	TVORAX00240030	TELLIO00155090	TPARAV00153760	TSHANG00155560	TMALAC00209540
TetraHY789	TBOREA00199380	TELLIO00217300	TEPIDO00188900	TMALAC00232160	TPARAV00246230	TPYRIF00257930	TSHANG00174150	TSP00210380	TTHERM_01084130	TVORAX00239640	TBOREA00199390	TELLIO00217290	TEPIDO00188890	TPARAV00246220	TPYRIF00257920	TSP00210390	TTHERM_01084140	TVORAX00239630
TetraHY790	TBOREA00203470	TELLIO00226170	TEPIDO00193710	TMALAC00238990	TPARAV00239400	TPYRIF00263790	TSHANG00095270	TSP00220700	TTHERM_01179780	TVORAX00205390	TBOREA00203490	TELLIO00226180	TMALAC00238980	TPARAV00239420	TPYRIF00263780	TSHANG00095280	TTHERM_01179790	TVORAX00205380
TetraHY791	TBOREA00001550	TBOREA00152030	TMALAC00028570	TMALAC00169410	TSP00221540	TSP00221580	TTHERM_00249770	TTHERM_01068020	TVORAX00039910	TVORAX00043910	TVORAX00250480	TPYRIF00090250	TBOREA00206280	TELLIO00054410	TEPIDO00093570	TSHANG00155440	TSP00215290
TetraHY792	TBOREA00004600	TBOREA00004610	TBOREA00144020	TPYRIF00185940	TPYRIF00185950	TSP00203980	TSP00203990	TSP00215420	TPARAV00001450	TPYRIF00004860	TPYRIF00004870	TVORAX00009090	TEPIDO00206680	TSHANG00152500	TVORAX00245300	TELLIO00027290	TMALAC00130990
TetraHY793	TBOREA00012250	TBOREA00080890	TSP00200040	TSP00232450	TSP00248980	TBOREA00022860	TELLIO00065420	TEPIDO00014970	TMALAC00012230	TPARAV00030180	TPYRIF00083020	TSHANG00029500	TSP00024630	TTHERM_00355120	TVORAX00078370	TELLIO00053430	TSHANG00005560
TetraHY794	TBOREA00020760	TBOREA00020780	TPARAV00012870	TPARAV00012950	TPARAV00012960	TPARAV00071690	TSP00003840	TSP00003860	TELLIO00093560	TEPIDO00018390	TMALAC00023090	TPYRIF00060650	TSHANG00003130	TTHERM_00066890	TVORAX00049520	TPYRIF00060640	TVORAX00049540
TetraHY795	TBOREA00042470	TBOREA00042480	TELLIO00051410	TELLIO00051420	TEPIDO00022910	TMALAC00045880	TPYRIF00053740	TPYRIF00053750	TSP00014790	TTHERM_000993039	TTHERM_00993030	TVORAX00248610	TVORAX00248600	TEPIDO00022900	TSHANG00157910	TPARAV00038970	TSHANG00157920
TetraHY796	TBOREA00047040	TBOREA00144060	TEPIDO00021230	TEPIDO00113630	TMALAC00046630	TMALAC00130940	TPYRIF00126680	TPYRIF00185890	TSP00145260	TSP00215370	TTHERM_000723629	TTHERM_00142420	TVORAX00030360	TVORAX00245240	TELLIO00027250	TPARAV00238730	TSHANG00088750
TetraHY797	TBOREA00051940	TBOREA00148620	TEPIDO00045530	TEPIDO00128340	TSHANG00027900	TSHANG00108120	TSP00107880	TSP00120180	TELLIO00030850	TMALAC00057670	TPYRIF00064860	TTHERM_00161120	TVORAX00038370	TELLIO00200200	TMALAC00158540	TPARAV00145480	TTHERM_01075680
TetraHY798	TBOREA00074220	TBOREA00074280	TBOREA00205870	TEPIDO00091760	TEPIDO00091770	TSP00084450	TSP00084460	TSP00084490	TSP00138360	TSP00084480	TSP00084500	TSP00138370	TPYRIF00084650	TSHANG00069570	TVORAX00056180	TPYRIF00084610	TPYRIF00084630
TetraHY799	TBOREA00083250	TBOREA00083260	TPYRIF00228920	TPYRIF00229050	TSHANG00028540	TSHANG00028550	TSP00115300	TSP00115320	TTHERM_000331066	TTHERM_00332070	TVORAX00180570	TVORAX00180590	TELLIO00151120	TEPIDO00107710	TMALAC00147860	TPARAV00136160	TELLIO00151180
TetraHY800	TBOREA00087130	TBOREA00087140	TPYRIF00001390	TPYRIF00001400	TPYRIF00025680	TPYRIF00025690	TPYRIF00025710	TPYRIF00025740	TPYRIF00025760	TPYRIF00190620	TPYRIF00025700	TPYRIF00025750	TPYRIF00046900	TPYRIF00046910	TPYRIF00103920	TPYRIF00103930	TPYRIF00190610
TetraHY801	TBOREA00109710	TBOREA00109730	TBOREA00109750	TBOREA00109760	TEPIDO00088200	TEPIDO00164520	TSHANG00081700	TSHANG00141640	TSP00082980	TSP00083010	TSP00083000	TPARAV00176580	TBOREA00109690	TVORAX00150840	TBOREA00109700	TPYRIF00157280	TTHERM_00535350
TetraHY802	TBOREA00115570	TBOREA00115580	TSP00075270	TSP00075280	TVORAX00116870	TVORAX00116880	TVORAX00116900	TELLIO00168400	TEPIDO00193600	TMALAC00119060	TSHANG00144280	TTHERM_00532240	TELLIO00168390	TPARAV00137680	TPYRIF00140290	TTHERM_00532250	TMALAC00119050
TetraHY803	TBOREA00165240	TBOREA00165250	TMALAC00187520	TMALAC00219910	TPARAV00191530	TPARAV00191540	TPARAV00191550	TPARAV00191560	TSP00146440	TSP00146450	TTHERM_00547910	TTHERM_01416270	TELLIO00144950	TEPIDO00168640	TPYRIF00198060	TSHANG00140610	TVORAX00210180
TetraHY804	TBOREA00193540	TBOREA00193550	TSP00194670	TSP00194680	TEPIDO00045090	TMALAC00230400	TMALAC00230410	TPYRIF00243300	TPYRIF00243310	TTHERM_01002910	TVORAX00225200	TTHERM_001002910	TVORAX00225210	TBOREA00193570	TPYRIF00243330	TSP00194650	TELLIO00223520
TetraHY805	TELLIO00014530	TELLIO00014580	TELLIO00014600	TELLIO00014650	TELLIO00014710	TELLIO00014680	TMALAC00150120	TMALAC00150130	TMALAC00150160	TMALAC00150170	TMALAC00150180	TMALAC00150190	TMALAC00150200	TPARAV00093650	TTHERM_00423360	TPYRIF00016260	TVORAX00092710
TetraHY806	TELLIO00132380	TELLIO00132360	TELLIO00149590	TELLIO00149610	TELLIO00149650	TELLIO00149670	TELLIO00149690	TELLIO00149740	TELLIO00149750	TELLIO00149760	TELLIO00150460	TELLIO00151590	TELLIO00228420	TELLIO00149680	TELLIO00149700	TELLIO00149710	TELLIO00149730
TetraHY807	TELLIO00029900	TELLIO00116230	TEPIDO00008980	TEPIDO00068350	TMALAC00002770	TMALAC00084140	TPYRIF00010420	TPYRIF00114760	TSHANG00003800	TSHANG00010770	TSP00000200	TSP00035120	TTHERM_00035480	TTHERM_00304330	TVORAX00013350	TBOREA00113130	TPARAV00254120
TetraHY808	TELLIO00062790	TELLIO00062820	TELLIO00062830	TSP00113810	TSP00113830	TTHERM_000090369	TTHERM_000090427	TTHERM_000090429	TTHERM_00090260	TTHERM_00090320	TTHERM_00090360	TTHERM_00090370	TTHERM_00091480	TTHERM_00090280	TMALAC00009410	TPYRIF00118210	TSP00113800
TetraHY809	TELLIO00123770	TELLIO00191530	TMALAC00137460	TMALAC00167580	TPYRIF00069020	TPYRIF00174320	TPYRIF00174380	TPYRIF00174390	TVORAX00099700	TVORAX00144870	TVORAX00144950	TBOREA00164580	TEPIDO00053460	TSP00174570	TTHERM_00343970	TVORAX00144880	TPYRIF00176030
TetraHY810	TELLIO00143300	TELLIO00162090	TELLIO00162110	TELLIO00170950	TEPIDO00004110	TEPIDO00004120	TEPIDO00200830	TSP00121000	TSP00121010	TTHERM_00733970	TTHERM_00733980	TVORAX00159260	TVORAX00152350	TBOREA00067890	TTHERM_00630360	TMALAC00094070	TELLIO00227540
TetraHY811	TELLIO00176180	TELLIO00176190	TELLIO00176210	TSHANG00005950	TSHANG00017040	TSHANG00017050	TSHANG00017060	TSHANG00017090	TSHANG00017100	TBOREA00054590	TMALAC00077160	TPYRIF00025410	TSP00052120	TTHERM_00770660	TVORAX00193690	TMALAC00124980	TTHERM_000398101
TetraHY812	TEPIDO00068900	TEPIDO00205850	TEPIDO00205860	TEPIDO00205840	TPARAV00068530	TPARAV00068540	TPARAV00068550	TPARAV00098370	TPARAV00213140	TPARAV00213150	TELLIO00029420	TMALAC00084650	TPYRIF00115390	TSHANG00011310	TSP00034300	TTHERM_00309880	TVORAX00100710
TetraHY813	TEPIDO00080660	TEPIDO00198410	TSP00173610	TSP00175790	TSP00198650	TSP00198660	TBOREA00071740	TPYRIF00221790	TBOREA00073060	TMALAC00077850	TSHANG00057200	TTHERM_000994111	TVORAX00102030	TEPIDO00140440	TPYRIF00221780	TSHANG00169070	TVORAX00102050
TetraHY814	TEPIDO00086050	TEPIDO00178820	TPARAV00047220	TPARAV00080390	TPARAV00095150	TPARAV00095160	TPARAV00095190	TPARAV00095120	TPARAV00095180	TBOREA00057650	TMALAC00103940	TPYRIF00099980	TSHANG00125860	TSP00022310	TTHERM_00418110	TVORAX00075730	TELLIO00166790
TetraHY815	TEPIDO00101390	TEPIDO00101400	TSHANG00073760	TSHANG00073790	TSHANG00073800	TSHANG00073810	TSHANG00073820	TBOREA00074730	TELLIO00008920	TMALAC00070360	TSP00083910	TTHERM_00300390	TBOREA00115260	TEPIDO00141900	TSHANG00073740	TSP00075700	TMALAC00094680
TetraHY816	TEPIDO00106680	TEPIDO00125350	TMALAC00202240	TMALAC00202250	TPYRIF00090210	TPYRIF00090220	TSHANG00148250	TSHANG00173740	TSP00201510	TSP00201520	TTHERM_00277570	TTHERM_00277580	TVORAX00089790	TVORAX00089800	TBOREA00087030	TELLIO00128370	TPARAV00186220
TetraHY817	TEPIDO00129180	TEPIDO00181650	TBOREA00129330	TELLIO00160690	TEPIDO00129170	TMALAC00143910	TPARAV00223150	TPYRIF00176520	TSP00162530	TTHERM_00794410	TVORAX00195550	TBOREA00129340	TELLIO00160700	TMALAC00143900	TPARAV00223140	TSHANG00043540	TTHERM_000794419
TetraHY818	TEPIDO00150410	TEPIDO00151430	TSHANG00161450	TSHANG00161680	TBOREA00177640	TEPIDO00150420	TPYRIF00220210	TSP00170610	TTHERM_00825410	TVORAX00226720	TBOREA00177650	TELLIO00218230	TMALAC00200500	TPARAV00182000	TPYRIF00220200	TTHERM_00825400	TVORAX00226730
TetraHY819	TEPIDO00169890	TEPIDO00182240	TPARAV00038990	TPARAV00184270	TPARAV00184290	TBOREA00167020	TELLIO00120290	TMALAC00073470	TPYRIF00077720	TSHANG00169400	TSP00175260	TTHERM_00663880	TVORAX00181020	TBOREA00167040	TMALAC00073480	TSP00175300	TSHANG00188040
TetraHY820	TMALAC00010860	TMALAC00064700	TMALAC00064690	TMALAC00064710	TSHANG00083770	TSHANG00083780	TTHERM_00241860	TTHERM_00241870	TTHERM_00241890	TTHERM_00241880	TBOREA00087780	TELLIO00097010	TEPIDO00164140	TPYRIF00091190	TSP00073490	TVORAX00090660	TPYRIF00091170
TetraHY821	TMALAC00072000	TMALAC00072010	TMALAC00072020	TTHERM_00274510	TTHERM_00274530	TTHERM_00274540	TTHERM_00274550	TTHERM_00274560	TTHERM_00274570	TBOREA00066190	TELLIO00047170	TEPIDO00055340	TPYRIF00077250	TSHANG00120980	TSP00210960	TVORAX00142560	TELLIO00047160
TetraHY822	TMALAC00095000	TMALAC00095010	TPARAV00026790	TPARAV00148310	TPYRIF00187470	TPYRIF00187480	TSP00021490	TSP00021520	TTHERM_00412090	TTHERM_00412110	TBOREA00058410	TBOREA00058440	TBOREA00176580	TELLIO00174800	TPYRIF00087830	TSP00162960	TVORAX00082960
TetraHY823	TMALAC00095820	TMALAC00095830	TPYRIF00089240	TPYRIF00089250	TSHANG00071580	TSHANG00071590	TSP00063980	TSP00063990	TVORAX00084020	TVORAX00084030	TBOREA00100800	TELLIO00175730	TEPIDO00157800	TEPIDO00157810	TPARAV00132540	TTHERM_000410159	TTHERM_00410160
TetraHY824	TMALAC00129710	TMALAC00143320	TTHERM_00429930	TTHERM_00476450	TEPIDO00135440	TELLIO00105690	TEPIDO00054700	TPARAV00056020	TPYRIF00045450	TSHANG00051730	TSHANG00097010	TSP00009580	TSP00188310	TVORAX00084850	TELLIO00194540	TPYRIF00155810	TVORAX00128270
TetraHY825	TMALAC00150540	TMALAC00150640	TMALAC00150690	TSHANG00196480	TSHANG00196530	TBOREA00160480	TELLIO00194270	TEPIDO00138710	TMALAC00150470	TPARAV00159450	TPYRIF00194940	TSHANG00093520	TSP00140220	TTHERM_01104870	TVORAX00229940	TELLIO00194310	TPARAV00159440
TetraHY826	TMALAC00175800	TMALAC00175810	TPARAV00103630	TPARAV00103650	TVORAX00119960	TVORAX00119970	TBOREA00159090	TSP00141170	TBOREA00159100	TEPIDO00137900	TPYRIF00238350	TSHANG00072330	TSP00141180	TTHERM_00678480	TTHERM_00678490	TELLIO00180560	TPYRIF00238340
TetraHY827	TPARAV00002720	TPARAV00002730	TSHANG00062300	TSHANG00062310	TBOREA00120510	TELLIO00130960	TEPIDO00167430	TMALAC00201450	TPYRIF00202910	TSP00077140	TTHERM_00343480	TVORAX00164880	TMALAC00215440	TTHERM_001051841	TTHERM_00449210	TSP00175860	TVORAX00099640
TetraHY828	TPARAV00008990	TPARAV00039530	TSHANG00171850	TSHANG00171860	TSHANG00171880	TSHANG00171890	TSHANG00171900	TSHANG00171910	TVORAX00118110	TVORAX00118120	TBOREA00108350	TELLIO00123090	TEPIDO00136150	TMALAC00097690	TPYRIF00183020	TSP00066290	TTHERM_00419780
TetraHY829	TPARAV00010230	TPARAV00039520	TPARAV00193420	TELLIO00187790	TBOREA00160660	TELLIO00193990	TEPIDO00115690	TMALAC00221580	TPYRIF00195200	TSHANG00148560	TSP00140480	TTHERM_00527290	TVORAX00228870	TPYRIF00166110	TVORAX00133140	TMALAC00150940	TTHERM_00666390
TetraHY830	TPARAV00012430	TPARAV00206670	TPARAV00234070	TPARAV00244630	TPYRIF00188790	TPYRIF00188810	TBOREA00156980	TELLIO00205530	TEPIDO00149830	TMALAC00162660	TPARAV00192410	TPYRIF00188780	TSHANG00086440	TSP00132470	TTHERM_00561370	TVORAX00148990	TVORAX00189470
TetraHY831	TPARAV00031850	TPARAV00197410	TPARAV00197420	TPYRIF00026750	TPYRIF00171560	TPYRIF00171550	TSP00056480	TSP00056490	TTHERM_00550840	TTHERM_00550849	TVORAX00020300	TVORAX00020310	TBOREA00071510	TELLIO00135810	TEPIDO00093500	TMALAC00032360	TSHANG00133870
TetraHY832	TPARAV00055580	TPARAV00055600	TPYRIF00253420	TPYRIF00268590	TTHERM_000717998	TBOREA00070640	TELLIO00134770	TEPIDO00094130	TMALAC00031120	TSHANG00114090	TSP00055590	TVORAX00021330	TELLIO00134760	TTHERM_00846930	TVORAX00021340	TELLIO00136910	TSHANG00114100
TetraHY833	TPARAV00060830	TPARAV00103160	TTHERM_00895630	TTHERM_00895640	TTHERM_00895650	TTHERM_00895660	TBOREA00041990	TELLIO00108210	TEPIDO00122020	TMALAC00104940	TPYRIF00043710	TSHANG00142480	TSP00011470	TTHERM_00630010	TVORAX00203160	TELLIO00107230	TMALAC00054070
TetraHY834	TPARAV00070880	TPARAV00223180	TPARAV00223190	TPARAV00223200	TPARAV00232280	TPARAV00232290	TPARAV00223170	TPARAV00223210	TBOREA00154770	TELLIO00209840	TEPIDO00133890	TPYRIF00194630	TSHANG00099220	TSP00131900	TTHERM_00853100	TVORAX00172030	TMALAC00184060
TetraHY835	TPARAV00100750	TPARAV00100780	TPARAV00100790	TPARAV00126840	TSHANG00099890	TSHANG00099930	TSHANG00099940	TSHANG00099980	TSP00010650	TSP00010660	TBOREA00041230	TELLIO00107190	TEPIDO00053660	TMALAC00104980	TPYRIF00043760	TTHERM_00629950	TVORAX00203210
TetraHY836	TPARAV00119590	TPARAV00119600	TPARAV00119610	TSHANG00154050	TSHANG00154060	TTHERM_00434150	TTHERM_00434190	TBOREA00201560	TELLIO00106860	TEPIDO00194690	TMALAC00105270	TPYRIF00258860	TSP00216030	TVORAX00238380	TELLIO00219950	TMALAC00212220	TTHERM_00925380
TetraHY837	TPARAV00133370	TPARAV00133380	TSP00010150	TSP00010160	TTHERM_00433520	TTHERM_00433530	TBOREA00040730	TEPIDO00054230	TSP00010130	TVORAX00085390	TBOREA00040740	TELLIO00106420	TSHANG00134190	TBOREA00040770	TMALAC00142590	TPYRIF00044920	TELLIO00106410
TetraHY838	TPARAV00149340	TPARAV00170380	TBOREA00014850	TELLIO00147920	TEPIDO00020330	TMALAC00132810	TPYRIF00029270	TSHANG00172500	TSP00206140	TTHERM_000391439	TVORAX00113440	TBOREA00014860	TELLIO00040820	TMALAC00191410	TSP00206120	TMALAC00078080	TTHERM_00994380
TetraHY839	TPARAV00197400	TPARAV00197440	TTHERM_00030430	TTHERM_00823980	TBOREA00176240	TELLIO00082370	TEPIDO00164490	TMALAC00203020	TPYRIF00234460	TSHANG00169290	TSP00163420	TVORAX00245000	TELLIO00141250	TMALAC00001700	TPYRIF00009240	TSHANG00049760	TVORAX00012240
TetraHY840	TPYRIF00005250	TPYRIF00005260	TPYRIF00005300	TPYRIF00005310	TPYRIF00005340	TPYRIF00005400	TPYRIF00005380	TPYRIF00005390	TPYRIF00005410	TVORAX00009360	TVORAX00009370	TVORAX00009450	TVORAX00009460	TVORAX00009470	TSP00143100	TPYRIF00005330	TVORAX00009500
TetraHY841	TPYRIF00005540	TPYRIF00005550	TPYRIF00005560	TPYRIF00005580	TPYRIF00005620	TPYRIF00005670	TPYRIF00005690	TPYRIF00005630	TPYRIF00005570	TPYRIF00005680	TPYRIF00005600	TSP00142980	TSP00143000	TVORAX00061540	TVORAX00152490	TVORAX00248440	TBOREA00005090
TetraHY842	TPYRIF00116640	TPYRIF00116650	TPYRIF00116700	TPYRIF00116670	TPYRIF00116690	TPYRIF00116730	TSP00048550	TSP00048580	TTHERM_00583440	TTHERM_00583450	TBOREA00151410	TEPIDO00004830	TMALAC00157140	TSP00100530	TVORAX00032770	TSP00149810	TSHANG00132160
TetraHY843	TPYRIF00254580	TPYRIF00254630	TPYRIF00254600	TSHANG00056720	TSHANG00182430	TSHANG00182440	TSHANG00182450	TSHANG00182500	TSHANG00182470	TSHANG00182460	TBOREA00135050	TEPIDO00079170	TSP00049390	TTHERM_00289280	TELLIO00075500	TMALAC00122050	TELLIO00120000
TetraHY844	TSHANG00063590	TSHANG00188570	TSHANG00188580	TSHANG00188590	TSHANG00188600	TSHANG00188610	TSHANG00188630	TSHANG00188660	TSHANG00209800	TSHANG00209810	TSHANG00210170	TSHANG00214080	TSHANG00063600	TSHANG00188560	TSHANG00209820	TSHANG00214180	TSHANG00188640
TetraHY845	TSHANG00124060	TSHANG00143350	TSHANG00143360	TBOREA00005160	TPYRIF00005820	TSP00142910	TTHERM_00245880	TVORAX00009680	TBOREA00005170	TEPIDO00065980	TPARAV00001140	TPYRIF00005830	TSP00142900	TTHERM_00245850	TVORAX00009700	TEPIDO00065990	TPARAV00001150
TetraHY846	TVORAX00080530	TVORAX00187050	TVORAX00230920	TBOREA00005680	TMALAC00240030	TELLIO00147780	TEPIDO00208220	TELLIO00153540	TPARAV00147350	TSP00251850	TSHANG00087520	TSP00243890	TTHERM_01141510	TSP00245590	TTHERM_00384750	TPARAV00009590	TSHANG00200800
TetraHY847	TVORAX00178580	TVORAX00178590	TVORAX00178610	TVORAX00178630	TVORAX00178640	TVORAX00178600	TVORAX00178620	TVORAX00178650	TBOREA00159960	TELLIO00195870	TEPIDO00120720	TMALAC00179490	TPARAV00163680	TPYRIF00196070	TSHANG00126080	TSP00139560	TTHERM_00670620
TetraHY848	TBOREA00007480	TELLIO00140380	TEPIDO00010520	TMALAC00000530	TPARAV00112080	TPYRIF00008150	TSHANG00040970	TSP00002190	TTHERM_000653649	TVORAX00011280	TBOREA00007490	TELLIO00140390	TEPIDO00010510	TMALAC00000540	TPARAV00112090	TPYRIF00008160	TTHERM_00653650
TetraHY849	TMALAC00032660	TBOREA00034290	TELLIO00069460	TEPIDO00037820	TMALAC00032640	TPARAV00018830	TPYRIF00033100	TSHANG00085710	TSP00041900	TTHERM_00569060	TVORAX00055170	TELLIO00069440	TEPIDO00037830	TPARAV00018840	TPYRIF00033120	TTHERM_000569069	TVORAX00055160
TetraHY850	TBOREA00049010	TELLIO00024070	TEPIDO00034070	TPARAV00066040	TPYRIF00085820	TSHANG00108710	TSP00013220	TTHERM_00150030	TVORAX00015570	TELLIO00024110	TEPIDO00034090	TMALAC00039490	TPYRIF00085850	TSP00013240	TTHERM_00150000	TVORAX00015610	TPARAV00066030
TetraHY851	TBOREA00057020	TMALAC00048770	TVORAX00045430	TBOREA00057030	TELLIO00073060	TEPIDO00037560	TMALAC00048760	TPARAV00022430	TPYRIF00059280	TSHANG00012960	TSP00033240	TTHERM_00138500	TELLIO00073050	TTHERM_00138490	TEPIDO00133340	TPARAV00022440	TVORAX00045420
TetraHY852	TBOREA00063280	TELLIO00108370	TMALAC00054270	TSP00028860	TTHERM_000259301	TVORAX00037250	TBOREA00075340	TEPIDO00090910	TMALAC00069670	TPARAV00031610	TPYRIF00085770	TSHANG00121810	TSP00083270	TVORAX00057350	TELLIO00008180	TPARAV00104340	TPYRIF00106790
TetraHY853	TBOREA00066840	TELLIO00047600	TEPIDO00055790	TMALAC00072580	TPARAV00108190	TPYRIF00076550	TSP00111580	TTHERM_00267900	TVORAX00221020	TBOREA00066850	TELLIO00047610	TMALAC00072590	TPARAV00108180	TPYRIF00076540	TSHANG00120180	TTHERM_00267890	TVORAX00221030
TetraHY854	TBOREA00066980	TELLIO00047810	TEPIDO00055980	TMALAC00072780	TPYRIF00076340	TSHANG00152280	TSP00111430	TTHERM_00266669	TVORAX00221220	TBOREA00066990	TEPIDO00056000	TPARAV00107910	TPYRIF00076330	TSHANG00152290	TSP00111420	TTHERM_00266668	TVORAX00221230
TetraHY855	TBOREA00085840	TELLIO00002070	TEPIDO00052280	TMALAC00079400	TPARAV00059400	TPYRIF00097630	TSHANG00024260	TSP00072160	TTHERM_000295087	TVORAX00088370	TBOREA00085850	TELLIO00002080	TEPIDO00052290	TPARAV00059410	TPYRIF00097620	TTHERM_00295100	TVORAX00088380
TetraHY856	TBOREA00090320	TELLIO00074760	TEPIDO00071520	TMALAC00121380	TPARAV00040150	TPYRIF00247940	TSHANG00121210	TSP00199100	TTHERM_00285560	TVORAX00224600	TBOREA00090330	TELLIO00074780	TMALAC00121400	TPYRIF00247950	TSP00199090	TTHERM_00285580	TVORAX00224610
TetraHY857	TBOREA00094260	TELLIO00110840	TEPIDO00081930	TMALAC00117710	TPARAV00017850	TPYRIF00144380	TSHANG00191330	TSP00133380	TTHERM_00500810	TVORAX00143980	TBOREA00094270	TELLIO00110850	TMALAC00117700	TPARAV00083990	TSP00133390	TTHERM_00500790	TVORAX00143990
TetraHY858	TBOREA00107380	TEPIDO00073940	TMALAC00096540	TPARAV00244550	TPYRIF00231150	TSHANG00142150	TSP00067440	TTHERM_00421000	TVORAX00119260	TELLIO00124270	TEPIDO00073930	TMALAC00096550	TPARAV00251810	TPYRIF00231160	TSHANG00142160	TSP00067430	TTHERM_00420990
TetraHY859	TBOREA00142610	TMALAC00201690	TSP00059550	TBOREA00142620	TELLIO00130740	TEPIDO00129650	TPARAV00182730	TPYRIF00081210	TSHANG00152940	TTHERM_00343750	TVORAX00249460	TPYRIF00081220	TTHERM_00343760	TELLIO00130750	TMALAC00201680	TPYRIF00081230	TVORAX00249440
TetraHY860	TBOREA00145600	TELLIO00144060	TELLIO00144070	TEPIDO00121340	TMALAC00180700	TPARAV00158140	TPYRIF00166650	TSHANG00064990	TSP00112170	TTHERM_00449560	TTHERM_00449570	TVORAX00138070	TVORAX00138080	TSHANG00065000	TEPIDO00121330	TMALAC00180710	TPYRIF00166640
TetraHY861	TBOREA00169210	TELLIO00206520	TEPIDO00136560	TMALAC00159350	TPYRIF00102260	TSHANG00122590	TSP00134930	TSP00134940	TTHERM_00997510	TVORAX00074200	TBOREA00169220	TEPIDO00175160	TPARAV00051050	TPYRIF00102270	TSHANG00159450	TVORAX00074210	TPARAV00051060
TetraHY862	TBOREA00172340	TELLIO00213460	TEPIDO00173210	TEPIDO00173220	TMALAC00215820	TMALAC00215830	TPARAV00214420	TPYRIF00212030	TPYRIF00212040	TSHANG00121740	TSP00150740	TSP00150750	TTHERM_000709589	TTHERM_00709590	TVORAX00177620	TVORAX00177630	TPARAV00214410
TetraHY863	TBOREA00172740	TEPIDO00141020	TMALAC00174820	TPARAV00165040	TPYRIF00200800	TSHANG00061540	TSP00148430	TTHERM_00682960	TVORAX00187880	TBOREA00172750	TELLIO00174300	TEPIDO00141030	TMALAC00174830	TPYRIF00200810	TSP00148420	TTHERM_00682970	TPARAV00165030
TetraHY864	TBOREA00195310	TELLIO00200690	TEPIDO00179500	TPARAV00239310	TPYRIF00247400	TSHANG00129920	TSP00196170	TTHERM_00969610	TVORAX00227740	TELLIO00200700	TEPIDO00179490	TMALAC00219670	TPARAV00239320	TPYRIF00247410	TSP00196160	TTHERM_00969600	TVORAX00227730
TetraHY865	TBOREA00199960	TELLIO00224260	TEPIDO00189360	TMALAC00235030	TPYRIF00257260	TSHANG00161920	TSP00212670	TTHERM_01109860	TVORAX00244540	TELLIO00224270	TEPIDO00189350	TPARAV00229280	TSP00212680	TVORAX00244550	TSHANG00197420	TPARAV00229290	TPYRIF00257270
TetraHY866	TBOREA00200920	TELLIO00222790	TEPIDO00189920	TMALAC00230180	TPARAV00225950	TPYRIF00260910	TSHANG00147530	TSP00214490	TTHERM_01055630	TVORAX00242090	TELLIO00222800	TEPIDO00189930	TPARAV00225960	TPYRIF00260900	TSHANG00147520	TSP00214500	TTHERM_01055640
TetraHY867	TELLIO00022560	TEPIDO00022750	TMALAC00166560	TPARAV00025340	TPYRIF00134010	TSHANG00191750	TSP00168770	TTHERM_01054250	TVORAX00019820	TELLIO00022570	TEPIDO00022760	TMALAC00166570	TPARAV00025330	TSHANG00207630	TSP00168760	TTHERM_01054240	TVORAX00019830
TetraHY868	TELLIO00056670	TEPIDO00042030	TMALAC00026470	TPARAV00123380	TPYRIF00021810	TSHANG00073010	TSP00129010	TTHERM_000945249	TVORAX00006610	TELLIO00056680	TMALAC00026480	TPARAV00123400	TSP00128990	TTHERM_00945250	TVORAX00006620	TEPIDO00042040	TSHANG00073020
TetraHY869	TBOREA00020450	TBOREA00066630	TBOREA00066660	TPYRIF00076820	TPYRIF00076870	TPYRIF00076880	TSP00004230	TSP00193380	TSP00233540	TSP00233550	TSP00245020	TSP00242880	TVORAX00142830	TVORAX00142900	TSP00248740	TSP00111830
TetraHY870	TBOREA00022760	TBOREA00091180	TBOREA00091190	TBOREA00091200	TSP00024730	TSP00090970	TTHERM_00289470	TTHERM_00289480	TVORAX00146650	TVORAX00146660	TELLIO00075650	TMALAC00122220	TPYRIF00110080	TPYRIF00110070	TSP00090980	TSP00090990
TetraHY871	TBOREA00040110	TBOREA00079300	TBOREA00079340	TELLIO00091930	TELLIO00105460	TMALAC00110160	TMALAC00142430	TMALAC00143460	TSHANG00096870	TSHANG00096890	TEPIDO00054830	TPARAV00232730	TPYRIF00045670	TSP00009450	TTHERM_00429730	TVORAX00230780
TetraHY872	TBOREA00057810	TBOREA00057820	TBOREA00098330	TPARAV00011560	TPARAV00014360	TPARAV00014380	TPARAV00145200	TSP00022140	TSP00022150	TELLIO00164960	TMALAC00075830	TPYRIF00104630	TTHERM_00322830	TVORAX00150530	TELLIO00164950	TMALAC00188060
TetraHY873	TBOREA00078060	TBOREA00078070	TPYRIF00116890	TPYRIF00116900	TSHANG00078070	TSHANG00078090	TSP00129440	TSP00129450	TPARAV00053070	TTHERM_00907090	TELLIO00107330	TBOREA00078170	TEPIDO00157420	TMALAC00246740	TSP00129260	TVORAX00022540
TetraHY874	TBOREA00093090	TBOREA00116920	TBOREA00177280	TMALAC00173600	TMALAC00173610	TPYRIF00185630	TPYRIF00185640	TSP00095240	TSP00171050	TSP00214150	TTHERM_00540360	TTHERM_00540390	TTHERM_00540400	TBOREA00093080	TVORAX00237120	TELLIO00214720
TetraHY875	TBOREA00121130	TBOREA00121140	TELLIO00098260	TEPIDO00080880	TMALAC00109220	TPARAV00101910	TPYRIF00175380	TSHANG00125500	TSP00076520	TTHERM_00437770	TVORAX00098940	TELLIO00098250	TMALAC00109210	TPYRIF00175370	TTHERM_00437760	TVORAX00098930
TetraHY876	TBOREA00121730	TBOREA00200330	TMALAC00124910	TMALAC00231850	TSP00080150	TSP00212870	TTHERM_00441700	TTHERM_01093490	TVORAX00116410	TVORAX00242510	TEPIDO00188060	TSHANG00136060	TELLIO00162810	TPARAV00235690	TPYRIF00129160	TPYRIF00257980
TetraHY877	TBOREA00126290	TBOREA00126300	TMALAC00120170	TMALAC00186550	TMALAC00209760	TMALAC00209920	TMALAC00209720	TPYRIF00128230	TPYRIF00128240	TPYRIF00128250	TPYRIF00128260	TPYRIF00128270	TSHANG00151910	TSP00089320	TSP00089330	TVORAX00139840
TetraHY878	TBOREA00128610	TBOREA00128620	TPYRIF00217120	TPYRIF00217130	TPYRIF00217170	TPYRIF00217180	TSP00205560	TSP00205570	TSP00205580	TTHERM_00633020	TTHERM_00633030	TVORAX00176730	TVORAX00176740	TVORAX00176810	TELLIO00091740	TMALAC00142160
TetraHY879	TBOREA00133850	TBOREA00164690	TMALAC00167620	TMALAC00167630	TPYRIF00153450	TPYRIF00174250	TSP00102330	TSP00222280	TTHERM_00590460	TTHERM_00590470	TVORAX00144750	TVORAX00155270	TELLIO00191460	TEPIDO00148890	TPARAV00118860	TSHANG00080700
TetraHY880	TBOREA00140710	TBOREA00140720	TBOREA00140730	TPYRIF00094910	TPYRIF00094920	TSP00160040	TSP00160050	TSP00160060	TVORAX00027800	TMALAC00172640	TPYRIF00094900	TSHANG00054250	TTHERM_00820770	TELLIO00033810	TEPIDO00088700	TVORAX00027810
TetraHY881	TBOREA00156800	TBOREA00156820	TELLIO00028350	TELLIO00028360	TPARAV00198710	TPARAV00198720	TVORAX00148710	TVORAX00148720	TSHANG00086320	TMALAC00141470	TSP00132630	TTHERM_00775990	TPYRIF00189060	TELLIO00137540	TMALAC00157070	TTHERM_00582310
TetraHY882	TBOREA00161170	TBOREA00161180	TELLIO00186330	TELLIO00186340	TMALAC00104800	TMALAC00104810	TPYRIF00023900	TPYRIF00023920	TSHANG00160430	TSP00136670	TTHERM_000519829	TBOREA00161190	TSP00136690	TVORAX00160920	TELLIO00187670	TMALAC00223670
TetraHY883	TBOREA00163050	TBOREA00163070	TEPIDO00115380	TEPIDO00115390	TMALAC00245190	TMALAC00245200	TSP00164450	TSP00164470	TTHERM_00835520	TTHERM_00835530	TELLIO00083250	TPARAV00102690	TPYRIF00072990	TSHANG00175810	TVORAX00112960	TELLIO00083230
TetraHY884	TBOREA00163610	TBOREA00163620	TSP00109450	TSP00197430	TSP00249120	TSP00197720	TVORAX00187020	TVORAX00187030	TVORAX00232410	TELLIO00211570	TMALAC00185120	TPYRIF00198920	TSHANG00174780	TTHERM_00715940	TBOREA00163630	TEPIDO00008580
TetraHY885	TBOREA00165830	TBOREA00187630	TELLIO00034640	TELLIO00034650	TMALAC00005290	TMALAC00005320	TMALAC00005330	TSHANG00174810	TSHANG00174820	TSP00086450	TSP00086660	TTHERM_00002690	TTHERM_00002710	TVORAX00064650	TVORAX00064750	TPYRIF00132950
TetraHY886	TBOREA00169950	TBOREA00169970	TSP00186760	TSP00186780	TBOREA00169960	TPYRIF00189120	TELLIO00181650	TMALAC00204040	TPYRIF00189130	TPYRIF00189370	TSHANG00114920	TSP00186740	TTHERM_00821820	TVORAX00189430	TVORAX00189560	TPYRIF00189180
TetraHY887	TBOREA00177610	TBOREA00191980	TSHANG00067240	TSHANG00067250	TSHANG00204550	TSP00183030	TSP00189820	TPYRIF00241240	TVORAX00225580	TBOREA00189800	TMALAC00213280	TELLIO00169130	TEPIDO00161520	TMALAC00213290	TTHERM_00933180	TTHERM_000933179
TetraHY888	TELLIO00021780	TELLIO00021820	TMALAC00222710	TMALAC00222730	TMALAC00222740	TTHERM_001041997	TTHERM_01041940	TTHERM_01041970	TBOREA00011720	TEPIDO00022240	TPARAV00025820	TPYRIF00134810	TSHANG00133600	TSP00195560	TVORAX00019230	TELLIO00021810
TetraHY889	TELLIO00040190	TELLIO00192220	TELLIO00192230	TELLIO00192240	TELLIO00192260	TELLIO00192270	TELLIO00192280	TELLIO00192310	TELLIO00192330	TELLIO00192340	TELLIO00191570	TELLIO00191580	TELLIO00192300	TELLIO00192320	TMALAC00166850	TTHERM_00586690
TetraHY890	TELLIO00124280	TELLIO00124290	TBOREA00107360	TELLIO00124300	TEPIDO00073960	TMALAC00096520	TPARAV00244530	TPYRIF00231120	TPYRIF00231130	TSHANG00142140	TSP00067460	TSP00067470	TTHERM_00421020	TTHERM_00421040	TVORAX00119280	TVORAX00119270
TetraHY891	TELLIO00133550	TELLIO00133560	TELLIO00133570	TELLIO00133590	TMALAC00160420	TMALAC00160440	TSHANG00062500	TSHANG00062510	TSHANG00062520	TSHANG00101640	TSHANG00101650	TBOREA00105360	TPYRIF00161680	TSP00092550	TVORAX00121650	TTHERM_000463129
TetraHY892	TELLIO00136280	TELLIO00136290	TELLIO00136300	TPARAV00030900	TPARAV00041450	TPARAV00041470	TPARAV00069180	TPARAV00069190	TPARAV00074530	TPARAV00074540	TPARAV00074550	TPARAV00190000	TPARAV00231510	TPARAV00231530	TPARAV00255040	TPARAV00208750
TetraHY893	TELLIO00142270	TELLIO00142280	TELLIO00142290	TSP00101190	TSP00217950	TSP00217970	TSP00230820	TSP00230830	TBOREA00079140	TMALAC00126910	TPYRIF00151360	TSHANG00098980	TTHERM_00655990	TVORAX00163620	TSHANG00081470	TVORAX00163630
TetraHY894	TELLIO00158190	TELLIO00207480	TEPIDO00064190	TEPIDO00199840	TMALAC00093170	TMALAC00244420	TPARAV00055400	TPARAV00138430	TPYRIF00120130	TPYRIF00236190	TTHERM_00348510	TTHERM_00836580	TVORAX00094350	TVORAX00214990	TBOREA00190630	TSHANG00202370
TetraHY895	TELLIO00182990	TELLIO00183000	TELLIO00183010	TELLIO00183020	TBOREA00123130	TSP00081610	TBOREA00123140	TMALAC00112650	TPYRIF00149250	TSP00081600	TTHERM_00498140	TVORAX00140990	TBOREA00123150	TSP00081580	TVORAX00140960	TVORAX00140950
TetraHY896	TELLIO00199290	TELLIO00199310	TPARAV00240420	TPARAV00240430	TPARAV00240440	TSHANG00178670	TSHANG00178680	TVORAX00126820	TVORAX00126830	TVORAX00126840	TEPIDO00123560	TMALAC00214170	TPYRIF00170160	TSP00116160	TTHERM_00584560	TMALAC00154720
TetraHY897	TELLIO00200520	TELLIO00200540	TELLIO00200560	TELLIO00200580	TELLIO00200590	TEPIDO00148020	TEPIDO00148030	TPYRIF00093720	TPYRIF00247220	TMALAC00219560	TSP00061350	TTHERM_00971710	TVORAX00227880	TPARAV00103620	TSHANG00079380	TSHANG00079370
TetraHY898	TEPIDO00050540	TEPIDO00198660	TVORAX00023760	TVORAX00023770	TBOREA00086870	TELLIO00045330	TEPIDO00106580	TMALAC00067020	TPARAV00067410	TPYRIF00070800	TSHANG00101260	TSHANG00187360	TSP00201320	TTHERM_00077550	TSP00097320	TELLIO00045360
TetraHY899	TEPIDO00052260	TEPIDO00165510	TELLIO00002020	TMALAC00079380	TPYRIF00097670	TSHANG00024290	TSP00072140	TTHERM_00295090	TVORAX00088340	TELLIO00002030	TPYRIF00097650	TSHANG00024280	TTHERM_000295089	TVORAX00088350	TPARAV00059370	TPARAV00059380
TetraHY900	TEPIDO00056100	TEPIDO00056110	TMALAC00072870	TMALAC00072880	TPARAV00107710	TPARAV00107720	TPYRIF00076220	TPYRIF00076230	TPYRIF00076240	TPYRIF00076250	TVORAX00211930	TVORAX00211940	TBOREA00067090	TELLIO00047890	TSP00111270	TTHERM_00266600
TetraHY901	TEPIDO00083170	TEPIDO00171110	TPARAV00017760	TPARAV00078140	TTHERM_00486090	TTHERM_00486110	TBOREA00065160	TEPIDO00124060	TEPIDO00124070	TPYRIF00141950	TSHANG00146170	TSP00087690	TVORAX00130930	TSP00144510	TELLIO00185210	TMALAC00114520
TetraHY902	TEPIDO00090950	TEPIDO00101910	TSHANG00121840	TSHANG00127160	TELLIO00008210	TPARAV00104370	TBOREA00075280	TPYRIF00085700	TSP00083320	TTHERM_00302070	TVORAX00057280	TBOREA00075310	TMALAC00069700	TPYRIF00085720	TSP00083300	TTHERM_00302090
TetraHY903	TEPIDO00091780	TEPIDO00101070	TEPIDO00091790	TEPIDO00101060	TBOREA00074160	TELLIO00009340	TMALAC00070890	TPARAV00105460	TPYRIF00084580	TSHANG00069550	TSP00138310	TTHERM_00299950	TVORAX00056040	TELLIO00009350	TSP00138300	TVORAX00056030
TetraHY904	TEPIDO00153490	TEPIDO00153500	TSHANG00107580	TSHANG00107590	TTHERM_00832600	TTHERM_01281650	TTHERM_01280590	TTHERM_01667140	TTHERM_01280620	TBOREA00184820	TELLIO00043680	TMALAC00208960	TPYRIF00228260	TSP00185130	TVORAX00218770	TELLIO00043610
TetraHY905	TMALAC00010760	TMALAC00137700	TMALAC00202640	TMALAC00128240	TMALAC00128450	TMALAC00202650	TMALAC00244140	TBOREA00195750	TELLIO00192800	TEPIDO00004210	TPARAV00006040	TPYRIF00193220	TSHANG00168020	TSP00201060	TTHERM_01119480	TVORAX00235510
TetraHY906	TMALAC00024290	TMALAC00196140	TMALAC00198580	TMALAC00024610	TMALAC00040690	TMALAC00149170	TMALAC00244440	TMALAC00086470	TMALAC00092090	TMALAC00156070	TMALAC00094830	TMALAC00156120	TMALAC00169830	TTHERM_001115220	TTHERM_001579320	TTHERM_002653362
TetraHY907	TMALAC00065500	TMALAC00065510	TMALAC00065520	TPYRIF00140550	TPYRIF00140570	TSHANG00047670	TSHANG00047680	TSHANG00047700	TSHANG00047710	TBOREA00115390	TELLIO00097740	TPYRIF00140590	TSP00075500	TTHERM_00242630	TVORAX00116640	TVORAX00116630
TetraHY908	TMALAC00071150	TMALAC00071160	TPARAV00181670	TPARAV00221090	TPARAV00221100	TPARAV00221110	TTHERM_00245900	TTHERM_00298550	TTHERM_00298561	TBOREA00073870	TELLIO00009650	TEPIDO00100800	TPYRIF00084270	TSHANG00069320	TSP00137950	TVORAX00055690
TetraHY909	TMALAC00071390	TMALAC00071400	TPYRIF00029140	TPYRIF00029150	TPYRIF00029160	TSP00229100	TSP00229110	TBOREA00014980	TVORAX00113280	TBOREA00014990	TELLIO00009920	TEPIDO00190310	TMALAC00248480	TPARAV00071300	TTHERM_00298330	TSHANG00187310
TetraHY910	TMALAC00138670	TMALAC00138710	TBOREA00009340	TEPIDO00009030	TPYRIF00010300	TSHANG00003760	TSP00000310	TVORAX00013210	TBOREA00009360	TELLIO00116060	TPARAV00122750	TPYRIF00010320	TSHANG00197720	TSP00000290	TTHERM_000035399	TVORAX00013230
TetraHY911	TMALAC00151240	TMALAC00151260	TTHERM_000666769	TTHERM_000666819	TTHERM_00666700	TTHERM_00666720	TBOREA00160910	TELLIO00193630	TEPIDO00139180	TPYRIF00195510	TSHANG00186820	TSP00140800	TSP00140840	TVORAX00232910	TPARAV00160110	TVORAX00232900
TetraHY912	TMALAC00239550	TMALAC00239570	TPARAV00082150	TPARAV00082160	TTHERM_01194750	TTHERM_01194760	TTHERM_01194780	TTHERM_01194810	TTHERM_02046520	TVORAX00246310	TVORAX00246320	TBOREA00204580	TELLIO00061930	TEPIDO00201160	TSHANG00169810	TSP00227920
TetraHY913	TPARAV00002170	TPARAV00002190	TPARAV00002200	TPARAV00002210	TPARAV00002220	TPARAV00002240	TPARAV00002250	TPARAV00230690	TPARAV00248230	TPARAV00002230	TPARAV00230710	TPARAV00230700	TBOREA00037180	TEPIDO00014040	TSHANG00117510	TSP00009160
TetraHY914	TPARAV00011350	TPARAV00127770	TPARAV00127780	TSP00032480	TSP00032490	TBOREA00056350	TELLIO00072300	TEPIDO00036870	TMALAC00049560	TPYRIF00058450	TSHANG00012280	TTHERM_00137750	TVORAX00044650	TELLIO00072290	TMALAC00049570	TTHERM_00137740
TetraHY915	TPARAV00031370	TPARAV00163110	TPARAV00163080	TPARAV00163090	TPARAV00163120	TPARAV00166340	TBOREA00189520	TELLIO00010410	TMALAC00035610	TPYRIF00184310	TSP00197610	TTHERM_00243770	TVORAX00173930	TPARAV00145600	TVORAX00173940	TTHERM_01101600
TetraHY916	TPARAV00034350	TPARAV00053750	TPARAV00095080	TPARAV00095200	TPARAV00197100	TPARAV00053810	TPARAV00227210	TBOREA00045880	TELLIO00114760	TEPIDO00032250	TMALAC00047680	TPYRIF00123410	TSHANG00001220	TSP00046970	TTHERM_00145590	TVORAX00029070
TetraHY917	TPARAV00042900	TPARAV00042910	TPARAV00042930	TPARAV00042920	TPARAV00042950	TPARAV00044980	TPARAV00117850	TBOREA00060370	TELLIO00080730	TEPIDO00048410	TMALAC00059700	TPYRIF00052070	TSHANG00005570	TSP00027100	TTHERM_00189560	TVORAX00046980
TetraHY918	TPARAV00081940	TPARAV00235110	TPARAV00244970	TBOREA00003680	TELLIO00012980	TMALAC00101540	TSP00156860	TTHERM_00105190	TBOREA00127040	TEPIDO00093400	TPYRIF00127330	TSHANG00175680	TVORAX00139010	TPYRIF00127340	TSP00156830	TVORAX00139000
TetraHY919	TPARAV00091340	TPARAV00092640	TPARAV00092650	TPARAV00184010	TPARAV00240070	TPYRIF00146330	TPYRIF00146340	TPARAV00092630	TELLIO00095030	TPYRIF00146310	TSP00005650	TVORAX00122810	TSHANG00024020	TTHERM_000058309	TVORAX00122730	TPYRIF00146300
TetraHY920	TPARAV00108300	TPARAV00108340	TPARAV00108350	TPARAV00108360	TPARAV00108380	TSP00111680	TSP00226230	TVORAX00188000	TVORAX00220900	TBOREA00136620	TELLIO00047490	TEPIDO00055720	TMALAC00072500	TPYRIF00076620	TSHANG00120260	TTHERM_00268020
TetraHY921	TPARAV00131210	TPARAV00131250	TTHERM_00280980	TTHERM_00648820	TTHERM_00648840	TTHERM_00648850	TTHERM_00320180	TTHERM_00648830	TELLIO00097860	TMALAC00108770	TPYRIF00233740	TSHANG00096410	TSP00075950	TTHERM_00437330	TVORAX00098320	TMALAC00065920
TetraHY922	TPARAV00139600	TPARAV00139610	TSHANG00148600	TSP00097730	TBOREA00130620	TELLIO00187700	TEPIDO00115640	TMALAC00221670	TPYRIF00166200	TTHERM_00527360	TVORAX00133080	TBOREA00130640	TMALAC00221680	TSHANG00148610	TTHERM_00527380	TMALAC00221660
TetraHY923	TPARAV00145090	TPARAV00145100	TPARAV00145110	TVORAX00038910	TVORAX00038920	TBOREA00051390	TELLIO00031460	TEPIDO00152990	TMALAC00057070	TPYRIF00065440	TSHANG00201590	TSP00108470	TSP00109770	TTHERM_00160550	TSP00109780	TSHANG00201580
TetraHY924	TPARAV00150600	TPARAV00218720	TPARAV00218730	TPARAV00218740	TPYRIF00178500	TPYRIF00178530	TPYRIF00178540	TBOREA00148720	TELLIO00200310	TEPIDO00126100	TMALAC00158640	TSHANG00108250	TSP00120310	TTHERM_001075589	TVORAX00156660	TELLIO00200290
TetraHY925	TPARAV00164500	TPARAV00218270	TPARAV00253940	TPARAV00253950	TPARAV00255080	TPARAV00219030	TPARAV00114590	TPARAV00233800	TPARAV00218250	TPARAV00164820	TPARAV00209620	TPARAV00153200	TPARAV00233810	TPARAV00030920	TPARAV00074670	TPARAV00246040
TetraHY926	TPARAV00174200	TPARAV00208910	TSHANG00164760	TSHANG00164770	TSHANG00164780	TSHANG00164790	TSHANG00164800	TSHANG00164810	TVORAX00138800	TVORAX00138810	TBOREA00134350	TELLIO00176650	TMALAC00125420	TSP00048630	TTHERM_00400810	TMALAC00125430
TetraHY927	TPARAV00178370	TPARAV00178390	TPARAV00178410	TPARAV00178420	TPARAV00178440	TBOREA00120240	TELLIO00180310	TEPIDO00096890	TMALAC00099320	TSHANG00021400	TSP00223490	TTHERM_00375090	TVORAX00128410	TPYRIF00153050	TEPIDO00096900	TSP00223480
TetraHY928	TPARAV00198560	TPARAV00198570	TPARAV00198590	TPARAV00255120	TPYRIF00122250	TPYRIF00181170	TPYRIF00228530	TPYRIF00228550	TSHANG00009500	TSHANG00009510	TBOREA00151850	TPARAV00100870	TSP00232810	TVORAX00038260	TSP00129380	TVORAX00018210
TetraHY929	TPARAV00211450	TPARAV00218320	TBOREA00185920	TPARAV00211440	TPYRIF00231640	TSP00181840	TBOREA00185930	TELLIO00026720	TEPIDO00173910	TMALAC00190920	TPYRIF00231630	TTHERM_00826850	TVORAX00224130	TELLIO00026730	TMALAC00190910	TTHERM_00826860
TetraHY930	TPARAV00233440	TPARAV00233450	TPARAV00237500	TPARAV00242280	TTHERM_00267950	TTHERM_00267970	TTHERM_00267980	TVORAX00220950	TVORAX00220960	TBOREA00066800	TELLIO00047530	TMALAC00072540	TPYRIF00076580	TSP00111630	TPYRIF00210610	TVORAX00105860
TetraHY931	TPYRIF00002760	TPYRIF00002950	TPYRIF00002970	TPYRIF00003060	TPYRIF00002920	TTHERM_00450810	TTHERM_00450870	TBOREA00002740	TELLIO00144350	TMALAC00207130	TPYRIF00000460	TSP00121620	TVORAX00079740	TELLIO00144270	TPYRIF00002870	TVORAX00079730
TetraHY932	TPYRIF00027810	TPYRIF00027840	TPYRIF00027930	TBOREA00053430	TSHANG00017930	TSP00053280	TSP00053290	TBOREA00053440	TEPIDO00026900	TSHANG00017900	TSP00053250	TEPIDO00026920	TMALAC00041370	TTHERM_00227100	TPARAV00016660	TSHANG00017940
TetraHY933	TPYRIF00085220	TPYRIF00085230	TPYRIF00085270	TBOREA00074890	TELLIO00008760	TMALAC00070170	TSP00083720	TEPIDO00101550	TSHANG00073650	TVORAX00056860	TEPIDO00101560	TPARAV00104770	TPYRIF00085280	TSHANG00073640	TTHERM_00300550	TVORAX00056870
TetraHY934	TPYRIF00106300	TPYRIF00106310	TVORAX00036740	TVORAX00036750	TVORAX00036760	TVORAX00036770	TBOREA00063000	TELLIO00108620	TEPIDO00119960	TMALAC00054530	TSHANG00182850	TSP00029190	TTHERM_00259630	TTHERM_00259640	TPARAV00054920	TMALAC00054540
TetraHY935	TPYRIF00195610	TPYRIF00195620	TPYRIF00195630	TSP00220170	TSP00220190	TSP00220200	TSP00220210	TTHERM_00353350	TTHERM_00660469	TTHERM_00660470	TVORAX00232750	TVORAX00232790	TVORAX00232810	TBOREA00189970	TELLIO00119910	TSHANG00179280
TetraHY936	TPYRIF00205610	TPYRIF00205620	TPYRIF00205630	TTHERM_00857950	TTHERM_00857960	TBOREA00069880	TELLIO00221960	TEPIDO00094590	TMALAC00030170	TSP00183960	TSHANG00121430	TELLIO00221950	TMALAC00030190	TTHERM_00857980	TMALAC00227970	TVORAX00022260
TetraHY937	TSHANG00074970	TSHANG00074980	TSHANG00074990	TSHANG00106880	TSHANG00120680	TSHANG00120700	TSHANG00120720	TSHANG00120740	TSHANG00173570	TSHANG00106890	TSHANG00120670	TSHANG00173550	TSHANG00215000	TBOREA00029220	TSP00248190	TVORAX00201360
TetraHY938	TSHANG00077840	TSHANG00077890	TSHANG00077910	TSHANG00077930	TSHANG00077950	TSHANG00077960	TSHANG00217530	TSHANG00077850	TSHANG00077860	TSHANG00077870	TSHANG00077900	TTHERM_01031260	TMALAC00166660	TPYRIF00151710	TVORAX00161880	TVORAX00011820
TetraHY939	TSHANG00120840	TSHANG00120850	TBOREA00066540	TELLIO00047330	TMALAC00072260	TPARAV00108650	TPYRIF00076940	TSP00193460	TTHERM_00268280	TVORAX00142760	TBOREA00153460	TEPIDO00055510	TPYRIF00001670	TSHANG00120830	TSP00125550	TVORAX00082700
TetraHY940	TSHANG00120910	TSHANG00156600	TBOREA00066400	TELLIO00047250	TPYRIF00077040	TTHERM_00268340	TBOREA00066410	TTHERM_00268330	TBOREA00066420	TVORAX00142710	TBOREA00066430	TPYRIF00077020	TSP00193560	TBOREA00066450	TEPIDO00055440	TSP00193550
TetraHY941	TSHANG00132500	TSHANG00137400	TSHANG00137410	TSHANG00137420	TSHANG00137430	TSHANG00137440	TSHANG00137450	TSHANG00137460	TSHANG00137470	TSHANG00137480	TBOREA00064500	TELLIO00007160	TPARAV00017700	TPYRIF00167000	TSP00118260	TVORAX00089380
TetraHY942	TSHANG00194600	TSHANG00195290	TSHANG00195300	TTHERM_00520910	TTHERM_00520920	TTHERM_00520930	TVORAX00158800	TVORAX00158810	TVORAX00158820	TPARAV00185440	TELLIO00190080	TMALAC00129640	TPYRIF00136250	TPYRIF00136170	TPYRIF00136180	TSP00084530
TetraHY943	TSP00153680	TSP00153690	TVORAX00025840	TVORAX00025850	TVORAX00025890	TVORAX00025900	TVORAX00025930	TVORAX00025950	TVORAX00025870	TVORAX00025880	TBOREA00084930	TPYRIF00130820	TBOREA00084940	TBOREA00206520	TPYRIF00130850	TVORAX00165370
TetraHY944	TSP00233820	TSP00236930	TSP00241720	TSP00245580	TVORAX00033350	TVORAX00034390	TVORAX00037540	TVORAX00054810	TVORAX00107640	TVORAX00107680	TVORAX00177930	TSHANG00218940	TELLIO00016810	TSP00240340	TTHERM_000482399	TSP00248760
TetraHY945	TTHERM_000444469	TTHERM_000749021	TTHERM_00808000	TBOREA00104590	TSP00091670	TBOREA00157120	TELLIO00041820	TEPIDO00178770	TPYRIF00095780	TSHANG00188240	TMALAC00180550	TPARAV00166400	TEPIDO00085880	TVORAX00222560	TMALAC00104130	TMALAC00214280
TetraHY946	TTHERM_000588916	TTHERM_000588918	TTHERM_000588920	TTHERM_000588917	TBOREA00164210	TELLIO00192040	TEPIDO00149320	TMALAC00167030	TPYRIF00174870	TSHANG00080280	TSP00174110	TVORAX00145480	TEPIDO00149310	TMALAC00167040	TPARAV00091030	TSHANG00080290
TetraHY947	TVORAX00061280	TVORAX00103250	TVORAX00140660	TVORAX00146340	TVORAX00172550	TVORAX00197380	TVORAX00206300	TVORAX00214150	TVORAX00216290	TVORAX00220910	TVORAX00235710	TVORAX00250500	TELLIO00008670	TELLIO00093800	TSP00238050	TSP00230650
TetraHY948	TVORAX00160800	TVORAX00160810	TBOREA00029050	TELLIO00054430	TEPIDO00040680	TMALAC00169440	TPYRIF00024010	TSHANG00106660	TSP00215270	TTHERM_01085430	TMALAC00169430	TTHERM_01068040	TVORAX00160790	TELLIO00054470	TTHERM_01068050	TMALAC00231020
TetraHY949	TVORAX00181540	TVORAX00181550	TBOREA00167370	TELLIO00119970	TEPIDO00182460	TMALAC00073790	TPARAV00184580	TPYRIF00211340	TSP00175640	TTHERM_00661540	TVORAX00181530	TBOREA00167380	TELLIO00119960	TMALAC00073800	TSHANG00153220	TTHERM_00661530
TetraHY950	TBOREA00016780	TEPIDO00002010	TMALAC00015360	TPYRIF00018860	TSHANG00015120	TSP00037580	TTHERM_00048800	TVORAX00002210	TBOREA00016790	TELLIO00059640	TEPIDO00002000	TPARAV00056900	TSHANG00015130	TSP00037560	TTHERM_00048790	TVORAX00002220
TetraHY951	TBOREA00035760	TELLIO00100540	TEPIDO00012490	TMALAC00069280	TPARAV00096300	TPYRIF00041360	TSHANG00155220	TSP00007460	TTHERM_00193880	TVORAX00063380	TELLIO00100530	TEPIDO00012480	TPARAV00096290	TSHANG00155230	TSP00007450	TTHERM_00193870
TetraHY952	TBOREA00039270	TELLIO00152890	TEPIDO00028520	TMALAC00020570	TPARAV00103980	TPYRIF00016210	TSHANG00013840	TSP00106060	TTHERM_00576780	TVORAX00092750	TBOREA00039280	TELLIO00152900	TEPIDO00028510	TPARAV00103960	TSP00106050	TTHERM_00576790
TetraHY953	TBOREA00045850	TELLIO00114780	TPARAV00034340	TTHERM_000145609	TBOREA00045860	TELLIO00114770	TEPIDO00032260	TMALAC00047690	TPARAV00034360	TPYRIF00123400	TSHANG00001230	TSP00046980	TTHERM_00145600	TVORAX00029060	TSHANG00001240	TPYRIF00123390
TetraHY954	TBOREA00071330	TELLIO00135620	TMALAC00032110	TPARAV00155260	TPYRIF00171760	TSHANG00031060	TSP00056280	TSP00056290	TTHERM_00551100	TVORAX00020470	TELLIO00135610	TEPIDO00109960	TPYRIF00171770	TEPIDO00109900	TSP00056300	TEPIDO00109910
TetraHY955	TBOREA00071860	TELLIO00138140	TEPIDO00165840	TMALAC00190380	TPARAV00217960	TPYRIF00169090	TSHANG00066540	TSP00175970	TTHERM_00581590	TVORAX00103110	TELLIO00138130	TEPIDO00165850	TMALAC00190370	TPARAV00217990	TPYRIF00169100	TTHERM_00581600
TetraHY956	TBOREA00084330	TELLIO00149950	TEPIDO00108490	TMALAC00196370	TPYRIF00131290	TSHANG00029280	TSP00154260	TTHERM_00326960	TVORAX00165730	TBOREA00084350	TEPIDO00108500	TMALAC00196380	TSP00154250	TTHERM_00326950	TVORAX00165720	TSHANG00029290
TetraHY957	TBOREA00085960	TELLIO00002200	TEPIDO00052440	TMALAC00079560	TPARAV00059570	TPYRIF00097450	TSHANG00024120	TSP00072310	TTHERM_00295220	TVORAX00088510	TEPIDO00052430	TPARAV00059560	TPYRIF00097460	TSP00072300	TTHERM_000295209	TVORAX00088500
TetraHY958	TBOREA00090920	TEPIDO00071980	TPYRIF00110490	TSHANG00111500	TSP00090610	TTHERM_00289160	TVORAX00146980	TELLIO00075400	TMALAC00121950	TPARAV00134270	TPYRIF00110480	TSHANG00111480	TSP00090620	TTHERM_00289170	TVORAX00146970	TMALAC00121940
TetraHY959	TBOREA00097910	TELLIO00164330	TEPIDO00110880	TMALAC00075340	TPARAV00167880	TPYRIF00105100	TSP00077430	TTHERM_000324518	TVORAX00204100	TBOREA00097920	TELLIO00164340	TMALAC00075350	TPYRIF00105090	TSHANG00155760	TSP00077440	TVORAX00204110
TetraHY960	TBOREA00106030	TELLIO00121080	TEPIDO00075500	TMALAC00208100	TPARAV00212490	TPYRIF00224840	TSHANG00158430	TSP00065930	TVORAX00123850	TBOREA00181950	TMALAC00108480	TSP00169850	TTHERM_00446390	TELLIO00120770	TTHERM_00849320	TPYRIF00124290
TetraHY961	TBOREA00112050	TELLIO00148060	TEPIDO00067530	TMALAC00132650	TPARAV00080620	TPYRIF00107990	TSHANG00125410	TSP00070170	TSP00070180	TTHERM_00392680	TTHERM_00392690	TVORAX00108670	TVORAX00108680	TEPIDO00067520	TPARAV00080610	TSHANG00125400
TetraHY962	TBOREA00126170	TELLIO00183920	TEPIDO00117930	TMALAC00116460	TPARAV00166720	TPYRIF00128400	TSHANG00212400	TSP00089170	TTHERM_00492970	TVORAX00140000	TELLIO00183930	TEPIDO00092650	TSHANG00053740	TSP00089180	TTHERM_00492980	TVORAX00139990
TetraHY963	TBOREA00132210	TELLIO00003850	TEPIDO00097810	TMALAC00137130	TPARAV00076470	TPYRIF00160180	TSHANG00045060	TSP00099680	TTHERM_000530169	TVORAX00153620	TSP00099670	TTHERM_00530170	TEPIDO00097820	TPARAV00076480	TPYRIF00160170	TSHANG00045050
TetraHY964	TBOREA00132380	TEPIDO00097600	TMALAC00136930	TPARAV00076150	TPYRIF00160370	TSHANG00045250	TSP00099470	TTHERM_000530016	TVORAX00153410	TBOREA00132390	TELLIO00003670	TEPIDO00097590	TPYRIF00160380	TSHANG00045260	TSP00099460	TTHERM_00530000
TetraHY965	TBOREA00133910	TELLIO00053260	TMALAC00123450	TPYRIF00153400	TSP00102390	TTHERM_00459288	TVORAX00155330	TBOREA00133920	TELLIO00053270	TEPIDO00113410	TPARAV00124420	TPYRIF00153390	TSHANG00106040	TSP00102400	TTHERM_00459289	TVORAX00155340
TetraHY966	TBOREA00135320	TELLIO00224640	TEPIDO00127610	TMALAC00126270	TPARAV00191210	TPYRIF00162570	TSP00180900	TSP00180910	TTHERM_00406630	TVORAX00163050	TTHERM_00406650	TELLIO00224650	TEPIDO00127600	TMALAC00126260	TPARAV00191170	TSHANG00118120
TetraHY967	TBOREA00137300	TELLIO00084200	TELLIO00084210	TEPIDO00114850	TMALAC00187060	TPYRIF00179740	TSHANG00049120	TSP00123310	TSP00123320	TTHERM_00711940	TVORAX00112210	TMALAC00187070	TPYRIF00179720	TTHERM_00711930	TEPIDO00114860	TSHANG00049130
TetraHY968	TBOREA00147440	TELLIO00198880	TEPIDO00123200	TMALAC00154270	TPYRIF00170750	TSHANG00110890	TSP00116580	TTHERM_00585030	TVORAX00126130	TBOREA00147450	TMALAC00154280	TSP00116570	TPARAV00068140	TEPIDO00123230	TSHANG00110880	TTHERM_00585020
TetraHY969	TBOREA00159420	TEPIDO00137530	TMALAC00175410	TPYRIF00204190	TSHANG00071990	TSP00141590	TSP00141600	TTHERM_00678070	TVORAX00120480	TBOREA00159430	TEPIDO00137500	TELLIO00180980	TPYRIF00204200	TEPIDO00137520	TVORAX00120490	TVORAX00120500
TetraHY970	TBOREA00168480	TEPIDO00133100	TMALAC00176690	TPARAV00170370	TPYRIF00187160	TSHANG00060580	TSP00147740	TTHERM_00684540	TVORAX00188420	TEPIDO00133080	TPARAV00170410	TPYRIF00187180	TSHANG00060570	TSP00147730	TTHERM_000684549	TVORAX00188430
TetraHY971	TBOREA00173750	TEPIDO00146480	TMALAC00167970	TPARAV00188080	TPYRIF00196790	TSHANG00131730	TSP00161270	TTHERM_00649390	TVORAX00147470	TELLIO00131970	TMALAC00167980	TPARAV00188060	TSHANG00131740	TSP00161260	TTHERM_00649380	TEPIDO00146490
TetraHY972	TBOREA00174390	TELLIO00204720	TTHERM_00728920	TVORAX00182530	TBOREA00174400	TPARAV00185270	TPYRIF00214630	TBOREA00174420	TEPIDO00155750	TMALAC00185930	TPYRIF00214650	TSHANG00084330	TSP00149930	TTHERM_00728940	TVORAX00182560	TPARAV00185220
TetraHY973	TBOREA00178570	TELLIO00155500	TEPIDO00156620	TPARAV00132090	TPYRIF00213280	TSHANG00178220	TSP00158330	TTHERM_00616550	TEPIDO00156630	TMALAC00178170	TPARAV00132080	TPYRIF00213290	TSHANG00157090	TSP00158340	TVORAX00192050	TEPIDO00193920
TetraHY974	TELLIO00001970	TEPIDO00052220	TMALAC00079340	TPARAV00059320	TPYRIF00097720	TSHANG00024340	TSP00072090	TTHERM_000295039	TVORAX00088290	TELLIO00001980	TPARAV00059330	TPYRIF00097710	TSHANG00024330	TSP00072100	TTHERM_00295050	TVORAX00088300
TetraHY975	TBOREA00013680	TBOREA00021750	TPARAV00011360	TPARAV00011420	TPYRIF00030680	TPYRIF00239990	TSP00126270	TSP00187190	TELLIO00092470	TEPIDO00017510	TMALAC00024080	TSHANG00002140	TTHERM_00070900	TVORAX00213510	TVORAX00217090
TetraHY976	TBOREA00027380	TBOREA00062440	TEPIDO00006310	TEPIDO00100360	TPARAV00098120	TPARAV00098130	TSHANG00044120	TSHANG00120480	TSP00029800	TSP00042740	TELLIO00036210	TMALAC00007030	TPYRIF00105630	TTHERM_00263320	TVORAX00035970
TetraHY977	TBOREA00028510	TBOREA00166100	TBOREA00166110	TELLIO00041040	TELLIO00041050	TELLIO00041080	TMALAC00078430	TMALAC00078440	TPARAV00070320	TPARAV00070330	TPARAV00070340	TSP00156070	TSP00156090	TTHERM_00222390	TTHERM_00222400
TetraHY978	TBOREA00035150	TBOREA00035160	TEPIDO00011770	TEPIDO00011780	TPYRIF00040620	TPYRIF00040630	TSP00006760	TSP00006770	TVORAX00062520	TVORAX00062530	TELLIO00099790	TMALAC00068540	TPARAV00120890	TSHANG00010080	TTHERM_00637780
TetraHY979	TBOREA00053240	TBOREA00053250	TBOREA00053260	TBOREA00092440	TBOREA00053290	TSP00243340	TSP00244610	TSP00176460	TSP00053480	TELLIO00091180	TMALAC00141710	TPYRIF00101310	TSP00203500	TTHERM_00777360	TVORAX00097500
TetraHY980	TBOREA00058360	TBOREA00058370	TELLIO00166240	TELLIO00166250	TMALAC00103330	TMALAC00103340	TSP00021540	TSP00021550	TTHERM_00414380	TTHERM_00414390	TEPIDO00086550	TPYRIF00099130	TSHANG00079780	TVORAX00076770	TPYRIF00099120
TetraHY981	TBOREA00059800	TBOREA00191640	TPARAV00221700	TPARAV00227960	TSP00026450	TSP00190170	TVORAX00047550	TVORAX00216170	TELLIO00220310	TMALAC00206340	TPYRIF00051350	TSHANG00006060	TTHERM_00191260	TTHERM_00864880	TPYRIF00235110
TetraHY982	TBOREA00065530	TBOREA00065550	TPYRIF00053460	TPYRIF00069240	TPYRIF00069190	TPYRIF00069210	TPYRIF00097130	TPYRIF00069200	TVORAX00052560	TVORAX00052570	TSP00087160	TSP00087170	TTHERM_00220970	TMALAC00248010	TPYRIF00069230
TetraHY983	TBOREA00079160	TBOREA00080460	TELLIO00122300	TELLIO00122330	TSP00101200	TSP00230760	TTHERM_00075700	TTHERM_00790480	TVORAX00054170	TVORAX00174270	TELLIO00056150	TELLIO00122320	TMALAC00025920	TMALAC00239880	TSP00106910
TetraHY984	TBOREA00087810	TBOREA00168950	TBOREA00140960	TPYRIF00091320	TPYRIF00187930	TSP00073450	TSP00147130	TVORAX00090730	TVORAX00189190	TELLIO00156360	TEPIDO00107210	TMALAC00176120	TSHANG00178870	TTHERM_00686090	TPARAV00185950
TetraHY985	TBOREA00106370	TBOREA00106380	TSP00065510	TSP00065520	TEPIDO00075080	TSHANG00007550	TELLIO00194920	TMALAC00130080	TPARAV00135130	TPYRIF00155330	TTHERM_00476890	TVORAX00127830	TEPIDO00135120	TSHANG00051430	TSP00188660
TetraHY986	TBOREA00114350	TBOREA00158080	TEPIDO00037960	TEPIDO00147580	TPYRIF00163450	TPYRIF00203180	TSHANG00041540	TSHANG00085840	TSP00143290	TSP00175040	TELLIO00070450	TMALAC00169550	TPARAV00095870	TTHERM_00657270	TVORAX00165200
TetraHY987	TBOREA00186270	TBOREA00186280	TMALAC00053550	TMALAC00245080	TSHANG00087910	TSHANG00166430	TSP00200380	TSP00200390	TTHERM_00449550	TTHERM_01415170	TELLIO00145420	TEPIDO00206020	TPYRIF00077810	TPYRIF00077820	TVORAX00071540
TetraHY988	TELLIO00013800	TELLIO00043690	TELLIO00110180	TEPIDO00105330	TEPIDO00184150	TMALAC00100810	TMALAC00208950	TTHERM_00101290	TTHERM_01280630	TBOREA00003160	TPARAV00003100	TPYRIF00003350	TSHANG00171690	TSP00121990	TVORAX00079240
TetraHY989	TELLIO00019020	TELLIO00105480	TELLIO00192920	TELLIO00192930	TPYRIF00066670	TPYRIF00066680	TBOREA00050290	TEPIDO00124250	TMALAC00244250	TPARAV00133710	TSHANG00205720	TSP00192180	TTHERM_01321550	TVORAX00040100	TVORAX00040110
TetraHY990	TELLIO00041280	TELLIO00130800	TEPIDO00129590	TEPIDO00151110	TPARAV00182850	TPARAV00182860	TSHANG00165790	TSHANG00178030	TTHERM_00224620	TTHERM_00343670	TBOREA00142720	TMALAC00040870	TPYRIF00081110	TSP00059660	TVORAX00152690
TetraHY991	TELLIO00045980	TELLIO00045990	TPARAV00009360	TPARAV00045720	TPARAV00193810	TPARAV00233510	TSHANG00135570	TSHANG00135580	TBOREA00068220	TPYRIF00070160	TBOREA00068240	TSP00120650	TVORAX00024430	TMALAC00066440	TTHERM_00079130
TetraHY992	TELLIO00054460	TELLIO00180490	TMALAC00006520	TMALAC00149810	TMALAC00175860	TMALAC00149800	TPARAV00212300	TPARAV00212310	TTHERM_00011000	TTHERM_00678530	TMALAC00169450	TPYRIF00016050	TVORAX00092890	TPYRIF00237840	TVORAX00119740
TetraHY993	TELLIO00065440	TELLIO00069030	TPYRIF00165330	TPYRIF00165340	TPYRIF00165400	TPYRIF00165410	TPYRIF00165350	TVORAX00134020	TVORAX00134030	TELLIO00188490	TMALAC00161870	TTHERM_00526310	TMALAC00161910	TTHERM_00526290	TVORAX00133940
TetraHY994	TELLIO00076050	TELLIO00076060	TTHERM_00977670	TTHERM_00977680	TBOREA00007530	TEPIDO00191880	TMALAC00198380	TPYRIF00008210	TSHANG00196680	TSP00002140	TTHERM_00652590	TVORAX00011320	TMALAC00000600	TTHERM_00292050	TTHERM_00721670
TetraHY995	TELLIO00094960	TELLIO00094970	TELLIO00106270	TTHERM_00058400	TTHERM_00058410	TBOREA00019260	TEPIDO00019670	TMALAC00021710	TPYRIF00146400	TSHANG00156620	TSP00005610	TVORAX00122680	TTHERM_000058419	TEPIDO00019680	TPYRIF00146460
TetraHY996	TELLIO00107100	TELLIO00109660	TPARAV00039310	TPARAV00039330	TPARAV00141400	TPARAV00074790	TPARAV00074800	TSHANG00180830	TSHANG00180840	TVORAX00086160	TVORAX00086170	TBOREA00041810	TMALAC00105090	TSP00011240	TTHERM_00629730
TetraHY997	TELLIO00116960	TELLIO00166430	TMALAC00003580	TMALAC00103480	TPYRIF00099320	TPYRIF00099380	TVORAX00076460	TVORAX00076470	TBOREA00058180	TSP00021740	TBOREA00058190	TEPIDO00086420	TSHANG00079880	TSP00021730	TTHERM_00037430
TetraHY998	TELLIO00118400	TELLIO00118410	TEPIDO00178480	TEPIDO00178490	TMALAC00184450	TMALAC00184460	TTHERM_000694319	TTHERM_00694320	TBOREA00178970	TPYRIF00224210	TSHANG00179240	TSP00191670	TVORAX00233740	TEPIDO00180620	TPYRIF00224240
TetraHY999	TELLIO00152340	TELLIO00152350	TMALAC00019980	TMALAC00019990	TPYRIF00015230	TPYRIF00015240	TTHERM_00112380	TTHERM_00112390	TVORAX00199720	TVORAX00199730	TBOREA00038660	TEPIDO00028910	TPARAV00142870	TSHANG00013280	TSP00037960
TetraHY1000	TELLIO00207390	TELLIO00222570	TMALAC00222450	TMALAC00230360	TVORAX00099820	TVORAX00220060	TVORAX00220120	TBOREA00193910	TEPIDO00174750	TPARAV00203440	TPYRIF00246270	TSHANG00194760	TSP00194480	TTHERM_01055440	TTHERM_01005230
TetraHY1001	TELLIO00213820	TELLIO00213830	TMALAC00170910	TMALAC00170920	TPYRIF00006690	TPYRIF00203610	TPYRIF00203620	TSHANG00100960	TSHANG00100970	TTHERM_00008630	TTHERM_00647100	TTHERM_00647090	TBOREA00183070	TSP00161590	TVORAX00168160
TetraHY1002	TEPIDO00019340	TEPIDO00019350	TSHANG00067880	TSHANG00067890	TSHANG00067900	TSHANG00067920	TSHANG00067930	TSHANG00067940	TSHANG00067970	TSHANG00132660	TSHANG00067950	TSP00056380	TSP00135110	TBOREA00071410	TELLIO00132190
TetraHY1003	TEPIDO00043980	TEPIDO00043990	TPARAV00044390	TPARAV00044400	TPARAV00044410	TPYRIF00174330	TPYRIF00174350	TBOREA00064470	TELLIO00007190	TMALAC00062340	TSP00118300	TTHERM_00218740	TVORAX00051300	TSHANG00151040	TELLIO00007200
TetraHY1004	TEPIDO00058800	TEPIDO00173580	TSHANG00089750	TSHANG00175980	TBOREA00000690	TELLIO00016570	TMALAC00091400	TPYRIF00000730	TSP00019820	TTHERM_00379000	TVORAX00081600	TMALAC00091390	TVORAX00081610	TELLIO00016580	TPARAV00120150
TetraHY1005	TEPIDO00080820	TEPIDO00080830	TMALAC00200360	TMALAC00200370	TSHANG00153610	TSHANG00153620	TSHANG00153670	TTHERM_00825260	TTHERM_00825270	TBOREA00077530	TELLIO00218090	TPARAV00020840	TPYRIF00220040	TSP00218060	TVORAX00226890
TetraHY1006	TEPIDO00090790	TEPIDO00161760	TBOREA00130890	TPARAV00213060	TPYRIF00261270	TSHANG00193030	TSP00158050	TBOREA00130900	TELLIO00102850	TMALAC00128140	TPYRIF00261280	TSHANG00195650	TTHERM_00954390	TVORAX00067200	TPARAV00213030
TetraHY1007	TEPIDO00099760	TEPIDO00120220	TMALAC00053750	TMALAC00221290	TPARAV00055940	TPARAV00118240	TVORAX00037600	TVORAX00172820	TVORAX00174650	TBOREA00063570	TELLIO00107860	TPYRIF00107140	TSHANG00131250	TSP00028470	TTHERM_00895970
TetraHY1008	TEPIDO00123360	TEPIDO00204610	TBOREA00061590	TPYRIF00074780	TELLIO00176250	TPARAV00072920	TPYRIF00243740	TSP00025430	TVORAX00100140	TSHANG00110750	TSP00221060	TTHERM_000241579	TSHANG00129200	TPARAV00050650	TSP00194050
TetraHY1009	TEPIDO00130870	TEPIDO00199950	TPARAV00093800	TPARAV00093890	TSHANG00141110	TSHANG00173630	TVORAX00087310	TVORAX00087320	TBOREA00102320	TELLIO00138950	TEPIDO00146940	TMALAC00028780	TPYRIF00047760	TSP00062370	TTHERM_00250970
TetraHY1010	TEPIDO00170290	TEPIDO00178260	TBOREA00186950	TMALAC00210110	TPYRIF00237520	TSHANG00102590	TSP00176540	TTHERM_00919610	TVORAX00205600	TBOREA00186960	TPARAV00203630	TPYRIF00237510	TSHANG00102600	TSP00176560	TSP00176550
TetraHY1011	TMALAC00006280	TMALAC00074040	TSHANG00083200	TSHANG00083210	TSHANG00083220	TTHERM_000008749	TTHERM_00008740	TTHERM_00600830	TTHERM_01514310	TVORAX00073210	TVORAX00073220	TBOREA00089040	TELLIO00119830	TPYRIF00079560	TSP00151710
TetraHY1012	TMALAC00048870	TMALAC00230580	TBOREA00023150	TELLIO00064980	TMALAC00011890	TPARAV00029690	TSP00024270	TSP00033150	TTHERM_00354720	TBOREA00056950	TELLIO00072930	TPARAV00023760	TPYRIF00059170	TTHERM_00138420	TVORAX00045340
TetraHY1013	TMALAC00075580	TMALAC00075590	TSP00086900	TSP00156000	TBOREA00022590	TEPIDO00014750	TBOREA00166050	TEPIDO00014760	TPARAV00205860	TPYRIF00073570	TSHANG00052680	TTHERM_00323090	TVORAX00065320	TPYRIF00073560	TSP00024940
TetraHY1014	TMALAC00080740	TMALAC00080750	TVORAX00233500	TVORAX00233510	TVORAX00233520	TVORAX00233530	TVORAX00233540	TVORAX00233570	TVORAX00233560	TBOREA00071890	TPYRIF00196380	TBOREA00079540	TEPIDO00136900	TSP00235780	TPYRIF00139240
TetraHY1015	TMALAC00088230	TMALAC00088250	TMALAC00088260	TPYRIF00113800	TPYRIF00113810	TPYRIF00113830	TTHERM_000335848	TTHERM_00335850	TTHERM_00335870	TELLIO00177880	TEPIDO00109060	TSP00094320	TVORAX00110600	TSHANG00186050	TPARAV00194970
TetraHY1016	TMALAC00101040	TMALAC00101050	TMALAC00101080	TMALAC00101060	TMALAC00101070	TTHERM_00101549	TTHERM_00102560	TTHERM_00102570	TTHERM_00321700	TTHERM_00101550	TTHERM_00101557	TTHERM_00321690	TVORAX00145800	TVORAX00236390	TMALAC00075940
TetraHY1017	TMALAC00105390	TMALAC00105410	TPARAV00153630	TPARAV00176020	TPYRIF00044650	TPYRIF00044660	TTHERM_00433910	TTHERM_00433940	TVORAX00085700	TVORAX00085720	TVORAX00085740	TBOREA00041100	TEPIDO00122170	TSHANG00142630	TSP00010500
TetraHY1018	TMALAC00120200	TMALAC00212280	TMALAC00212320	TPYRIF00087580	TPYRIF00087610	TPYRIF00087660	TPYRIF00087670	TPYRIF00087680	TTHERM_01115210	TBOREA00172790	TEPIDO00077040	TPARAV00223300	TSP00148370	TVORAX00231460	TELLIO00224210
TetraHY1019	TMALAC00134750	TMALAC00134810	TMALAC00134760	TMALAC00134800	TMALAC00135210	TMALAC00240460	TMALAC00135160	TMALAC00135170	TMALAC00135150	TMALAC00135180	TMALAC00135190	TTHERM_001491732	TTHERM_01697320	TTHERM_01491730	TELLIO00073010
TetraHY1020	TMALAC00172610	TMALAC00172630	TPYRIF00094940	TPYRIF00095020	TSHANG00054260	TSHANG00054270	TTHERM_00820720	TTHERM_00820740	TTHERM_00820760	TELLIO00033800	TEPIDO00088710	TPARAV00247890	TSP00160070	TVORAX00027700	TVORAX00027750
TetraHY1021	TMALAC00215850	TMALAC00215860	TBOREA00172350	TELLIO00213490	TEPIDO00173230	TPARAV00214370	TPYRIF00212050	TSP00150730	TTHERM_00709600	TVORAX00177610	TELLIO00213470	TMALAC00215840	TTHERM_000709599	TEPIDO00173240	TSHANG00121730
TetraHY1022	TMALAC00225640	TMALAC00225650	TPARAV00133080	TPYRIF00198330	TPYRIF00198340	TTHERM_000543678	TTHERM_000543729	TTHERM_00543730	TTHERM_00545770	TVORAX00240700	TVORAX00240710	TBOREA00165070	TELLIO00145080	TSP00146640	TSP00146660
TetraHY1023	TPARAV00002460	TPARAV00237910	TPYRIF00155300	TPYRIF00260740	TTHERM_000476969	TTHERM_00476970	TBOREA00137790	TELLIO00194990	TEPIDO00135100	TMALAC00130180	TSHANG00051410	TSP00188730	TSP00188750	TMALAC00130190	TVORAX00127770
TetraHY1024	TPARAV00005700	TPARAV00086330	TPARAV00176000	TPARAV00176010	TPARAV00176130	TPARAV00227530	TBOREA00041080	TELLIO00106590	TEPIDO00122230	TMALAC00105440	TPYRIF00044680	TSHANG00116650	TSP00010470	TTHERM_00433880	TVORAX00085680
TetraHY1025	TPARAV00102270	TPARAV00015840	TPARAV00014110	TPARAV00015850	TPARAV00114070	TPARAV00162420	TPARAV00162460	TPARAV00171870	TPARAV00171880	TPARAV00171890	TPARAV00171900	TPARAV00180220	TPARAV00185890	TPARAV00185910	TPARAV00166540
TetraHY1026	TPARAV00021770	TPARAV00021780	TPARAV00189890	TPARAV00045000	TPYRIF00196430	TPYRIF00196460	TBOREA00159710	TELLIO00203530	TMALAC00133550	TSHANG00072560	TSP00139910	TTHERM_01169380	TVORAX00178240	TELLIO00187380	TMALAC00227810
[truncated: 23,460 more rows]
[truncated: 552 more columns]
