# Supplementary material for: Hidden genomic evolution in a morphospecies—The landscape of rapidly evolving genes in Tetrahymena
Source: PLoS Biol. 2019 Jun 3;17(6):e3000294. doi: 10.1371/journal.pbio.3000294 (PMC6564038; doi:10.1371/journal.pbio.3000294)
Supplement: S2 Data — (XLSX) [file pbio.3000294.s049.xlsx]

## Sheet: Fig4d
The number of 90bp exons of LRR genes in all ten species.
Species	Gene ID	Number of 90bp_exon
T. thermophila	TTHERM_00630530	6
T. thermophila	TTHERM_01623880	1
T. thermophila	TTHERM_002653387	1
T. thermophila	TTHERM_001222475	15
T. thermophila	TTHERM_001135045	16
T. thermophila	TTHERM_001494741	8
T. thermophila	TTHERM_002653362	1
T. thermophila	TTHERM_000862770	8
T. thermophila	TTHERM_01319530	3
T. thermophila	TTHERM_000860562	13
T. thermophila	TTHERM_01981390	2
T. thermophila	TTHERM_002653484	1
T. thermophila	TTHERM_00831540	5
T. thermophila	TTHERM_000129829	7
T. thermophila	TTHERM_000965384	25
T. thermophila	TTHERM_000158289	11
T. thermophila	TTHERM_00874770	29
T. thermophila	TTHERM_001066951	11
T. thermophila	TTHERM_001449010	24
T. thermophila	TTHERM_000630737	12
T. thermophila	TTHERM_000713617	8
T. thermophila	TTHERM_001576269	1
T. thermophila	TTHERM_000939049	8
T. thermophila	TTHERM_000498019	6
T. thermophila	TTHERM_00548100	4
T. thermophila	TTHERM_01151460	12
T. thermophila	TTHERM_001047051	5
T. thermophila	TTHERM_000856441	6
T. thermophila	TTHERM_01023090	4
T. thermophila	TTHERM_000197789	2
T. thermophila	TTHERM_00971760	7
T. thermophila	TTHERM_000480149	4
T. thermophila	TTHERM_001187290	3
T. thermophila	TTHERM_00058620	7
T. thermophila	TTHERM_01356370	7
T. thermophila	TTHERM_000836739	7
T. thermophila	TTHERM_01311210	8
T. thermophila	TTHERM_00956490	14
T. thermophila	TTHERM_00964320	17
T. thermophila	TTHERM_001475520	7
T. thermophila	TTHERM_000613649	6
T. thermophila	TTHERM_001023065	19
T. thermophila	TTHERM_00607150	1
T. thermophila	TTHERM_00086820	1
T. thermophila	TTHERM_000238809	3
T. thermophila	TTHERM_002653335	2
T. thermophila	TTHERM_00711990	7
T. thermophila	TTHERM_001441799	9
T. thermophila	TTHERM_01232250	2
T. thermophila	TTHERM_001333220	1
T. thermophila	TTHERM_00802320	2
T. thermophila	TTHERM_001247830	11
T. thermophila	TTHERM_00201620	6
T. thermophila	TTHERM_00693240	3
T. thermophila	TTHERM_00794200	14
T. thermophila	TTHERM_000382129	15
T. thermophila	TTHERM_000411469	13
T. thermophila	TTHERM_00697110	6
T. thermophila	TTHERM_000575579	8
T. thermophila	TTHERM_01716400	3
T. thermophila	TTHERM_000086799	12
T. thermophila	TTHERM_00399540	4
T. thermophila	TTHERM_001148211	7
T. thermophila	TTHERM_00179910	16
T. thermophila	TTHERM_00897120	16
T. thermophila	TTHERM_001159975	15
T. thermophila	TTHERM_000625971	16
T. thermophila	TTHERM_00251130	8
T. thermophila	TTHERM_00581800	16
T. thermophila	TTHERM_00737560	19
T. thermophila	TTHERM_00188460	1
T. thermophila	TTHERM_000399609	2
T. thermophila	TTHERM_01119420	14
T. thermophila	TTHERM_01351080	3
T. thermophila	TTHERM_001276351	4
T. thermophila	TTHERM_001600639	5
T. thermophila	TTHERM_00327210	7
T. thermophila	TTHERM_01140400	5
T. thermophila	TTHERM_02119600	2
T. thermophila	TTHERM_001018289	4
T. thermophila	TTHERM_00462820	6
T. thermophila	TTHERM_00460590	2
T. thermophila	TTHERM_001023061	17
T. thermophila	TTHERM_001154643	5
T. thermophila	TTHERM_01009830	14
T. thermophila	TTHERM_000929589	12
T. thermophila	TTHERM_00429840	8
T. thermophila	TTHERM_001270203	3
T. thermophila	TTHERM_000343619	6
T. thermophila	TTHERM_000401959	5
T. thermophila	TTHERM_01638950	3
T. thermophila	TTHERM_002653404	4
T. thermophila	TTHERM_002653476	3
T. thermophila	TTHERM_000506970	23
T. thermophila	TTHERM_001075759	2
T. thermophila	TTHERM_00490760	7
T. thermophila	TTHERM_000085058	4
T. thermophila	TTHERM_000947375	3
T. thermophila	TTHERM_01469350	4
T. thermophila	TTHERM_01260670	7
T. thermophila	TTHERM_001135151	3
T. thermophila	TTHERM_001668159	4
T. thermophila	TTHERM_00241980	14
T. thermophila	TTHERM_000956439	5
T. thermophila	TTHERM_00835410	1
T. thermophila	TTHERM_000617818	3
T. thermophila	TTHERM_001285839	8
T. thermophila	TTHERM_000734161	12
T. thermophila	TTHERM_00912280	8
T. thermophila	TTHERM_00490860	22
T. thermophila	TTHERM_01334240	8
T. thermophila	TTHERM_000698619	10
T. thermophila	TTHERM_01472400	14
T. thermophila	TTHERM_00209400	7
T. thermophila	TTHERM_000807901	16
T. thermophila	TTHERM_01335240	10
T. thermophila	TTHERM_00874790	26
T. thermophila	TTHERM_00476550	6
T. thermophila	TTHERM_001664109	5
T. thermophila	TTHERM_001302818	2
T. thermophila	TTHERM_000070849	6
T. thermophila	TTHERM_01288990	4
T. thermophila	TTHERM_00170530	2
T. thermophila	TTHERM_00327050	13
T. thermophila	TTHERM_001399519	3
T. thermophila	TTHERM_000013668	12
T. thermophila	TTHERM_001080486	4
T. thermophila	TTHERM_00689950	3
T. thermophila	TTHERM_000466162	11
T. thermophila	TTHERM_001502012	19
T. thermophila	TTHERM_001026159	13
T. thermophila	TTHERM_00344170	8
T. thermophila	TTHERM_00411960	6
T. thermophila	TTHERM_00953980	27
T. thermophila	TTHERM_001053101	16
T. thermophila	TTHERM_000091629	5
T. thermophila	TTHERM_001213959	4
T. thermophila	TTHERM_001256563	16
T. thermophila	TTHERM_000962109	12
T. thermophila	TTHERM_001115220	1
T. thermophila	TTHERM_00953990	13
T. thermophila	TTHERM_000862769	11
T. thermophila	TTHERM_00639930	6
T. thermophila	TTHERM_000123899	3
T. thermophila	TTHERM_00370650	10
T. thermophila	TTHERM_00138410	2
T. thermophila	TTHERM_01190450	6
T. thermophila	TTHERM_00985050	6
T. thermophila	TTHERM_01475520	14
T. thermophila	TTHERM_01736560	4
T. thermophila	TTHERM_00888040	4
T. thermophila	TTHERM_01468310	20
T. thermophila	TTHERM_001263982	9
T. thermophila	TTHERM_01115240	19
T. thermophila	TTHERM_000434219	3
T. thermophila	TTHERM_01230160	21
T. thermophila	TTHERM_001661069	2
T. thermophila	TTHERM_000894532	4
T. thermophila	TTHERM_000490809	6
T. thermophila	TTHERM_01378930	12
T. thermophila	TTHERM_001341630	4
T. thermophila	TTHERM_00105660	7
T. thermophila	TTHERM_00277410	3
T. thermophila	TTHERM_00869580	12
T. thermophila	TTHERM_000809289	8
T. thermophila	TTHERM_00628590	3
T. thermophila	TTHERM_00954130	8
T. thermophila	TTHERM_001135019	4
T. thermophila	TTHERM_000822061	9
T. thermophila	TTHERM_001087909	6
T. thermophila	TTHERM_000185139	7
T. thermophila	TTHERM_00323059	9
T. thermophila	TTHERM_001117360	14
T. thermophila	TTHERM_000559753	2
T. thermophila	TTHERM_001221449	12
T. thermophila	TTHERM_002653382	12
T. thermophila	TTHERM_002653462	1
T. thermophila	TTHERM_00264990	8
T. thermophila	TTHERM_01442810	18
T. thermophila	TTHERM_00561180	14
T. thermophila	TTHERM_00746860	22
T. thermophila	TTHERM_000293349	1
T. thermophila	TTHERM_000676909	9
T. thermophila	TTHERM_00324340	22
T. thermophila	TTHERM_002653431	2
T. thermophila	TTHERM_000024089	1
T. thermophila	TTHERM_00434110	6
T. thermophila	TTHERM_00666250	12
T. thermophila	TTHERM_000085189	6
T. thermophila	TTHERM_000243659	7
T. thermophila	TTHERM_01167350	28
T. thermophila	TTHERM_01485710	18
T. thermophila	TTHERM_001054359	8
T. thermophila	TTHERM_01117360	5
T. thermophila	TTHERM_01369750	18
T. thermophila	TTHERM_000439218	12
T. thermophila	TTHERM_000945320	12
T. thermophila	TTHERM_00937620	10
T. thermophila	TTHERM_00713450	4
T. thermophila	TTHERM_000727494	8
T. thermophila	TTHERM_01237380	8
T. thermophila	TTHERM_00949690	11
T. thermophila	TTHERM_000862739	11
T. thermophila	TTHERM_00654240	5
T. thermophila	TTHERM_01026460	11
T. thermophila	TTHERM_00714630	17
T. thermophila	TTHERM_01046960	27
T. thermophila	TTHERM_000092878	3
T. thermophila	TTHERM_00359160	6
T. thermophila	TTHERM_000610558	8
T. thermophila	TTHERM_00575540	2
T. thermophila	TTHERM_000427409	18
T. thermophila	TTHERM_01481610	5
T. thermophila	TTHERM_000648761	10
T. thermophila	TTHERM_01409990	19
T. thermophila	TTHERM_001311231	14
T. thermophila	TTHERM_001302819	11
T. thermophila	TTHERM_00516410	10
T. thermophila	TTHERM_002653331	3
T. thermophila	TTHERM_01119580	4
T. thermophila	TTHERM_01060810	4
T. thermophila	TTHERM_001253339	2
T. thermophila	TTHERM_002653492	9
T. thermophila	TTHERM_01393310	8
T. thermophila	TTHERM_001420339	2
T. thermophila	TTHERM_000956429	8
T. thermophila	TTHERM_00266680	1
T. thermophila	TTHERM_00856600	31
T. thermophila	TTHERM_001171650	16
T. thermophila	TTHERM_01085710	8
T. thermophila	TTHERM_000516461	16
T. thermophila	TTHERM_00624120	1
T. thermophila	TTHERM_00736540	3
T. thermophila	TTHERM_002653411	2
T. thermophila	TTHERM_002653468	6
T. thermophila	TTHERM_002653417	5
T. thermophila	TTHERM_001415181	7
T. thermophila	TTHERM_000808069	15
T. thermophila	TTHERM_00369610	9
T. thermophila	TTHERM_01414130	9
T. thermophila	TTHERM_000935601	11
T. thermophila	TTHERM_01026400	8
T. thermophila	TTHERM_000019714	4
T. thermophila	TTHERM_000951962	7
T. thermophila	TTHERM_00300650	5
T. thermophila	TTHERM_000197689	5
T. thermophila	TTHERM_001542771	18
T. thermophila	TTHERM_000235239	7
T. thermophila	TTHERM_001082849	10
T. thermophila	TTHERM_000936619	5
T. thermophila	TTHERM_01420340	27
T. thermophila	TTHERM_001017243	2
T. thermophila	TTHERM_00197685	12
T. thermophila	TTHERM_00794500	8
T. thermophila	TTHERM_00816230	8
T. thermophila	TTHERM_002653480	5
T. thermophila	TTHERM_01127430	6
T. thermophila	TTHERM_00420040	10
T. thermophila	TTHERM_001449009	13
T. thermophila	TTHERM_01390270	17
T. thermophila	TTHERM_000122388	2
T. thermophila	TTHERM_001040873	4
T. thermophila	TTHERM_001311291	4
T. thermophila	TTHERM_001475519	12
T. thermophila	TTHERM_00895840	4
T. thermophila	TTHERM_00050500	11
T. thermophila	TTHERM_01725470	1
T. thermophila	TTHERM_01528530	6
T. thermophila	TTHERM_00600380	10
T. thermophila	TTHERM_00532770	16
T. thermophila	TTHERM_000740641	15
T. thermophila	TTHERM_001284708	6
T. thermophila	TTHERM_001212889	15
T. thermophila	TTHERM_000518489	2
T. thermophila	TTHERM_01549940	3
T. thermophila	TTHERM_01333150	6
T. thermophila	TTHERM_000431388	4
T. thermophila	TTHERM_01424460	8
T. thermophila	TTHERM_000962089	2
T. thermophila	TTHERM_000091779	10
T. thermophila	TTHERM_01368730	7
T. thermophila	TTHERM_01256620	2
T. thermophila	TTHERM_000961843	5
T. thermophila	TTHERM_00490929	8
T. thermophila	TTHERM_00209480	7
T. thermophila	TTHERM_01302860	1
T. thermophila	TTHERM_01085510	6
T. thermophila	TTHERM_001229011	3
T. thermophila	TTHERM_01034450	11
T. thermophila	TTHERM_001572200	1
T. thermophila	TTHERM_000989520	16
T. thermophila	TTHERM_01535640	12
T. thermophila	TTHERM_01434640	15
T. thermophila	TTHERM_01139380	6
T. thermophila	TTHERM_01336330	7
T. thermophila	TTHERM_002653497	5
T. thermophila	TTHERM_00657570	9
T. thermophila	TTHERM_001181997	5
T. thermophila	TTHERM_01038800	14
T. thermophila	TTHERM_000794209	8
T. thermophila	TTHERM_002653354	4
T. thermophila	TTHERM_00873680	8
T. thermophila	TTHERM_001443819	4
T. thermophila	TTHERM_000341290	17
T. thermophila	TTHERM_02385080	2
T. thermophila	TTHERM_02476160	2
T. thermophila	TTHERM_002653446	2
T. thermophila	TTHERM_000784239	13
T. thermophila	TTHERM_001070381	21
T. thermophila	TTHERM_00187258	8
T. thermophila	TTHERM_01075730	6
T. thermophila	TTHERM_00713000	2
T. thermophila	TTHERM_00582160	8
T. thermophila	TTHERM_00348110	9
T. thermophila	TTHERM_000245729	12
T. thermophila	TTHERM_001192482	4
T. thermophila	TTHERM_000648733	6
T. thermophila	TTHERM_00361600	7
T. thermophila	TTHERM_00874810	14
T. thermophila	TTHERM_000123619	9
T. thermophila	TTHERM_01062860	12
T. thermophila	TTHERM_000964361	12
T. thermophila	TTHERM_001549938	3
T. thermophila	TTHERM_00093930	24
T. thermophila	TTHERM_000898144	4
T. thermophila	TTHERM_01594610	5
T. thermophila	TTHERM_00612580	2
T. thermophila	TTHERM_01109840	5
T. thermophila	TTHERM_000735293	6
T. thermophila	TTHERM_00129750	14
T. thermophila	TTHERM_00197790	18
T. thermophila	TTHERM_00752130	11
T. thermophila	TTHERM_000798138	3
T. thermophila	TTHERM_000790691	9
T. thermophila	TTHERM_01305850	8
T. thermophila	TTHERM_001451030	4
T. thermophila	TTHERM_002653343	1
T. thermophila	TTHERM_00074420	13
T. thermophila	TTHERM_001354239	6
T. thermophila	TTHERM_001228899	3
T. thermophila	TTHERM_000833679	7
T. thermophila	TTHERM_01287990	5
T. thermophila	TTHERM_00735290	12
T. thermophila	TTHERM_00091520	11
T. thermophila	TTHERM_00576880	6
T. thermophila	TTHERM_000229949	1
T. thermophila	TTHERM_000353279	14
T. thermophila	TTHERM_002653401	2
T. thermophila	TTHERM_001403831	5
T. thermophila	TTHERM_000655761	15
T. thermophila	TTHERM_000959820	29
T. thermophila	TTHERM_001531559	2
T. thermophila	TTHERM_001023110	10
T. thermophila	TTHERM_00193770	1
T. thermophila	TTHERM_00500790	1
T. thermophila	TTHERM_00809450	5
T. thermophila	TTHERM_000227558	14
T. thermophila	TTHERM_001248861	1
T. thermophila	TTHERM_000759019	11
T. thermophila	TTHERM_01514340	12
T. thermophila	TTHERM_00586560	1
T. thermophila	TTHERM_000733919	4
T. thermophila	TTHERM_01461130	9
T. thermophila	TTHERM_001277533	2
T. thermophila	TTHERM_00249670	4
T. thermophila	TTHERM_000721599	14
T. thermophila	TTHERM_001305860	6
T. thermophila	TTHERM_001117319	4
T. thermophila	TTHERM_000672288	5
T. thermophila	TTHERM_000365509	1
T. thermophila	TTHERM_000118759	6
T. thermophila	TTHERM_00925820	7
T. thermophila	TTHERM_00149040	7
T. thermophila	TTHERM_01155690	11
T. thermophila	TTHERM_01367710	5
T. thermophila	TTHERM_01329990	5
T. thermophila	TTHERM_001026363	2
T. thermophila	TTHERM_001121661	4
T. thermophila	TTHERM_001116271	2
T. thermophila	TTHERM_00122548	13
T. thermophila	TTHERM_000041635	11
T. thermophila	TTHERM_01445950	12
T. thermophila	TTHERM_00898140	14
T. thermophila	TTHERM_001186269	4
T. thermophila	TTHERM_00276030	3
T. thermophila	TTHERM_00123729	11
T. thermophila	TTHERM_00313060	5
T. thermophila	TTHERM_00964310	26
T. thermophila	TTHERM_000834899	2
T. thermophila	TTHERM_00873690	19
T. thermophila	TTHERM_002653328	1
T. thermophila	TTHERM_002653466	3
T. thermophila	TTHERM_00548090	7
T. thermophila	TTHERM_00991530	11
T. thermophila	TTHERM_00214810	3
T. thermophila	TTHERM_01551970	9
T. thermophila	TTHERM_00388260	8
T. thermophila	TTHERM_00346890	10
T. thermophila	TTHERM_000463138	2
T. thermophila	TTHERM_000627099	20
T. thermophila	TTHERM_00113249	19
T. thermophila	TTHERM_00224490	24
T. thermophila	TTHERM_000713219	3
T. thermophila	TTHERM_001292250	6
T. thermophila	TTHERM_000008718	6
T. thermophila	TTHERM_000575489	7
T. thermophila	TTHERM_00085399	12
T. thermophila	TTHERM_01263940	7
T. thermophila	TTHERM_00361350	9
T. thermophila	TTHERM_00630640	29
T. thermophila	TTHERM_000976430	8
T. thermophila	TTHERM_00234200	4
T. thermophila	TTHERM_00748930	13
T. thermophila	TTHERM_001394380	3
T. thermophila	TTHERM_00937650	13
T. thermophila	TTHERM_00614850	1
T. thermophila	TTHERM_000942629	15
T. thermophila	TTHERM_00251050	7
T. thermophila	TTHERM_000085057	15
T. thermophila	TTHERM_00163950	7
T. thermophila	TTHERM_00024010	5
T. thermophila	TTHERM_001651030	12
T. thermophila	TTHERM_001021971	15
T. thermophila	TTHERM_00186020	9
T. thermophila	TTHERM_01465220	4
T. thermophila	TTHERM_000254587	4
T. thermophila	TTHERM_01368740	2
T. thermophila	TTHERM_00657620	7
T. thermophila	TTHERM_001302815	11
T. thermophila	TTHERM_00256990	2
T. thermophila	TTHERM_000612590	1
T. thermophila	TTHERM_00803690	6
T. thermophila	TTHERM_01406900	1
T. thermophila	TTHERM_01018480	37
T. thermophila	TTHERM_00355630	2
T. thermophila	TTHERM_01309070	16
T. thermophila	TTHERM_000964350	7
T. thermophila	TTHERM_001147129	13
T. thermophila	TTHERM_00655980	4
T. thermophila	TTHERM_01638940	3
T. thermophila	TTHERM_001327900	4
T. thermophila	TTHERM_000891321	9
T. thermophila	TTHERM_002653361	7
T. thermophila	TTHERM_00852770	9
T. thermophila	TTHERM_00698620	19
T. thermophila	TTHERM_000797791	5
T. thermophila	TTHERM_000234204	3
T. thermophila	TTHERM_00635850	4
T. thermophila	TTHERM_00965380	12
T. thermophila	TTHERM_001476528	3
T. thermophila	TTHERM_01121640	8
T. thermophila	TTHERM_000586765	7
T. thermophila	TTHERM_00585350	4
T. thermophila	TTHERM_000185189	10
T. thermophila	TTHERM_01279550	15
T. thermophila	TTHERM_001085467	7
T. thermophila	TTHERM_001372841	6
T. thermophila	TTHERM_00384790	2
T. thermophila	TTHERM_001107439	2
T. thermophila	TTHERM_00704030	16
T. thermophila	TTHERM_000853099	5
T. thermophila	TTHERM_00278640	14
T. thermophila	TTHERM_002653483	1
T. thermophila	TTHERM_001070370	16
T. thermophila	TTHERM_01148180	5
T. thermophila	TTHERM_001026242	5
T. thermophila	TTHERM_000796699	22
T. thermophila	TTHERM_00004860	15
T. thermophila	TTHERM_00301850	7
T. thermophila	TTHERM_01138270	6
T. thermophila	TTHERM_001257670	2
T. thermophila	TTHERM_00537280	1
T. thermophila	TTHERM_00122389	4
T. thermophila	TTHERM_000073129	25
T. thermophila	TTHERM_000359190	14
T. thermophila	TTHERM_01260700	6
T. thermophila	TTHERM_001591559	6
T. thermophila	TTHERM_000790459	19
T. thermophila	TTHERM_001121650	9
T. thermophila	TTHERM_00369580	13
T. thermophila	TTHERM_000212549	7
T. thermophila	TTHERM_001384022	2
T. thermophila	TTHERM_000660419	8
T. thermophila	TTHERM_01417300	4
T. thermophila	TTHERM_000396968	2
T. thermophila	TTHERM_000467229	10
T. thermophila	TTHERM_001051830	22
T. thermophila	TTHERM_002653340	3
T. thermophila	TTHERM_000300519	7
T. thermophila	TTHERM_00820750	6
T. thermophila	TTHERM_01344670	12
T. thermophila	TTHERM_00101250	9
T. thermophila	TTHERM_02608240	3
T. thermophila	TTHERM_000465081	9
T. thermophila	TTHERM_01165250	18
T. thermophila	TTHERM_00186050	12
T. thermophila	TTHERM_00075770	12
T. thermophila	TTHERM_000011699	7
T. thermophila	TTHERM_000866540	22
T. thermophila	TTHERM_000214699	6
T. thermophila	TTHERM_000197899	7
T. thermophila	TTHERM_00290890	3
T. thermophila	TTHERM_01571180	13
T. thermophila	TTHERM_00722970	7
T. thermophila	TTHERM_000958749	20
T. thermophila	TTHERM_000659119	9
T. thermophila	TTHERM_001217198	3
T. thermophila	TTHERM_00864900	6
T. thermophila	TTHERM_000831571	5
T. thermophila	TTHERM_000985081	3
T. thermophila	TTHERM_001054162	15
T. thermophila	TTHERM_01185240	9
T. thermophila	TTHERM_001525432	9
T. thermophila	TTHERM_001102810	4
T. thermophila	TTHERM_000753649	5
T. thermophila	TTHERM_01483660	3
T. thermophila	TTHERM_000903901	30
T. thermophila	TTHERM_02555200	2
T. thermophila	TTHERM_000977750	9
T. thermophila	TTHERM_01356300	9
T. thermophila	TTHERM_001115250	11
T. thermophila	TTHERM_00251000	13
T. thermophila	TTHERM_01279560	3
T. thermophila	TTHERM_00951810	14
T. thermophila	TTHERM_000648878	2
T. thermophila	TTHERM_002653345	3
T. thermophila	TTHERM_000820770	19
T. thermophila	TTHERM_01615780	5
T. thermophila	TTHERM_001006539	8
T. thermophila	TTHERM_001147151	10
T. thermophila	TTHERM_01335330	6
T. thermophila	TTHERM_000875849	12
T. thermophila	TTHERM_01220370	1
T. thermophila	TTHERM_00674510	3
T. thermophila	TTHERM_002653397	1
T. thermophila	TTHERM_002653422	3
T. thermophila	TTHERM_00446410	2
T. thermophila	TTHERM_001571179	15
T. thermophila	TTHERM_002653427	4
T. thermophila	TTHERM_000354978	2
T. thermophila	TTHERM_00787110	1
T. thermophila	TTHERM_00052660	5
T. thermophila	TTHERM_000644779	10
T. thermophila	TTHERM_000899572	2
T. thermophila	TTHERM_00292120	1
T. thermophila	TTHERM_00901630	11
T. thermophila	TTHERM_000630736	1
T. thermophila	TTHERM_01532570	4
T. thermophila	TTHERM_002653371	7
T. thermophila	TTHERM_001153638	7
T. thermophila	TTHERM_00461800	9
T. thermophila	TTHERM_01331050	5
T. thermophila	TTHERM_01496780	36
T. thermophila	TTHERM_00647110	7
T. thermophila	TTHERM_01166320	35
T. thermophila	TTHERM_000856443	8
T. thermophila	TTHERM_00368570	10
T. thermophila	TTHERM_001222600	7
T. thermophila	TTHERM_00185629	8
T. thermophila	TTHERM_00834900	16
T. thermophila	TTHERM_00941380	9
T. thermophila	TTHERM_00138030	1
T. thermophila	TTHERM_00248520	7
T. thermophila	TTHERM_01147130	13
T. thermophila	TTHERM_000466151	6
T. thermophila	TTHERM_000736550	6
T. thermophila	TTHERM_01306860	13
T. thermophila	TTHERM_000852889	10
T. thermophila	TTHERM_000086798	2
T. thermophila	TTHERM_01550950	5
T. thermophila	TTHERM_000856769	27
T. thermophila	TTHERM_000866512	7
T. thermophila	TTHERM_001150361	15
T. thermophila	TTHERM_000711909	7
T. thermophila	TTHERM_000751040	13
T. thermophila	TTHERM_00105460	7
T. thermophila	TTHERM_001542769	4
T. thermophila	TTHERM_01670170	7
T. thermophila	TTHERM_00755810	4
T. thermophila	TTHERM_000008719	6
T. thermophila	TTHERM_00138210	2
T. thermophila	TTHERM_00559960	4
T. thermophila	TTHERM_002653455	2
T. thermophila	TTHERM_001102697	18
T. thermophila	TTHERM_000187089	16
T. thermophila	TTHERM_01243410	10
T. thermophila	TTHERM_000576819	4
T. thermophila	TTHERM_000951751	24
T. thermophila	TTHERM_001284709	6
T. thermophila	TTHERM_000741671	1
T. thermophila	TTHERM_001402800	1
T. thermophila	TTHERM_00327380	3
T. thermophila	TTHERM_00361560	5
T. thermophila	TTHERM_01413110	8
T. thermophila	TTHERM_000532539	4
T. thermophila	TTHERM_000461832	6
T. thermophila	TTHERM_00390090	8
T. thermophila	TTHERM_002653402	5
T. thermophila	TTHERM_001031142	7
T. thermophila	TTHERM_00354670	2
T. thermophila	TTHERM_00853060	7
T. thermophila	TTHERM_000647209	15
T. thermophila	TTHERM_01071470	7
T. thermophila	TTHERM_01042060	8
T. thermophila	TTHERM_001581379	6
T. thermophila	TTHERM_000540329	12
T. thermophila	TTHERM_000576959	3
T. thermophila	TTHERM_000515249	5
T. thermophila	TTHERM_01319520	23
T. thermophila	TTHERM_000726369	4
T. thermophila	TTHERM_001573220	2
T. thermophila	TTHERM_001421350	3
T. thermophila	TTHERM_000526799	15
T. thermophila	TTHERM_000037129	4
T. thermophila	TTHERM_002653332	2
T. thermophila	TTHERM_00723050	2
T. thermophila	TTHERM_01139360	6
T. thermophila	TTHERM_00548050	7
T. thermophila	TTHERM_000593039	10
T. thermophila	TTHERM_000630669	12
T. thermophila	TTHERM_000963261	7
T. thermophila	TTHERM_000227189	11
T. thermophila	TTHERM_001667140	2
T. thermophila	TTHERM_000632789	9
T. thermophila	TTHERM_00316420	10
T. thermophila	TTHERM_01709380	1
T. thermophila	TTHERM_002653418	2
T. thermophila	TTHERM_00123580	16
T. thermophila	TTHERM_001472419	13
T. thermophila	TTHERM_002653511	3
T. thermophila	TTHERM_002653412	5
T. thermophila	TTHERM_000630098	7
T. thermophila	TTHERM_00991600	9
T. thermophila	TTHERM_01154660	3
T. thermophila	TTHERM_01592590	2
T. thermophila	TTHERM_000037782	8
T. thermophila	TTHERM_001409989	8
T. thermophila	TTHERM_000158388	4
T. thermophila	TTHERM_00344280	6
T. thermophila	TTHERM_01568160	4
T. thermophila	TTHERM_000835379	4
T. thermophila	TTHERM_000888070	3
T. thermophila	TTHERM_000951961	10
T. thermophila	TTHERM_001184170	12
T. thermophila	TTHERM_00515260	12
T. thermophila	TTHERM_000131369	3
T. thermophila	TTHERM_001261810	7
T. thermophila	TTHERM_00495900	1
T. thermophila	TTHERM_000627298	9
T. thermophila	TTHERM_02651290	4
T. thermophila	TTHERM_00630740	9
T. thermophila	TTHERM_001228947	6
T. thermophila	TTHERM_00355950	30
T. thermophila	TTHERM_01211820	11
T. thermophila	TTHERM_01277450	16
T. thermophila	TTHERM_01188390	10
T. thermophila	TTHERM_00666660	6
T. thermophila	TTHERM_000873621	12
T. thermophila	TTHERM_000452063	9
T. thermophila	TTHERM_000746910	19
T. thermophila	TTHERM_001009804	1
T. thermophila	TTHERM_001006465	5
T. thermophila	TTHERM_001277532	9
T. thermophila	TTHERM_000900620	9
T. thermophila	TTHERM_00797810	6
T. thermophila	TTHERM_00361359	6
T. thermophila	TTHERM_001257659	12
T. thermophila	TTHERM_00936620	25
T. thermophila	TTHERM_00860490	8
T. thermophila	TTHERM_000699860	26
T. thermophila	TTHERM_01399550	5
T. thermophila	TTHERM_000991630	9
T. thermophila	TTHERM_01590530	3
T. thermophila	TTHERM_01397470	29
T. thermophila	TTHERM_001232265	11
T. thermophila	TTHERM_00393060	14
T. thermophila	TTHERM_01577290	4
T. thermophila	TTHERM_001151463	7
T. thermophila	TTHERM_00361520	9
T. thermophila	TTHERM_01333170	3
T. thermophila	TTHERM_00805810	5
T. thermophila	TTHERM_000277621	2
T. thermophila	TTHERM_00348839	11
T. thermophila	TTHERM_00951850	8
T. thermophila	TTHERM_00016580	28
T. thermophila	TTHERM_00312960	1
T. thermophila	TTHERM_00862730	27
T. thermophila	TTHERM_01182010	14
T. thermophila	TTHERM_000001409	8
T. thermophila	TTHERM_001170572	6
T. thermophila	TTHERM_01697320	3
T. thermophila	TTHERM_00474950	12
T. thermophila	TTHERM_001217243	20
T. thermophila	TTHERM_002653315	6
T. thermophila	TTHERM_00581720	6
T. thermophila	TTHERM_000825249	9
T. thermophila	TTHERM_00569390	9
T. thermophila	TTHERM_01660070	3
T. thermophila	TTHERM_000753369	4
T. thermophila	TTHERM_001332130	1
T. thermophila	TTHERM_001008626	7
T. thermophila	TTHERM_01462160	1
T. thermophila	TTHERM_00787400	5
T. thermophila	TTHERM_001243409	6
T. thermophila	TTHERM_01308040	11
T. thermophila	TTHERM_01183060	7
T. thermophila	TTHERM_001555990	12
T. thermophila	TTHERM_00242220	9
T. thermophila	TTHERM_00816220	3
T. thermophila	TTHERM_000490738	8
T. thermophila	TTHERM_01324740	9
T. thermophila	TTHERM_001398493	13
T. thermophila	TTHERM_001511200	10
T. thermophila	TTHERM_000707491	11
T. thermophila	TTHERM_01574240	1
T. thermophila	TTHERM_00310460	5
T. thermophila	TTHERM_000637619	5
T. thermophila	TTHERM_00037410	4
T. thermophila	TTHERM_00976450	12
T. thermophila	TTHERM_01446960	3
T. thermophila	TTHERM_000688471	3
T. thermophila	TTHERM_002653407	1
T. thermophila	TTHERM_000255707	15
T. thermophila	TTHERM_00157880	1
T. thermophila	TTHERM_01333140	1
T. thermophila	TTHERM_001232232	10
T. thermophila	TTHERM_00635720	9
T. thermophila	TTHERM_001034351	10
T. thermophila	TTHERM_000777309	8
T. thermophila	TTHERM_01108580	9
T. thermophila	TTHERM_001676219	2
T. thermophila	TTHERM_000925709	12
T. thermophila	TTHERM_001305848	8
T. thermophila	TTHERM_01342660	2
T. thermophila	TTHERM_001574229	4
T. thermophila	TTHERM_01451020	4
T. thermophila	TTHERM_000980961	8
T. thermophila	TTHERM_01293260	9
T. thermophila	TTHERM_000028849	8
T. thermophila	TTHERM_001087939	16
T. thermophila	TTHERM_01080560	4
T. thermophila	TTHERM_01581380	7
T. thermophila	TTHERM_002653421	10
T. thermophila	TTHERM_00252310	11
T. thermophila	TTHERM_000949711	15
T. thermophila	TTHERM_00815123	6
T. thermophila	TTHERM_00874780	19
T. thermophila	TTHERM_000956543	15
T. thermophila	TTHERM_00106849	10
T. thermophila	TTHERM_001412049	12
T. thermophila	TTHERM_001234350	14
T. thermophila	TTHERM_001117321	14
T. thermophila	TTHERM_001384021	16
T. thermophila	TTHERM_00077280	2
T. thermophila	TTHERM_00653780	3
T. thermophila	TTHERM_00936610	18
T. thermophila	TTHERM_001470359	1
T. thermophila	TTHERM_000242459	8
T. thermophila	TTHERM_000872599	12
T. thermophila	TTHERM_000325631	3
T. thermophila	TTHERM_00735160	3
T. thermophila	TTHERM_00969650	7
T. thermophila	TTHERM_00474910	1
T. thermophila	TTHERM_000796732	1
T. thermophila	TTHERM_000735291	42
T. thermophila	TTHERM_000891310	2
T. thermophila	TTHERM_001243501	9
T. thermophila	TTHERM_00162860	1
T. thermophila	TTHERM_000774831	18
T. thermophila	TTHERM_000105259	2
T. thermophila	TTHERM_00905060	8
T. thermophila	TTHERM_00006040	9
T. thermophila	TTHERM_000758969	8
T. thermophila	TTHERM_000474959	7
T. thermophila	TTHERM_001463252	7
T. thermophila	TTHERM_001006349	4
T. thermophila	TTHERM_01232200	2
T. thermophila	TTHERM_01474480	1
T. thermophila	TTHERM_000796698	4
T. thermophila	TTHERM_001423430	6
T. thermophila	TTHERM_000819643	22
T. thermophila	TTHERM_000730380	4
T. thermophila	TTHERM_00616020	3
T. thermophila	TTHERM_001068019	3
T. thermophila	TTHERM_001329999	11
T. thermophila	TTHERM_01382990	3
T. thermophila	TTHERM_001234337	1
T. thermophila	TTHERM_001215039	9
T. thermophila	TTHERM_00242420	8
T. thermophila	TTHERM_001153639	8
T. thermophila	TTHERM_002653320	3
T. thermophila	TTHERM_000927013	5
T. thermophila	TTHERM_000035419	16
T. thermophila	TTHERM_00329780	10
T. thermophila	TTHERM_00770710	9
T. thermophila	TTHERM_000346479	8
T. thermophila	TTHERM_000165061	9
T. thermophila	TTHERM_01456070	14
T. thermophila	TTHERM_01681240	9
T. thermophila	TTHERM_001220318	15
T. thermophila	TTHERM_000876889	2
T. thermophila	TTHERM_00797870	8
T. thermophila	TTHERM_01685280	7
T. thermophila	TTHERM_00490780	2
T. thermophila	TTHERM_000041632	11
T. thermophila	TTHERM_01014580	12
T. thermophila	TTHERM_000943051	14
T. thermophila	TTHERM_00399480	9
T. thermophila	TTHERM_000227209	9
T. thermophila	TTHERM_000979773	6
T. thermophila	TTHERM_001244548	9
T. thermophila	TTHERM_00433770	8
T. thermophila	TTHERM_000161789	2
T. thermophila	TTHERM_001031335	9
T. thermophila	TTHERM_01576270	5
T. thermophila	TTHERM_000722981	6
T. thermophila	TTHERM_00401870	6
T. thermophila	TTHERM_000734138	7
T. thermophila	TTHERM_00611560	9
T. thermophila	TTHERM_00129950	3
T. thermophila	TTHERM_00519850	12
T. thermophila	TTHERM_001292214	4
T. thermophila	TTHERM_01068100	9
T. thermophila	TTHERM_00209310	11
T. thermophila	TTHERM_002653360	2
T. thermophila	TTHERM_01491730	10
T. thermophila	TTHERM_00227260	1
T. thermophila	TTHERM_000956532	25
T. thermophila	TTHERM_000989381	6
T. thermophila	TTHERM_01187290	6
T. thermophila	TTHERM_001380980	4
T. thermophila	TTHERM_000185829	14
T. thermophila	TTHERM_001005169	1
T. thermophila	TTHERM_001228953	5
T. thermophila	TTHERM_000940244	2
T. thermophila	TTHERM_001170561	23
T. thermophila	TTHERM_00394460	5
T. thermophila	TTHERM_01253450	20
T. thermophila	TTHERM_001590530	1
T. thermophila	TTHERM_001185241	9
T. thermophila	TTHERM_00925680	13
T. thermophila	TTHERM_00092920	19
T. thermophila	TTHERM_01421350	7
T. thermophila	TTHERM_00410291	4
T. thermophila	TTHERM_01263930	4
T. thermophila	TTHERM_00875850	4
T. thermophila	TTHERM_000571589	5
T. thermophila	TTHERM_000073142	2
T. thermophila	TTHERM_000519809	9
T. thermophila	TTHERM_000213644	18
T. thermophila	TTHERM_01429500	19
T. thermophila	TTHERM_01006560	6
T. thermophila	TTHERM_00031710	6
T. thermophila	TTHERM_00335920	1
T. thermophila	TTHERM_000630739	5
T. thermophila	TTHERM_002653410	3
T. thermophila	TTHERM_00448950	1
T. thermophila	TTHERM_001117341	31
T. thermophila	TTHERM_00105499	14
T. thermophila	TTHERM_000716179	6
T. thermophila	TTHERM_000732902	10
T. thermophila	TTHERM_000672159	4
T. thermophila	TTHERM_001466239	6
T. thermophila	TTHERM_002653330	1
T. thermophila	TTHERM_000633650	9
T. thermophila	TTHERM_01296400	9
T. thermophila	TTHERM_001460110	16
T. thermophila	TTHERM_000395807	4
T. thermophila	TTHERM_001318501	5
T. thermophila	TTHERM_002653337	2
T. thermophila	TTHERM_000107089	8
T. thermophila	TTHERM_00700960	9
T. thermophila	TTHERM_002653379	7
T. thermophila	TTHERM_00198080	5
T. thermophila	TTHERM_01026230	13
T. thermophila	TTHERM_00575590	6
T. thermophila	TTHERM_000449319	11
T. thermophila	TTHERM_000886980	6
T. thermophila	TTHERM_001119553	5
T. thermophila	TTHERM_00959800	11
T. thermophila	TTHERM_00675780	12
T. thermophila	TTHERM_000691539	3
T. thermophila	TTHERM_002653489	7
T. thermophila	TTHERM_01092490	11
T. thermophila	TTHERM_001293260	2
T. thermophila	TTHERM_000268129	22
T. thermophila	TTHERM_00348720	7
T. thermophila	TTHERM_001662070	9
T. thermophila	TTHERM_001523409	1
T. thermophila	TTHERM_001366681	10
T. thermophila	TTHERM_000202969	10
T. thermophila	TTHERM_000382456	3
T. thermophila	TTHERM_00079830	5
T. thermophila	TTHERM_001141652	7
T. thermophila	TTHERM_00745780	18
T. thermophila	TTHERM_000869611	12
T. thermophila	TTHERM_01332050	2
T. thermophila	TTHERM_00797790	10
T. thermophila	TTHERM_00848150	7
T. thermophila	TTHERM_00467210	2
T. thermophila	TTHERM_01701350	2
T. thermophila	TTHERM_000927402	3
T. thermophila	TTHERM_01394340	1
T. thermophila	TTHERM_001370791	8
T. thermophila	TTHERM_001453050	17
T. thermophila	TTHERM_01246770	3
T. thermophila	TTHERM_00348350	7
T. thermophila	TTHERM_00701140	8
T. thermophila	TTHERM_002653469	15
T. thermophila	TTHERM_01260710	12
T. thermophila	TTHERM_001365637	16
T. thermophila	TTHERM_00734140	1
T. thermophila	TTHERM_001417299	19
T. thermophila	TTHERM_001341652	7
T. thermophila	TTHERM_000251049	1
T. thermophila	TTHERM_001579320	1
T. thermophila	TTHERM_002653323	1
T. thermophila	TTHERM_001222505	15
T. thermophila	TTHERM_001054119	10
T. thermophila	TTHERM_001421342	7
T. thermophila	TTHERM_002653406	11
T. thermophila	TTHERM_000370649	2
T. thermophila	TTHERM_000956481	4
T. thermophila	TTHERM_000209308	16
T. thermophila	TTHERM_000616099	5
T. thermophila	TTHERM_00194619	7
T. thermophila	TTHERM_000491079	6
T. thermophila	TTHERM_002653478	13
T. thermophila	TTHERM_000431389	9
T. thermophila	TTHERM_00363080	4
T. thermophila	TTHERM_001577289	1
T. thermophila	TTHERM_01591560	12
T. thermophila	TTHERM_000574269	10
T. thermophila	TTHERM_001208738	3
T. thermophila	TTHERM_001259661	15
T. thermophila	TTHERM_001435710	10
T. thermophila	TTHERM_001026177	6
T. thermophila	TTHERM_00974080	9
T. thermophila	TTHERM_01074570	2
T. thermophila	TTHERM_001372842	4
T. thermophila	TTHERM_001297430	12
T. thermophila	TTHERM_001598640	5
T. thermophila	TTHERM_00816250	11
T. thermophila	TTHERM_00203040	9
T. thermophila	TTHERM_000671939	5
T. thermophila	TTHERM_01327890	5
T. thermophila	TTHERM_001542773	6
T. thermophila	TTHERM_01188420	6
T. thermophila	TTHERM_000935561	7
T. thermophila	TTHERM_00429710	7
T. thermophila	TTHERM_02422110	3
T. thermophila	TTHERM_001188430	13
T. thermophila	TTHERM_01076940	10
T. thermophila	TTHERM_02357030	1
T. thermophila	TTHERM_000752251	9
T. thermophila	TTHERM_01149240	5
T. thermophila	TTHERM_01013370	7
T. thermophila	TTHERM_000414249	4
T. thermophila	TTHERM_00224480	11
T. thermophila	TTHERM_00415750	7
T. thermophila	TTHERM_00170480	3
T. thermophila	TTHERM_00497230	10
T. thermophila	TTHERM_001345820	7
T. thermophila	TTHERM_000819632	21
T. thermophila	TTHERM_000939139	6
T. thermophila	TTHERM_000092919	24
T. thermophila	TTHERM_00355380	9
T. thermophila	TTHERM_01676220	6
T. thermophila	TTHERM_001535640	4
T. thermophila	TTHERM_000013569	6
T. thermophila	TTHERM_000835489	14
T. thermophila	TTHERM_000675619	5
T. thermophila	TTHERM_01015960	6
T. thermophila	TTHERM_01498890	6
T. thermophila	TTHERM_001101579	3
T. thermophila	TTHERM_001156890	6
T. thermophila	TTHERM_001225665	10
T. thermophila	TTHERM_01251280	14
T. thermophila	TTHERM_001156853	8
T. thermophila	TTHERM_000255731	7
T. thermophila	TTHERM_002653370	4
T. thermophila	TTHERM_001248990	3
T. thermophila	TTHERM_000980962	4
T. thermophila	TTHERM_00086810	1
T. thermophila	TTHERM_01727480	1
T. thermophila	TTHERM_00657250	19
T. thermophila	TTHERM_001549940	3
T. thermophila	TTHERM_00187229	3
T. thermophila	TTHERM_00261810	10
T. thermophila	TTHERM_001431529	8
T. thermophila	TTHERM_001256478	1
T. thermophila	TTHERM_000875870	6
T. thermophila	TTHERM_002653393	4
T. thermophila	TTHERM_00227459	8
T. thermophila	TTHERM_01232230	8
T. thermophila	TTHERM_00171610	7
T. thermophila	TTHERM_02589230	4
T. thermophila	TTHERM_00304260	1
T. thermophila	TTHERM_000735295	6
T. thermophila	TTHERM_002653444	2
T. thermophila	TTHERM_00835050	3
T. thermophila	TTHERM_00672110	17
T. thermophila	TTHERM_001236350	8
T. thermophila	TTHERM_002653425	5
T. thermophila	TTHERM_00862770	10
T. thermophila	TTHERM_00128829	3
T. thermophila	TTHERM_001051719	3
T. thermophila	TTHERM_001244554	11
T. thermophila	TTHERM_002653473	3
T. thermophila	TTHERM_01038790	14
T. thermophila	TTHERM_000559751	4
T. thermophila	TTHERM_001287959	11
T. thermophila	TTHERM_01415180	6
T. thermophila	TTHERM_001228941	2
T. thermophila	TTHERM_000854321	4
T. thermophila	TTHERM_000465070	9
T. thermophila	TTHERM_001592569	5
T. thermophila	TTHERM_01063950	1
T. thermophila	TTHERM_00803610	6
T. thermophila	TTHERM_00371100	1
T. thermophila	TTHERM_00577010	9
T. thermophila	TTHERM_00424600	6
T. thermophila	TTHERM_002653380	4
T. thermophila	TTHERM_001356321	8
T. thermophila	TTHERM_00902820	8
T. thermophila	TTHERM_000856770	2
T. thermophila	TTHERM_01397460	26
T. thermophila	TTHERM_001362542	3
T. thermophila	TTHERM_001217242	17
T. thermophila	TTHERM_000630619	6
T. thermophila	TTHERM_001018540	8
T. thermophila	TTHERM_01170540	5
T. thermophila	TTHERM_002653490	2
T. thermophila	TTHERM_001263983	7
T. thermophila	TTHERM_001398500	8
T. thermophila	TTHERM_000649049	5
T. thermophila	TTHERM_01372790	5
T. thermophila	TTHERM_00649040	6
T. thermophila	TTHERM_01174650	13
T. thermophila	TTHERM_000418079	4
T. thermophila	TTHERM_001100468	6
T. thermophila	TTHERM_000753691	2
T. thermophila	TTHERM_000490839	5
T. thermophila	TTHERM_002653375	3
T. thermophila	TTHERM_01309110	2
T. thermophila	TTHERM_000867570	14
T. thermophila	TTHERM_00448780	12
T. thermophila	TTHERM_00075900	1
T. thermophila	TTHERM_01525430	5
T. thermophila	TTHERM_00021732	3
T. thermophila	TTHERM_00361610	7
T. thermophila	TTHERM_002653519	12
T. thermophila	TTHERM_01102790	7
T. thermophila	TTHERM_001472409	1
T. thermophila	TTHERM_00355169	7
T. thermophila	TTHERM_002653333	6
T. thermophila	TTHERM_000491292	3
T. thermophila	TTHERM_00637230	10
T. thermophila	TTHERM_00888030	7
T. thermophila	TTHERM_000925599	6
T. thermophila	TTHERM_001256640	4
T. thermophila	TTHERM_000770709	8
T. thermophila	TTHERM_001237355	6
T. thermophila	TTHERM_000937671	4
T. thermophila	TTHERM_01546850	7
T. thermophila	TTHERM_00875820	4
T. thermophila	TTHERM_001335275	11
T. thermophila	TTHERM_001180979	12
T. thermophila	TTHERM_000191018	17
T. thermophila	TTHERM_01463220	1
T. thermophila	TTHERM_02646280	3
T. thermophila	TTHERM_001333175	15
T. thermophila	TTHERM_001398485	6
T. thermophila	TTHERM_00123630	8
T. thermophila	TTHERM_01250140	5
T. thermophila	TTHERM_001406930	9
T. thermophila	TTHERM_001333153	7
T. thermophila	TTHERM_001066953	16
T. thermophila	TTHERM_001101603	13
T. thermophila	TTHERM_00519880	7
T. thermophila	TTHERM_00632870	9
T. thermophila	TTHERM_00433950	15
T. thermophila	TTHERM_000091489	2
T. thermophila	TTHERM_01573200	11
T. thermophila	TTHERM_000956510	29
T. thermophila	TTHERM_01451010	3
T. thermophila	TTHERM_00360330	26
T. thermophila	TTHERM_00822040	13
T. thermophila	TTHERM_000944079	2
T. thermophila	TTHERM_00361360	9
T. thermophila	TTHERM_001394333	8
T. thermophila	TTHERM_001064960	1
T. thermophila	TTHERM_00251110	10
T. thermophila	TTHERM_01359430	7
T. thermophila	TTHERM_01256640	32
T. thermophila	TTHERM_002653368	1
T. thermophila	TTHERM_00656210	14
T. thermophila	TTHERM_000490739	7
T. thermophila	TTHERM_00125710	9
T. thermophila	TTHERM_001292219	8
T. thermophila	TTHERM_001230167	8
T. thermophila	TTHERM_002653374	2
T. thermophila	TTHERM_000932072	6
T. thermophila	TTHERM_001552982	1
T. thermophila	TTHERM_000796710	5
T. thermophila	TTHERM_000736509	29
T. thermophila	TTHERM_001668160	4
T. thermophila	TTHERM_001356310	7
T. thermophila	TTHERM_001054339	10
T. thermophila	TTHERM_000086797	1
T. thermophila	TTHERM_002653526	3
T. thermophila	TTHERM_000999109	14
T. thermophila	TTHERM_00648720	2
T. thermophila	TTHERM_001302816	3
T. thermophila	TTHERM_001363590	8
T. thermophila	TTHERM_001025120	6
T. thermophila	TTHERM_00951820	14
T. thermophila	TTHERM_000990530	8
T. thermophila	TTHERM_00105590	13
T. thermophila	TTHERM_000898192	21
T. thermophila	TTHERM_00369590	2
T. thermophila	TTHERM_00613650	7
T. thermophila	TTHERM_00313050	13
T. thermophila	TTHERM_000656209	14
T. thermophila	TTHERM_002653458	3
T. thermophila	TTHERM_00649020	5
T. thermophila	TTHERM_001325773	10
T. thermophila	TTHERM_001217245	14
T. thermophila	TTHERM_00355180	10
T. thermophila	TTHERM_000639981	8
T. thermophila	TTHERM_01703350	4
T. thermophila	TTHERM_00799220	4
T. thermophila	TTHERM_000410301	6
T. thermophila	TTHERM_000678048	9
T. thermophila	TTHERM_000627059	10
T. thermophila	TTHERM_000312119	11
T. thermophila	TTHERM_01717400	3
T. thermophila	TTHERM_001008628	9
T. thermophila	TTHERM_00751030	18
T. thermophila	TTHERM_001021904	9
T. thermophila	TTHERM_01465230	16
T. thermophila	TTHERM_01035690	1
T. thermophila	TTHERM_001116260	8
T. thermophila	TTHERM_000894534	1
T. thermophila	TTHERM_000957669	8
T. thermophila	TTHERM_00716150	5
T. thermophila	TTHERM_00695840	14
T. thermophila	TTHERM_000808109	11
T. thermophila	TTHERM_01054110	38
T. thermophila	TTHERM_000123759	7
T. thermophila	TTHERM_00721340	9
T. thermophila	TTHERM_000220708	16
T. thermophila	TTHERM_00644670	12
T. thermophila	TTHERM_01153640	5
T. thermophila	TTHERM_001466260	5
T. thermophila	TTHERM_001698320	5
T. thermophila	TTHERM_01384020	11
T. thermophila	TTHERM_000834939	13
T. thermophila	TTHERM_002653317	2
T. thermophila	TTHERM_00648960	9
T. thermophila	TTHERM_001233320	7
T. thermophila	TTHERM_01209750	9
T. thermophila	TTHERM_000741704	51
T. thermophila	TTHERM_01248940	10
T. thermophila	TTHERM_00630670	25
T. thermophila	TTHERM_001557019	7
T. thermophila	TTHERM_000594259	11
T. thermophila	TTHERM_001287957	27
T. thermophila	TTHERM_000684569	8
T. thermophila	TTHERM_001031302	17
T. thermophila	TTHERM_01358420	4
T. thermophila	TTHERM_001387102	4
T. thermophila	TTHERM_001470381	1
T. thermophila	TTHERM_000363079	2
T. thermophila	TTHERM_000776000	10
T. thermophila	TTHERM_000568049	7
T. thermophila	TTHERM_00166070	12
T. thermophila	TTHERM_00655970	7
T. thermophila	TTHERM_00590340	8
T. thermophila	TTHERM_000490799	1
T. thermophila	TTHERM_002653403	2
T. thermophila	TTHERM_000900631	6
T. thermophila	TTHERM_000734139	2
T. thermophila	TTHERM_00951750	9
T. thermophila	TTHERM_01325740	8
T. thermophila	TTHERM_00393300	5
T. thermophila	TTHERM_002653451	13
T. thermophila	TTHERM_001415159	6
T. thermophila	TTHERM_01076930	7
T. thermophila	TTHERM_001412048	25
T. thermophila	TTHERM_001030018	10
T. thermophila	TTHERM_00518700	2
T. thermophila	TTHERM_002653423	2
T. thermophila	TTHERM_00758960	7
T. thermophila	TTHERM_002653429	3
T. thermophila	TTHERM_00400780	18
T. thermophila	TTHERM_00807960	5
T. thermophila	TTHERM_00898340	19
T. thermophila	TTHERM_001148209	8
T. thermophila	TTHERM_002653440	10
T. thermophila	TTHERM_01489720	25
T. thermophila	TTHERM_000085059	5
T. thermophila	TTHERM_001046873	15
T. thermophila	TTHERM_001383000	1
T. thermophila	TTHERM_001031291	11
T. thermophila	TTHERM_000713618	15
T. thermophila	TTHERM_001397459	20
T. thermophila	TTHERM_001228935	10
T. thermophila	TTHERM_00304160	7
T. thermophila	TTHERM_01121610	3
T. thermophila	TTHERM_00624240	3
T. thermophila	TTHERM_000170149	12
T. thermophila	TTHERM_000165029	7
T. thermophila	TTHERM_000629949	2
T. thermophila	TTHERM_001424461	9
T. thermophila	TTHERM_00361640	6
T. thermophila	TTHERM_000379048	2
T. thermophila	TTHERM_000630029	17
T. thermophila	TTHERM_00558330	14
T. thermophila	TTHERM_01306850	9
T. thermophila	TTHERM_00632920	5
T. thermophila	TTHERM_001091320	4
T. thermophila	TTHERM_00803540	5
T. thermophila	TTHERM_000935427	8
T. thermophila	TTHERM_01119390	11
T. thermophila	TTHERM_001150391	9
T. thermophila	TTHERM_001389251	6
T. thermophila	TTHERM_000101249	8
T. thermophila	TTHERM_00974090	11
T. thermophila	TTHERM_01471400	5
T. thermophila	TTHERM_001257658	8
T. thermophila	TTHERM_01148240	4
T. thermophila	TTHERM_000798119	6
T. thermophila	TTHERM_01627910	5
T. thermophila	TTHERM_001442802	15
T. thermophila	TTHERM_000198011	11
T. thermophila	TTHERM_01156890	11
T. thermophila	TTHERM_000077019	5
T. thermophila	TTHERM_000780432	2
T. thermophila	TTHERM_000086819	2
T. thermophila	TTHERM_000866469	14
T. thermophila	TTHERM_001125109	7
T. thermophila	TTHERM_001478550	8
T. thermophila	TTHERM_00899390	8
T. thermophila	TTHERM_00994120	8
T. thermophila	TTHERM_002653470	4
T. thermophila	TTHERM_00134960	3
T. thermophila	TTHERM_001047052	1
T. thermophila	TTHERM_01062930	19
T. thermophila	TTHERM_001577290	16
T. thermophila	TTHERM_00994320	13
T. thermophila	TTHERM_00711850	4
T. thermophila	TTHERM_000897130	11
T. thermophila	TTHERM_00848140	4
T. thermophila	TTHERM_001263929	25
T. thermophila	TTHERM_01021950	15
T. thermophila	TTHERM_00681760	2
T. thermophila	TTHERM_01306900	20
T. thermophila	TTHERM_00816240	7
T. thermophila	TTHERM_000657569	6
T. thermophila	TTHERM_001446962	7
T. thermophila	TTHERM_002653383	1
T. thermophila	TTHERM_00550970	6
T. thermophila	TTHERM_000515281	4
T. thermophila	TTHERM_02178710	2
T. thermophila	TTHERM_00558580	3
T. thermophila	TTHERM_01453050	12
T. thermophila	TTHERM_001055426	11
T. thermophila	TTHERM_001671169	2
T. thermophila	TTHERM_01661070	2
T. thermophila	TTHERM_01659050	1
T. thermophila	TTHERM_000586761	2
T. thermophila	TTHERM_001431570	8
T. thermophila	TTHERM_00460510	13
T. thermophila	TTHERM_00448860	8
T. thermophila	TTHERM_001270202	5
T. thermophila	TTHERM_001443852	3
T. thermophila	TTHERM_00094090	3
T. thermophila	TTHERM_00204070	8
T. thermophila	TTHERM_000754728	9
T. thermophila	TTHERM_000079599	3
T. thermophila	TTHERM_01074590	11
T. thermophila	TTHERM_01220420	5
T. thermophila	TTHERM_000037426	4
T. thermophila	TTHERM_01083090	3
T. thermophila	TTHERM_01690290	5
T. thermophila	TTHERM_001149284	15
T. thermophila	TTHERM_000265179	6
T. thermophila	TTHERM_001102662	22
T. thermophila	TTHERM_000655322	10
T. thermophila	TTHERM_00757730	8
T. thermophila	TTHERM_01263960	21
T. thermophila	TTHERM_000994239	2
T. thermophila	TTHERM_000327319	4
T. thermophila	TTHERM_000593091	7
T. thermophila	TTHERM_01080580	1
T. thermophila	TTHERM_00576870	3
T. thermophila	TTHERM_000796721	25
T. thermophila	TTHERM_001395390	9
T. thermophila	TTHERM_01583450	2
T. thermophila	TTHERM_000235234	8
T. thermophila	TTHERM_000635769	27
T. thermophila	TTHERM_001463241	5
T. thermophila	TTHERM_01068080	7
T. thermophila	TTHERM_01079270	14
T. thermophila	TTHERM_00344020	6
T. thermophila	TTHERM_01156760	2
T. thermophila	TTHERM_00695870	9
T. thermophila	TTHERM_000212544	6
T. thermophila	TTHERM_002653416	11
T. thermophila	TTHERM_000776011	8
T. thermophila	TTHERM_002653518	9
T. thermophila	TTHERM_001318490	14
T. thermophila	TTHERM_000859279	13
T. thermophila	TTHERM_00367560	8
T. thermophila	TTHERM_00617729	2
T. thermophila	TTHERM_000146349	5
T. thermophila	TTHERM_000582139	6
T. thermophila	TTHERM_000994059	2
T. thermophila	TTHERM_000230974	10
T. thermophila	TTHERM_001400689	20
T. thermophila	TTHERM_00187200	5
T. thermophila	TTHERM_001568159	8
T. thermophila	TTHERM_00092880	25
T. thermophila	TTHERM_001372789	6
T. thermophila	TTHERM_000488179	9
T. thermophila	TTHERM_000794409	9
T. thermophila	TTHERM_00492900	1
T. thermophila	TTHERM_001333157	2
T. thermophila	TTHERM_002653356	9
T. thermophila	TTHERM_000452052	4
T. thermophila	TTHERM_001605678	9
T. thermophila	TTHERM_00937670	7
T. thermophila	TTHERM_000081099	11
T. thermophila	TTHERM_001424459	10
T. thermophila	TTHERM_00289330	1
T. thermophila	TTHERM_000503783	10
T. thermophila	TTHERM_000818429	9
T. thermophila	TTHERM_001325754	14
T. thermophila	TTHERM_01392280	21
T. thermophila	TTHERM_001470377	4
T. thermophila	TTHERM_002653513	6
T. thermophila	TTHERM_002653450	12
T. thermophila	TTHERM_00133720	5
T. thermophila	TTHERM_001287953	15
T. thermophila	TTHERM_000901809	13
T. thermophila	TTHERM_000242519	7
T. thermophila	TTHERM_000975359	10
T. thermophila	TTHERM_000227559	11
T. thermophila	TTHERM_01093620	8
T. thermophila	TTHERM_002653488	10
T. thermophila	TTHERM_01156750	5
T. thermophila	TTHERM_00802510	16
T. thermophila	TTHERM_001260714	14
T. thermophila	TTHERM_001403832	4
T. thermophila	TTHERM_002653481	4
T. thermophila	TTHERM_01222460	7
T. thermophila	TTHERM_001659049	6
T. thermophila	TTHERM_00518480	2
T. thermophila	TTHERM_00656100	4
T. thermophila	TTHERM_000903903	9
T. thermophila	TTHERM_00378670	6
T. thermophila	TTHERM_00641160	18
T. thermophila	TTHERM_001284813	3
T. thermophila	TTHERM_00874760	8
T. thermophila	TTHERM_00802530	24
T. thermophila	TTHERM_000323059	1
T. thermophila	TTHERM_001416250	13
T. thermophila	TTHERM_000214697	8
T. thermophila	TTHERM_000899571	4
T. thermophila	TTHERM_000209398	3
T. thermophila	TTHERM_00210500	12
T. thermophila	TTHERM_02175710	3
T. thermophila	TTHERM_00959810	11
T. thermophila	TTHERM_001422369	5
T. thermophila	TTHERM_002653523	2
T. thermophila	TTHERM_001436739	1
T. thermophila	TTHERM_001173660	9
T. thermophila	TTHERM_000856445	22
T. thermophila	TTHERM_001482651	3
T. thermophila	TTHERM_01335260	3
T. thermophila	TTHERM_000354979	3
T. thermophila	TTHERM_000625960	15
T. thermophila	TTHERM_000395809	2
T. thermophila	TTHERM_001525431	3
T. thermophila	TTHERM_01514330	12
T. thermophila	TTHERM_001060771	5
T. thermophila	TTHERM_00264930	4
T. thermophila	TTHERM_001398477	11
T. thermophila	TTHERM_000016328	1
T. thermophila	TTHERM_001122741	7
T. thermophila	TTHERM_00564360	2
T. thermophila	TTHERM_01399520	3
T. thermophila	TTHERM_000835550	8
T. thermophila	TTHERM_002653322	1
T. thermophila	TTHERM_02522180	1
T. thermophila	TTHERM_001211821	4
T. thermophila	TTHERM_01671170	4
T. thermophila	TTHERM_00382449	12
T. thermophila	TTHERM_01469310	3
T. thermophila	TTHERM_01572200	15
T. thermophila	TTHERM_001675219	4
T. thermophila	TTHERM_002653329	2
T. thermophila	TTHERM_000980963	4
T. thermophila	TTHERM_002653394	7
T. thermophila	TTHERM_01335310	3
T. thermophila	TTHERM_002653346	4
T. thermophila	TTHERM_00571730	6
T. thermophila	TTHERM_000632901	8
T. thermophila	TTHERM_01399540	2
T. thermophila	TTHERM_000255629	6
T. thermophila	TTHERM_001344679	20
T. thermophila	TTHERM_000592779	7
T. thermophila	TTHERM_00535510	5
T. thermophila	TTHERM_00393140	9
T. thermophila	TTHERM_002653313	2
T. thermophila	TTHERM_01462190	5
T. thermophila	TTHERM_00257010	11
T. thermophila	TTHERM_00497140	9
T. thermophila	TTHERM_000932061	5
T. thermophila	TTHERM_000101564	8
T. thermophila	TTHERM_001293243	16
T. thermophila	TTHERM_00193530	3
T. thermophila	TTHERM_000365561	13
T. thermophila	TTHERM_00361430	1
T. thermophila	TTHERM_001121683	7
T. thermophila	TTHERM_001070392	19
T. thermophila	TTHERM_00867560	11
T. thermophila	TTHERM_000074351	3
T. thermophila	TTHERM_00105169	6
T. thermophila	TTHERM_01318420	14
T. thermophila	TTHERM_001360490	10
T. thermophila	TTHERM_00069450	5
T. thermophila	TTHERM_000251079	4
T. thermophila	TTHERM_001170583	9
T. thermophila	TTHERM_001284707	7
T. thermophila	TTHERM_000277259	3
T. thermophila	TTHERM_000423369	5
T. thermophila	TTHERM_01349950	18
T. thermophila	TTHERM_001394317	7
T. thermophila	TTHERM_001034409	5
T. thermophila	TTHERM_00940280	2
T. thermophila	TTHERM_00581909	4
T. thermophila	TTHERM_00925830	9
T. thermophila	TTHERM_001186268	10
T. thermophila	TTHERM_002653529	21
T. thermophila	TTHERM_000019704	13
T. thermophila	TTHERM_002653457	1
T. thermophila	TTHERM_000753448	5
T. thermophila	TTHERM_00647520	5
T. thermophila	TTHERM_00954000	9
T. thermophila	TTHERM_01252320	19
T. thermophila	TTHERM_001063948	16
T. thermophila	TTHERM_00203060	9
T. thermophila	TTHERM_000092879	25
T. thermophila	TTHERM_01576290	1
T. thermophila	TTHERM_001362515	4
T. thermophila	TTHERM_00122549	11
T. thermophila	TTHERM_00287980	1
T. thermophila	TTHERM_001344742	2
T. thermophila	TTHERM_000213629	12
T. thermophila	TTHERM_00187259	10
T. thermophila	TTHERM_000494659	2
T. thermophila	TTHERM_000256909	11
T. thermophila	TTHERM_001054400	10
T. thermophila	TTHERM_01365650	10
T. thermophila	TTHERM_000411419	4
T. thermophila	TTHERM_01211840	8
T. thermophila	TTHERM_000079589	2
T. thermophila	TTHERM_00075529	7
T. thermophila	TTHERM_01257660	10
T. thermophila	TTHERM_001270201	3
T. thermophila	TTHERM_01557020	28
T. thermophila	TTHERM_00581920	12
T. thermophila	TTHERM_001040871	1
T. thermophila	TTHERM_00170139	8
T. thermophila	TTHERM_001362541	8
T. thermophila	TTHERM_01552980	1
T. thermophila	TTHERM_000698618	5
T. thermophila	TTHERM_000976530	9
T. thermophila	TTHERM_001346829	3
T. thermophila	TTHERM_01407970	8
T. thermophila	TTHERM_00264840	9
T. thermophila	TTHERM_000660229	10
T. thermophila	TTHERM_00648570	8
T. thermophila	TTHERM_001106219	3
T. thermophila	TTHERM_01118370	11
T. thermophila	TTHERM_01155710	6
T. thermophila	TTHERM_000439219	2
T. thermophila	TTHERM_002653367	4
T. thermophila	TTHERM_00411490	10
T. thermophila	TTHERM_00079840	7
T. thermophila	TTHERM_01155730	9
T. thermophila	TTHERM_01243420	12
T. thermophila	TTHERM_001308060	13
T. thermophila	TTHERM_00574290	6
T. thermophila	TTHERM_000490579	7
T. thermophila	TTHERM_000798087	17
T. thermophila	TTHERM_001031280	14
T. thermophila	TTHERM_000594299	1
T. malaccensis	TMALAC00227040	5
T. malaccensis	TMALAC00120090	15
T. malaccensis	TMALAC00202070	7
T. malaccensis	TMALAC00072760	1
T. malaccensis	TMALAC00243140	13
T. malaccensis	TMALAC00172300	6
T. malaccensis	TMALAC00243190	11
T. malaccensis	TMALAC00192550	4
T. malaccensis	TMALAC00041380	10
T. malaccensis	TMALAC00136080	4
T. malaccensis	TMALAC00222850	5
T. malaccensis	TMALAC00223370	7
T. malaccensis	TMALAC00168740	7
T. malaccensis	TMALAC00243540	10
T. malaccensis	TMALAC00236550	8
T. malaccensis	TMALAC00127680	10
T. malaccensis	TMALAC00248180	2
T. malaccensis	TMALAC00092090	1
T. malaccensis	TMALAC00156020	10
T. malaccensis	TMALAC00238510	30
T. malaccensis	TMALAC00243100	10
T. malaccensis	TMALAC00228130	13
T. malaccensis	TMALAC00212730	7
T. malaccensis	TMALAC00248210	2
T. malaccensis	TMALAC00020490	6
T. malaccensis	TMALAC00172720	11
T. malaccensis	TMALAC00177700	3
T. malaccensis	TMALAC00095570	10
T. malaccensis	TMALAC00104970	2
T. malaccensis	TMALAC00100530	10
T. malaccensis	TMALAC00029630	15
T. malaccensis	TMALAC00224780	12
T. malaccensis	TMALAC00166380	5
T. malaccensis	TMALAC00105290	4
T. malaccensis	TMALAC00053530	2
T. malaccensis	TMALAC00199140	6
T. malaccensis	TMALAC00237030	3
T. malaccensis	TMALAC00209010	9
T. malaccensis	TMALAC00083240	16
T. malaccensis	TMALAC00243430	16
T. malaccensis	TMALAC00246720	1
T. malaccensis	TMALAC00198460	1
T. malaccensis	TMALAC00226170	10
T. malaccensis	TMALAC00168880	11
T. malaccensis	TMALAC00216210	5
T. malaccensis	TMALAC00165640	12
T. malaccensis	TMALAC00170370	9
T. malaccensis	TMALAC00021900	7
T. malaccensis	TMALAC00152170	8
T. malaccensis	TMALAC00144130	4
T. malaccensis	TMALAC00165320	8
T. malaccensis	TMALAC00115860	6
T. malaccensis	TMALAC00186260	7
T. malaccensis	TMALAC00240460	10
T. malaccensis	TMALAC00056390	12
T. malaccensis	TMALAC00080810	5
T. malaccensis	TMALAC00181390	9
T. malaccensis	TMALAC00233680	11
T. malaccensis	TMALAC00183170	21
T. malaccensis	TMALAC00225880	1
T. malaccensis	TMALAC00017940	15
T. malaccensis	TMALAC00077110	7
T. malaccensis	TMALAC00094140	13
T. malaccensis	TMALAC00220450	10
T. malaccensis	TMALAC00214220	23
T. malaccensis	TMALAC00037760	7
T. malaccensis	TMALAC00024610	1
T. malaccensis	TMALAC00128240	9
T. malaccensis	TMALAC00206020	13
T. malaccensis	TMALAC00092100	3
T. malaccensis	TMALAC00244370	4
T. malaccensis	TMALAC00216240	4
T. malaccensis	TMALAC00156580	17
T. malaccensis	TMALAC00177400	4
T. malaccensis	TMALAC00085730	5
T. malaccensis	TMALAC00193170	2
T. malaccensis	TMALAC00221900	4
T. malaccensis	TMALAC00215540	7
T. malaccensis	TMALAC00187390	9
T. malaccensis	TMALAC00233460	7
T. malaccensis	TMALAC00068010	3
T. malaccensis	TMALAC00209570	1
T. malaccensis	TMALAC00217980	3
T. malaccensis	TMALAC00238170	6
T. malaccensis	TMALAC00246450	7
T. malaccensis	TMALAC00196140	1
T. malaccensis	TMALAC00169830	2
T. malaccensis	TMALAC00056480	1
T. malaccensis	TMALAC00201010	16
T. malaccensis	TMALAC00094060	7
T. malaccensis	TMALAC00230550	8
T. malaccensis	TMALAC00243370	3
T. malaccensis	TMALAC00134750	7
T. malaccensis	TMALAC00209770	4
T. malaccensis	TMALAC00134770	7
T. malaccensis	TMALAC00241960	7
T. malaccensis	TMALAC00219890	19
T. malaccensis	TMALAC00239900	1
T. malaccensis	TMALAC00014800	13
T. malaccensis	TMALAC00186700	5
T. malaccensis	TMALAC00137700	12
T. malaccensis	TMALAC00028490	4
T. malaccensis	TMALAC00243870	9
T. malaccensis	TMALAC00131860	10
T. malaccensis	TMALAC00246680	17
T. malaccensis	TMALAC00214330	9
T. malaccensis	TMALAC00009990	12
T. malaccensis	TMALAC00077240	12
T. malaccensis	TMALAC00240830	17
T. malaccensis	TMALAC00031170	18
T. malaccensis	TMALAC00151710	9
T. malaccensis	TMALAC00233450	6
T. malaccensis	TMALAC00198740	3
T. malaccensis	TMALAC00240370	14
T. malaccensis	TMALAC00024560	9
T. malaccensis	TMALAC00214380	22
T. malaccensis	TMALAC00043020	43
T. malaccensis	TMALAC00248650	1
T. malaccensis	TMALAC00246220	12
T. malaccensis	TMALAC00216450	8
T. malaccensis	TMALAC00243650	9
T. malaccensis	TMALAC00077860	7
T. malaccensis	TMALAC00126800	4
T. malaccensis	TMALAC00026000	13
T. malaccensis	TMALAC00138580	11
T. malaccensis	TMALAC00104690	12
T. malaccensis	TMALAC00245740	11
T. malaccensis	TMALAC00229500	3
T. malaccensis	TMALAC00236810	6
T. malaccensis	TMALAC00232450	1
T. malaccensis	TMALAC00149170	1
T. malaccensis	TMALAC00109200	9
T. malaccensis	TMALAC00234810	19
T. malaccensis	TMALAC00198660	6
T. malaccensis	TMALAC00094240	5
T. malaccensis	TMALAC00201260	5
T. malaccensis	TMALAC00092070	12
T. malaccensis	TMALAC00219200	3
T. malaccensis	TMALAC00189030	5
T. malaccensis	TMALAC00234520	6
T. malaccensis	TMALAC00225340	7
T. malaccensis	TMALAC00003530	3
T. malaccensis	TMALAC00244890	18
T. malaccensis	TMALAC00019260	7
T. malaccensis	TMALAC00049060	2
T. malaccensis	TMALAC00173440	8
T. malaccensis	TMALAC00120070	6
T. malaccensis	TMALAC00165330	5
T. malaccensis	TMALAC00042670	11
T. malaccensis	TMALAC00143380	7
T. malaccensis	TMALAC00156440	3
T. malaccensis	TMALAC00188790	9
T. malaccensis	TMALAC00101520	5
T. malaccensis	TMALAC00237160	1
T. malaccensis	TMALAC00237360	11
T. malaccensis	TMALAC00238240	6
T. malaccensis	TMALAC00226700	9
T. malaccensis	TMALAC00235320	15
T. malaccensis	TMALAC00086470	2
T. malaccensis	TMALAC00012800	1
T. malaccensis	TMALAC00094590	6
T. malaccensis	TMALAC00243570	12
T. malaccensis	TMALAC00132020	11
T. malaccensis	TMALAC00031400	7
T. malaccensis	TMALAC00049240	1
T. malaccensis	TMALAC00166700	3
T. malaccensis	TMALAC00098170	3
T. malaccensis	TMALAC00172210	10
T. malaccensis	TMALAC00077510	5
T. malaccensis	TMALAC00010620	2
T. malaccensis	TMALAC00217500	5
T. malaccensis	TMALAC00221110	2
T. malaccensis	TMALAC00186600	4
T. malaccensis	TMALAC00246190	10
T. malaccensis	TMALAC00227000	30
T. malaccensis	TMALAC00244800	11
T. malaccensis	TMALAC00151530	9
T. malaccensis	TMALAC00134320	1
T. malaccensis	TMALAC00243820	10
T. malaccensis	TMALAC00192300	4
T. malaccensis	TMALAC00151670	3
T. malaccensis	TMALAC00192700	7
T. malaccensis	TMALAC00077480	7
T. malaccensis	TMALAC00083490	4
T. malaccensis	TMALAC00166340	1
T. malaccensis	TMALAC00246100	3
T. malaccensis	TMALAC00212910	4
T. malaccensis	TMALAC00008160	4
T. malaccensis	TMALAC00246970	6
T. malaccensis	TMALAC00055610	8
T. malaccensis	TMALAC00232540	8
T. malaccensis	TMALAC00245700	6
T. malaccensis	TMALAC00236510	2
T. malaccensis	TMALAC00214760	1
T. malaccensis	TMALAC00234530	7
T. malaccensis	TMALAC00083550	2
T. malaccensis	TMALAC00127570	8
T. malaccensis	TMALAC00224710	36
T. malaccensis	TMALAC00064760	6
T. malaccensis	TMALAC00086600	12
T. malaccensis	TMALAC00010760	10
T. malaccensis	TMALAC00232730	1
T. malaccensis	TMALAC00233600	16
T. malaccensis	TMALAC00084580	6
T. malaccensis	TMALAC00167190	9
T. malaccensis	TMALAC00152780	3
T. malaccensis	TMALAC00169500	1
T. malaccensis	TMALAC00211160	6
T. malaccensis	TMALAC00153190	7
T. malaccensis	TMALAC00037230	7
T. malaccensis	TMALAC00031390	3
T. malaccensis	TMALAC00027850	5
T. malaccensis	TMALAC00041870	2
T. malaccensis	TMALAC00077470	3
T. malaccensis	TMALAC00032850	10
T. malaccensis	TMALAC00212700	7
T. malaccensis	TMALAC00241030	18
T. malaccensis	TMALAC00120060	6
T. malaccensis	TMALAC00160790	1
T. malaccensis	TMALAC00152220	1
T. malaccensis	TMALAC00248430	2
T. malaccensis	TMALAC00201290	13
T. malaccensis	TMALAC00236970	8
T. malaccensis	TMALAC00135170	10
T. malaccensis	TMALAC00181180	35
T. malaccensis	TMALAC00156530	2
T. malaccensis	TMALAC00132200	2
T. malaccensis	TMALAC00024320	9
T. malaccensis	TMALAC00104510	12
T. malaccensis	TMALAC00216400	20
T. malaccensis	TMALAC00134630	19
T. malaccensis	TMALAC00229180	2
T. malaccensis	TMALAC00156840	6
T. malaccensis	TMALAC00177780	5
T. malaccensis	TMALAC00087320	3
T. malaccensis	TMALAC00214350	13
T. malaccensis	TMALAC00138060	12
T. malaccensis	TMALAC00238580	4
T. malaccensis	TMALAC00036900	1
T. malaccensis	TMALAC00186310	9
T. malaccensis	TMALAC00040740	9
T. malaccensis	TMALAC00217270	6
T. malaccensis	TMALAC00237290	13
T. malaccensis	TMALAC00135640	7
T. malaccensis	TMALAC00109580	9
T. malaccensis	TMALAC00234570	13
T. malaccensis	TMALAC00093540	9
T. malaccensis	TMALAC00126050	8
T. malaccensis	TMALAC00245650	6
T. malaccensis	TMALAC00153180	8
T. malaccensis	TMALAC00148530	3
T. malaccensis	TMALAC00226980	4
T. malaccensis	TMALAC00155990	5
T. malaccensis	TMALAC00148720	7
T. malaccensis	TMALAC00048900	2
T. malaccensis	TMALAC00120040	36
T. malaccensis	TMALAC00205980	11
T. malaccensis	TMALAC00160520	15
T. malaccensis	TMALAC00201020	11
T. malaccensis	TMALAC00234770	5
T. malaccensis	TMALAC00245960	13
T. malaccensis	TMALAC00221120	11
T. malaccensis	TMALAC00229260	9
T. malaccensis	TMALAC00220050	4
T. malaccensis	TMALAC00238440	2
T. malaccensis	TMALAC00209080	5
T. malaccensis	TMALAC00247840	10
T. malaccensis	TMALAC00229430	13
T. malaccensis	TMALAC00045420	2
T. malaccensis	TMALAC00245860	14
T. malaccensis	TMALAC00199810	6
T. malaccensis	TMALAC00094260	8
T. malaccensis	TMALAC00128170	4
T. malaccensis	TMALAC00050620	5
T. malaccensis	TMALAC00226100	5
T. malaccensis	TMALAC00234450	20
T. malaccensis	TMALAC00219840	4
T. malaccensis	TMALAC00006250	4
T. malaccensis	TMALAC00243640	10
T. malaccensis	TMALAC00232120	6
T. malaccensis	TMALAC00197840	17
T. malaccensis	TMALAC00199040	8
T. malaccensis	TMALAC00155970	14
T. malaccensis	TMALAC00002020	6
T. malaccensis	TMALAC00094230	2
T. malaccensis	TMALAC00150110	8
T. malaccensis	TMALAC00168690	6
T. malaccensis	TMALAC00212950	4
T. malaccensis	TMALAC00212670	1
T. malaccensis	TMALAC00186590	14
T. malaccensis	TMALAC00201220	6
T. malaccensis	TMALAC00183160	3
T. malaccensis	TMALAC00209710	11
T. malaccensis	TMALAC00044030	8
T. malaccensis	TMALAC00220370	9
T. malaccensis	TMALAC00243360	9
T. malaccensis	TMALAC00119930	6
T. malaccensis	TMALAC00168920	16
T. malaccensis	TMALAC00186750	4
T. malaccensis	TMALAC00245330	12
T. malaccensis	TMALAC00235790	13
T. malaccensis	TMALAC00229480	15
T. malaccensis	TMALAC00171250	6
T. malaccensis	TMALAC00173860	13
T. malaccensis	TMALAC00229460	27
T. malaccensis	TMALAC00188320	10
T. malaccensis	TMALAC00053460	7
T. malaccensis	TMALAC00143570	6
T. malaccensis	TMALAC00017800	7
T. malaccensis	TMALAC00201540	9
T. malaccensis	TMALAC00156160	5
T. malaccensis	TMALAC00108500	2
T. malaccensis	TMALAC00244870	9
T. malaccensis	TMALAC00198840	11
T. malaccensis	TMALAC00156330	32
T. malaccensis	TMALAC00220260	8
T. malaccensis	TMALAC00020480	7
T. malaccensis	TMALAC00183180	8
T. malaccensis	TMALAC00233790	8
T. malaccensis	TMALAC00110930	10
T. malaccensis	TMALAC00065780	27
T. malaccensis	TMALAC00156180	15
T. malaccensis	TMALAC00174250	18
T. malaccensis	TMALAC00033720	8
T. malaccensis	TMALAC00241830	3
T. malaccensis	TMALAC00207570	8
T. malaccensis	TMALAC00215640	4
T. malaccensis	TMALAC00230990	19
T. malaccensis	TMALAC00247600	1
T. malaccensis	TMALAC00188770	4
T. malaccensis	TMALAC00229370	7
T. malaccensis	TMALAC00190050	12
T. malaccensis	TMALAC00225890	2
T. malaccensis	TMALAC00120210	6
T. malaccensis	TMALAC00246700	8
T. malaccensis	TMALAC00214430	5
T. malaccensis	TMALAC00237110	10
T. malaccensis	TMALAC00127840	7
T. malaccensis	TMALAC00243830	37
T. malaccensis	TMALAC00186470	17
T. malaccensis	TMALAC00143910	8
T. malaccensis	TMALAC00225940	11
T. malaccensis	TMALAC00120610	20
T. malaccensis	TMALAC00151520	27
T. malaccensis	TMALAC00020610	7
T. malaccensis	TMALAC00202500	13
T. malaccensis	TMALAC00234440	3
T. malaccensis	TMALAC00217650	6
T. malaccensis	TMALAC00207490	11
T. malaccensis	TMALAC00225310	18
T. malaccensis	TMALAC00198570	8
T. malaccensis	TMALAC00239020	20
T. malaccensis	TMALAC00237450	13
T. malaccensis	TMALAC00232590	1
T. malaccensis	TMALAC00006500	12
T. malaccensis	TMALAC00227430	12
T. malaccensis	TMALAC00086000	9
T. malaccensis	TMALAC00083990	7
T. malaccensis	TMALAC00125500	6
T. malaccensis	TMALAC00212410	12
T. malaccensis	TMALAC00245350	19
T. malaccensis	TMALAC00128380	12
T. malaccensis	TMALAC00203680	10
T. malaccensis	TMALAC00236490	9
T. malaccensis	TMALAC00146090	3
T. malaccensis	TMALAC00032180	14
T. malaccensis	TMALAC00014780	6
T. malaccensis	TMALAC00132190	13
T. malaccensis	TMALAC00188380	12
T. malaccensis	TMALAC00027680	6
T. malaccensis	TMALAC00211140	10
T. malaccensis	TMALAC00208940	8
T. malaccensis	TMALAC00200810	14
T. malaccensis	TMALAC00245230	8
T. malaccensis	TMALAC00126680	1
T. malaccensis	TMALAC00237000	5
T. malaccensis	TMALAC00246010	11
T. malaccensis	TMALAC00103620	7
T. malaccensis	TMALAC00247640	3
T. malaccensis	TMALAC00024580	7
T. malaccensis	TMALAC00220410	7
T. malaccensis	TMALAC00085920	11
T. malaccensis	TMALAC00198620	13
T. malaccensis	TMALAC00238480	5
T. malaccensis	TMALAC00188390	1
T. malaccensis	TMALAC00024030	6
T. malaccensis	TMALAC00241770	9
T. malaccensis	TMALAC00237170	2
T. malaccensis	TMALAC00100780	17
T. malaccensis	TMALAC00183720	9
T. malaccensis	TMALAC00243230	7
T. malaccensis	TMALAC00240490	13
T. malaccensis	TMALAC00226590	7
T. malaccensis	TMALAC00186540	10
T. malaccensis	TMALAC00186830	3
T. malaccensis	TMALAC00212330	11
T. malaccensis	TMALAC00208780	9
T. malaccensis	TMALAC00215450	6
T. malaccensis	TMALAC00234850	4
T. malaccensis	TMALAC00166240	4
T. malaccensis	TMALAC00246790	7
T. malaccensis	TMALAC00052830	1
T. malaccensis	TMALAC00235990	12
T. malaccensis	TMALAC00212720	10
T. malaccensis	TMALAC00120220	1
T. malaccensis	TMALAC00209890	14
T. malaccensis	TMALAC00214400	6
T. malaccensis	TMALAC00181120	8
T. malaccensis	TMALAC00164640	12
T. malaccensis	TMALAC00186740	10
T. malaccensis	TMALAC00243520	13
T. malaccensis	TMALAC00096320	4
T. malaccensis	TMALAC00161000	3
T. malaccensis	TMALAC00230750	6
T. malaccensis	TMALAC00220930	27
T. malaccensis	TMALAC00120230	5
T. malaccensis	TMALAC00104780	9
T. malaccensis	TMALAC00210960	15
T. malaccensis	TMALAC00069190	1
T. malaccensis	TMALAC00086820	15
T. malaccensis	TMALAC00235660	3
T. malaccensis	TMALAC00148910	8
T. malaccensis	TMALAC00232720	1
T. malaccensis	TMALAC00198350	2
T. malaccensis	TMALAC00189120	10
T. malaccensis	TMALAC00211840	11
T. malaccensis	TMALAC00151770	6
T. malaccensis	TMALAC00134440	4
T. malaccensis	TMALAC00180330	11
T. malaccensis	TMALAC00135180	11
T. malaccensis	TMALAC00211860	11
T. malaccensis	TMALAC00040770	6
T. malaccensis	TMALAC00212360	3
T. malaccensis	TMALAC00126490	2
T. malaccensis	TMALAC00157680	16
T. malaccensis	TMALAC00220070	9
T. malaccensis	TMALAC00234790	9
T. malaccensis	TMALAC00187760	3
T. malaccensis	TMALAC00086790	12
T. malaccensis	TMALAC00169490	7
T. malaccensis	TMALAC00156200	8
T. malaccensis	TMALAC00153370	6
T. malaccensis	TMALAC00218380	14
T. malaccensis	TMALAC00077550	9
T. malaccensis	TMALAC00194670	7
T. malaccensis	TMALAC00086940	11
T. malaccensis	TMALAC00244140	47
T. malaccensis	TMALAC00205900	11
T. malaccensis	TMALAC00204180	7
T. malaccensis	TMALAC00083730	16
T. malaccensis	TMALAC00000040	5
T. malaccensis	TMALAC00227910	19
T. malaccensis	TMALAC00173790	3
T. malaccensis	TMALAC00240960	10
T. malaccensis	TMALAC00216820	12
T. malaccensis	TMALAC00094530	6
T. malaccensis	TMALAC00212340	6
T. malaccensis	TMALAC00090510	19
T. malaccensis	TMALAC00160250	1
T. malaccensis	TMALAC00062820	10
T. malaccensis	TMALAC00243480	1
T. malaccensis	TMALAC00247930	2
T. malaccensis	TMALAC00172910	6
T. malaccensis	TMALAC00245000	13
T. malaccensis	TMALAC00143490	5
T. malaccensis	TMALAC00146000	10
T. malaccensis	TMALAC00233700	12
T. malaccensis	TMALAC00088190	1
T. malaccensis	TMALAC00136390	5
T. malaccensis	TMALAC00222570	3
T. malaccensis	TMALAC00149460	22
T. malaccensis	TMALAC00211590	9
T. malaccensis	TMALAC00147370	6
T. malaccensis	TMALAC00051930	9
T. malaccensis	TMALAC00009370	11
T. malaccensis	TMALAC00197930	9
T. malaccensis	TMALAC00094050	12
T. malaccensis	TMALAC00240500	3
T. malaccensis	TMALAC00156270	10
T. malaccensis	TMALAC00220330	4
T. malaccensis	TMALAC00237190	27
T. malaccensis	TMALAC00243120	2
T. malaccensis	TMALAC00215520	8
T. malaccensis	TMALAC00237350	6
T. malaccensis	TMALAC00160310	13
T. malaccensis	TMALAC00205920	7
T. malaccensis	TMALAC00199260	17
T. malaccensis	TMALAC00041810	8
T. malaccensis	TMALAC00186620	6
T. malaccensis	TMALAC00011020	4
T. malaccensis	TMALAC00246520	8
T. malaccensis	TMALAC00132360	6
T. malaccensis	TMALAC00113340	12
T. malaccensis	TMALAC00247490	6
T. malaccensis	TMALAC00245880	1
T. malaccensis	TMALAC00126460	1
T. malaccensis	TMALAC00202890	13
T. malaccensis	TMALAC00181140	15
[truncated: 7,889 more rows]

## Sheet: Fig8c
The repeats flanked on one or both sides by Tt.REP in MIC genome.
Functional Tt.REP (Total 15 loci)
Repeat	Upstream of Tt.REP		Repeat	Downstream of Tt.REP
tLRR-MIC-CRS	11		tLRR-MIC-CRS	11
RNA repeats	2		(G)n simple repeat	2
Unclassified repeat F448	2		(AAT)n simple repeat	1
A rich low complexity repeat	2		(AATATT)n simple repeat	1
(AAATA)n simple repeat	1		(AAAT)n simple repeat	1
Non-functional Tt.REP (Total 230 loci)
Repeat	Upstream of Tt.REP		Repeat	Downstream of Tt.REP
tLRR-MIC-CRS	126		tLRR-MIC-CRS	154
A rich low complexity repeat	50		A rich low complexity repeat	43
SINE	12		Unclassified repeat F224	20
Unclassified repeat F224	10		SINE	9
Unclassified repeat F192	9		Unclassified repeat F448	9

## Sheet: S3 Fig
The percentage of tandemly duplicated genes in ten gene categories.
Species	X	IX	VIII	VII	VI	V	IV	III	II	I	Singletons
T. thermophila	0.128863	0.110504	0.108185	0.0915958	0.151923	0.15894	0.150307	0.270186	0.159814	0.216766	0.467184
T. malaccensis	0.115943	0.0916048	0.0823096	0.0863821	0.0907336	0.174757	0.147222	0.165236	0.108521	0.361816	0.488177
T. elliotti	0.0946552	0.0570379	0.0683977	0.0770053	0.0914894	0.0875706	0.114068	0.116541	0.104854	0.254601	0.495389
T. pyriformis	0.138484	0.111607	0.117389	0.134831	0.197443	0.227273	0.31211	0.2103	0.288929	0.510388	0.45969
T. vorax	0.122382	0.0798079	0.10216	0.138595	0.124783	0.205339	0.157424	0.149533	0.171913	0.426309	0.552979
T. borealis	0.101044	0.0833333	0.0845392	0.0994152	0.0961538	0.101655	0.0615672	0.0730479	0.0491563	0.417476	0.366592
T. canadensis	0.122346	0.0738572	0.0841226	0.0934664	0.119155	0.119403	0.0815451	0.0990566	0.0536801	0.086758	0.287024
T. empidokyrea	0.0682965	0.0355318	0.036888	0.0471698	0.0353982	0.030303	0.0584416	0.0404624	0.0239044	0.117647	0.45034
T. shanghaiensis	0.0797893	0.0813362	0.112834	0.124272	0.176647	0.317992	0.407895	0.338415	0.267261	0.459555	0.359239
T. paravorax	0.109812	0.0813056	0.119342	0.129754	0.291553	0.196532	0.185185	0.28169	0.151142	0.403415	0.504443
For singletons, which have no inparalogs, the tandem arrangements of genes were used to calculate the percentage regardless of whether they included inparalogs.

## Sheet: S6b Fig
The median Ka/Ks ratio for all seven protein domain groups and all ten ortholog categories.
Category	LRR	TPR	WD40 like	Protein kinase	CNBD	GFR	P-loop NTPase
X	0.0227	0.0224	0.033	0.0189	0.0226	0.0479	0.0136
IX	0.0642	0.052	0.0236	0.0502	0.0284	0.0543	0.0251
VIII	0.0579	0.034	0.0267	0.0479	0.0301	0.0545	0.0267
VII	0.0648	0.03505	0.0324	0.0592	0.0298	0.04475	0.029
VI	0.0375	0.0326	0.0595	0.0649	0.03345	0.0584	0.0398
V	0.0769	0.0591	0.0495	0.0622	0.0292	0.0666	0.0436
IV	0.04525	0.05665	0.0371	0.0552	0.036	0.0619	0.0423
III	0.0801	0.0641	0.0657	0.0664	0.0392	0.0804	0.0585
II	0.4189	0.2715	0.0427	0.1287	0.0536	0.1088	0.0937
I	0.4075	0.1062	0.0667	0.1414	0.097	0.0923	0.10225

## Sheet: S7a Fig
Gene expression levels among conserved and species-specific genes in each species.
T. tetrahymena					T. malaccensis					T. elliotti					T. pyriformis					T. vorax					T. borealis					T. canadensis					T. empidokyrea					T. shanghaiensis					T. paravorax
Conserved gene ID	FPKM	Species-specific gene ID	FPKM		Conserved gene ID	FPKM	Species-specific gene ID	FPKM		Conserved gene ID	FPKM	Species-specific gene ID	FPKM		Conserved gene ID	FPKM	Species-specific gene ID	FPKM		Conserved gene ID	FPKM	Species-specific gene ID	FPKM		Conserved gene ID	FPKM	Species-specific gene ID	FPKM		Conserved gene ID	FPKM	Species-specific gene ID	FPKM		Conserved gene ID	FPKM	Species-specific gene ID	FPKM		Conserved gene ID	FPKM	Species-specific gene ID	FPKM		Conserved gene ID	FPKM	Species-specific gene ID	FPKM
TTHERM_000002618	0	TTHERM_000000023	0		TMALAC00005210	0.037587	TMALAC00000050	0		TELLIO00017680	0	TELLIO00000030	0		TPYRIF00014680	0.207988	TPYRIF00000020	0		TVORAX00017570	0	TVORAX00000120	0		TBOREA00010600	0.0213375	TBOREA00000140	0		TSP00020820	0	TSP00000020	0		TEPIDO00029360	0.275861	TEPIDO00000340	0		TSHANG00009160	0	TSHANG00000110	0		TPARAV00004320	0.106792	TPARAV00000010	0
TTHERM_00002590	0.0176897	TTHERM_000000031	0		TMALAC00036850	0.0399207	TMALAC00000140	0		TELLIO00039030	0	TELLIO00000180	0		TPYRIF00152610	0.0332549	TPYRIF00000060	0		TVORAX00017580	0	TVORAX00000130	0		TBOREA00010620	0.0256408	TBOREA00000150	0		TSP00020880	0	TSP00000060	0		TEPIDO00082970	0.718342	TEPIDO00000520	0		TSHANG00009210	0	TSHANG00000180	0		TPARAV00024050	0.197149	TPARAV00000030	0
TTHERM_000146186	0.0480227	TTHERM_000000045	0		TMALAC00048200	0.0716067	TMALAC00000360	0		TELLIO00133160	0.0368156	TELLIO00000210	0		TPYRIF00161090	0.493858	TPYRIF00000210	0		TVORAX00022640	0.226201	TVORAX00000140	0		TBOREA00013870	0	TBOREA00000180	0		TSP00020910	0	TSP00000100	0		TEPIDO00096500	0.771673	TEPIDO00000600	0		TSHANG00147230	0.0319627	TSHANG00000340	0		TPARAV00024060	0.214321	TPARAV00000080	0
TTHERM_000283699	0.0986368	TTHERM_000000090	0		TMALAC00048210	0.0176976	TMALAC00000560	0		TELLIO00133170	0	TELLIO00000330	0		TPYRIF00245480	0.112459	TPYRIF00000250	0		TVORAX00173380	0.157516	TVORAX00000150	0		TBOREA00013880	0	TBOREA00000370	0		TSP00153970	0.0024102	TSP00000450	0		TEPIDO00103650	0.136447	TEPIDO00000880	0		TSHANG00177580	0	TSHANG00000560	0		TPARAV00040520	0.0784046	TPARAV00000090	0
TTHERM_00146190	0.120048	TTHERM_00000080	0		TMALAC00048260	0.0287632	TMALAC00000700	0		TELLIO00020460	0.0533467	TELLIO00000710	0		TPYRIF00031210	0.0359808	TPYRIF00000260	0		TVORAX00203530	0.315574	TVORAX00000160	0		TBOREA00078820	0	TBOREA00000380	0		TSP00153980	0	TSP00001040	0		TEPIDO00179400	0.232069	TEPIDO00000900	0		TSHANG00199120	0	TSHANG00000620	0		TPARAV00068500	0.0315607	TPARAV00000120	0
TTHERM_00247140	0	TTHERM_000001131	0		TMALAC00089390	0	TMALAC00000740	0		TELLIO00020470	0.0227894	TELLIO00000720	0		TPYRIF00031230	0	TPYRIF00000270	0		TVORAX00215770	0	TVORAX00000170	0		TBOREA00099320	0	TBOREA00000390	0		TSP00162010	0.00937442	TSP00001430	0		TEPIDO00143880	0.0209455	TEPIDO00000920	0		TSHANG00200390	0	TSHANG00000650	0		TPARAV00101190	0.0401122	TPARAV00000170	0
TTHERM_00283690	0.177829	TTHERM_000001241	0		TMALAC00024530	0.0380317	TMALAC00000870	0		TELLIO00027090	0.060006	TELLIO00000950	0		TPYRIF00071840	0	TPYRIF00000350	0		TVORAX00022740	0	TVORAX00000200	0		TBOREA00103460	0.0826385	TBOREA00000400	0		TSP00020830	0	TSP00001460	0		TEPIDO00143890	0.0674705	TEPIDO00001300	0		TSHANG00202810	0	TSHANG00000720	0		TPARAV00101210	0.120197	TPARAV00000180	0
TTHERM_00346700	0.676935	TTHERM_000001459	0		TMALAC00024540	0.147914	TMALAC00001110	0		TELLIO00027130	0.0220176	TELLIO00001040	0		TPYRIF00071870	0.235295	TPYRIF00000410	0		TVORAX00028430	0.127134	TVORAX00000210	0		TBOREA00103500	0	TBOREA00000630	0		TSP00020890	0	TSP00001820	0		TEPIDO00153760	0.340421	TEPIDO00001310	0		TSHANG00212570	0	TSHANG00000790	0		TPARAV00114010	0.0327234	TPARAV00000240	0
TTHERM_00588850	0.0173064	TTHERM_000001512	0		TMALAC00030450	0.0191079	TMALAC00001170	0		TELLIO00220350	0.161157	TELLIO00001050	0		TPYRIF00076390	0.0682019	TPYRIF00000420	0		TVORAX00028500	0.155136	TVORAX00000270	0		TBOREA00103530	0	TBOREA00000640	0		TSP00020920	0	TSP00001980	0		TEPIDO00096490	0	TEPIDO00001550	0		TSHANG00009170	0	TSHANG00001190	0		TPARAV00160940	0.188471	TPARAV00000270	0
TTHERM_000146189	0.0293021	TTHERM_000002589	0		TMALAC00035660	0	TMALAC00001340	0		TELLIO00220360	0.209626	TELLIO00001210	0		TPYRIF00105060	0.0595009	TPYRIF00000690	0		TVORAX00028510	0	TVORAX00000340	0		TBOREA00105810	0.208331	TBOREA00000790	0		TSP00044770	0.0125271	TSP00002300	0		TEPIDO00019630	0.226017	TEPIDO00001620	0		TSHANG00157750	0	TSHANG00001330	0		TPARAV00165420	0.0428938	TPARAV00000290	0
TTHERM_000073230	0.124939	TTHERM_000002658	0		TMALAC00094610	0.0486044	TMALAC00001670	0		TELLIO00220390	0.02195	TELLIO00001440	0		TPYRIF00226800	0	TPYRIF00000780	0		TVORAX00033860	0.0173408	TVORAX00000570	0		TBOREA00114360	0	TBOREA00001040	0		TSP00100880	0	TSP00002340	0		TEPIDO00065970	0.267954	TEPIDO00001630	0		TSHANG00200370	0	TSHANG00001530	0		TPARAV00165430	0.0708673	TPARAV00000330	0
TTHERM_00073220	0.0134043	TTHERM_000002659	0		TMALAC00094620	0	TMALAC00001710	0		TELLIO00027110	0	TELLIO00001570	0		TPYRIF00235190	0.1523	TPYRIF00000910	0		TVORAX00102950	0.159525	TVORAX00000600	0		TBOREA00114370	0	TBOREA00001160	0		TSP00162000	0	TSP00002550	0		TEPIDO00069000	0.614903	TEPIDO00001800	0		TSHANG00063520	0	TSHANG00001540	0		TPARAV00188420	0.0108735	TPARAV00000360	0
TTHERM_000146188	0.275657	TTHERM_000002709	0		TMALAC00094640	0.0546454	TMALAC00001760	0		TELLIO00027120	0	TELLIO00001680	0		TPYRIF00102880	0	TPYRIF00000940	0		TVORAX00128890	0	TVORAX00000740	0		TBOREA00119790	0	TBOREA00001360	0		TSP00205200	0.130376	TSP00002610	0		TEPIDO00149800	0.484001	TEPIDO00002090	0		TSHANG00176590	0	TSHANG00001770	0		TPARAV00188430	0.166123	TPARAV00000400	0
TTHERM_000225808	0.0760378	TTHERM_000002749	0		TMALAC00135020	0.129271	TMALAC00001770	0		TELLIO00027490	0	TELLIO00002040	0		TPYRIF00227900	0	TPYRIF00000950	0		TVORAX00131160	0.0179575	TVORAX00001080	0		TBOREA00123520	0	TBOREA00001480	0		TSP00044750	0.00401237	TSP00002620	0		TEPIDO00156530	0.493149	TEPIDO00002110	0		TSHANG00200380	0.0547682	TSHANG00001880	0		TPARAV00160960	0.143071	TPARAV00000480	0
TTHERM_000748949	0.817473	TTHERM_000004890	0		TMALAC00164600	0	TMALAC00001960	0		TELLIO00034570	0.0242231	TELLIO00002050	0		TPYRIF00111960	0.0322495	TPYRIF00001080	0		TVORAX00190760	0.0189301	TVORAX00001270	0		TBOREA00123550	0	TBOREA00001570	0		TSP00164030	0.0223492	TSP00002670	0		TEPIDO00156540	0.145296	TEPIDO00002410	0		TSHANG00019740	0.089329	TSHANG00002400	0		TPARAV00190290	0.459256	TPARAV00000490	0
TTHERM_000813086	0.205787	TTHERM_000006109	0		TMALAC00169050	0	TMALAC00002150	0		TELLIO00104060	0.010908	TELLIO00002300	0		TPYRIF00216660	0.137888	TPYRIF00001320	0		TVORAX00203520	0.0192369	TVORAX00001310	0		TBOREA00123560	0.0611592	TBOREA00001630	0		TSP00038450	0.0274549	TSP00002700	0		TEPIDO00184070	0.370816	TEPIDO00002580	0		TSHANG00021790	0	TSHANG00002420	0		TPARAV00069590	0.0159582	TPARAV00000540	0
TTHERM_001389227	0.0818026	TTHERM_000006289	0		TMALAC00191020	0	TMALAC00002250	0		TELLIO00115320	0.28807	TELLIO00002330	0		TPYRIF00111990	0	TPYRIF00001330	0		TVORAX00203780	0.0210804	TVORAX00001420	0		TBOREA00128290	0	TBOREA00001690	0		TSP00038460	0.0182969	TSP00002830	0		TEPIDO00184080	0.257125	TEPIDO00002590	0		TSHANG00152100	0.207887	TSHANG00002480	0		TPARAV00119020	0.0432068	TPARAV00000570	0
TTHERM_00243820	0.255882	TTHERM_000006469	0		TMALAC00192210	0	TMALAC00002270	0		TELLIO00129290	0.0439772	TELLIO00002340	0		TPYRIF00190220	0	TPYRIF00001570	0		TVORAX00216200	0.0702965	TVORAX00001430	0		TBOREA00163310	0	TBOREA00001700	0		TSP00041800	0.0541626	TSP00003040	0		TEPIDO00184090	0.088259	TEPIDO00002650	0		TSHANG00152110	0.206924	TSHANG00002840	0		TPARAV00141440	0.0218309	TPARAV00000600	0
TTHERM_00760210	0	TTHERM_000007546	0		TMALAC00192500	0.12699	TMALAC00002300	0		TELLIO00129310	0.011206	TELLIO00002350	0		TPYRIF00149670	0	TPYRIF00001600	0		TVORAX00057450	0	TVORAX00001440	0		TBOREA00010610	0	TBOREA00001830	0		TSP00047590	0.0449106	TSP00003090	0		TEPIDO00153870	0.558929	TEPIDO00002740	0		TSHANG00162800	0	TSHANG00003030	0		TPARAV00247180	0.025544	TPARAV00000660	0
TTHERM_00760230	0.100779	TTHERM_000008579	0		TMALAC00199390	0.00957081	TMALAC00002420	0		TELLIO00129320	0	TELLIO00002460	0		TPYRIF00149690	0.338885	TPYRIF00001740	0		TVORAX00122190	0.677459	TVORAX00001450	0		TBOREA00114380	0	TBOREA00001930	0		TSP00144280	0.0886956	TSP00003150	0		TEPIDO00006050	3.6455	TEPIDO00002830	0		TSHANG00162840	0	TSHANG00003140	0		TPARAV00247190	0.0361338	TPARAV00000690	0
TTHERM_00760260	0	TTHERM_000008805	0		TMALAC00214270	0.0312384	TMALAC00002430	0		TELLIO00133120	0	TELLIO00002500	0		TPYRIF00149680	1.25807	TPYRIF00001880	0		TVORAX00129440	0	TVORAX00001460	0		TBOREA00013400	0	TBOREA00001970	0		TSP00144340	0.0553353	TSP00003170	0		TEPIDO00049510	0.287381	TEPIDO00002840	0		TSHANG00205270	0	TSHANG00003160	0		TPARAV00079670	0	TPARAV00000700	0
TTHERM_00899500	0	TTHERM_000009839	0		TMALAC00215480	0.132536	TMALAC00002440	0		TELLIO00161020	0	TELLIO00002560	0		TPYRIF00149700	0.135657	TPYRIF00002100	0		TVORAX00141350	0.242612	TVORAX00001510	0		TBOREA00184560	0	TBOREA00002080	0		TSP00190140	0.144807	TSP00003190	0		TEPIDO00075560	0.157845	TEPIDO00003010	0		TSHANG00189810	0	TSHANG00003190	0		TPARAV00116060	0	TPARAV00000710	0
TTHERM_01125310	0	TTHERM_000009876	0		TMALAC00215510	0.0265072	TMALAC00002560	0		TELLIO00161030	0	TELLIO00002580	0		TPYRIF00169120	0	TPYRIF00002150	0		TVORAX00141370	0.0766753	TVORAX00001600	0		TBOREA00103510	0	TBOREA00002090	0		TSP00191150	0.0175725	TSP00003630	0		TEPIDO00111640	0.306383	TEPIDO00003160	0		TSHANG00189780	0	TSHANG00003240	0		TPARAV00116080	0	TPARAV00000720	0
TTHERM_01266100	0.164953	TTHERM_000009877	0		TMALAC00234590	0	TMALAC00002670	0		TELLIO00227490	0	TELLIO00002600	0		TPYRIF00245490	0	TPYRIF00002180	0		TVORAX00148300	0.0140928	TVORAX00001680	0		TBOREA00034240	0	TBOREA00002100	0		TSP00196290	0.0544531	TSP00003730	0		TEPIDO00111650	0.150079	TEPIDO00003240	0		TSHANG00160220	0.39081	TSHANG00003340	0		TPARAV00188460	1.18621	TPARAV00000740	0
TTHERM_01389270	0.0254001	TTHERM_000009878	0		TMALAC00234600	0	TMALAC00002910	0		TELLIO00227690	0	TELLIO00002690	0		TPYRIF00235250	2.01335	TPYRIF00002190	0		TVORAX00173080	0.0288506	TVORAX00001730	0		TBOREA00117950	0	TBOREA00002110	0		TSP00047580	0.035867	TSP00003740	0		TEPIDO00139200	0.0358804	TEPIDO00003410	0		TSHANG00019750	0.0221663	TSHANG00003430	0		TPARAV00141450	0	TPARAV00000750	0
TTHERM_000364298	0	TTHERM_000009919	0		TMALAC00094650	0.0170154	TMALAC00003010	0		TELLIO00044180	0.0112513	TELLIO00002730	0		TPYRIF00235170	0.135365	TPYRIF00002430	0		TVORAX00176320	0.0305062	TVORAX00001740	0		TBOREA00038210	0.00988713	TBOREA00002180	0		TSP00058730	0.0537453	TSP00003790	0		TEPIDO00064950	0.228338	TEPIDO00003420	0		TSHANG00062540	0	TSHANG00003450	0		TPARAV00141460	0.0765481	TPARAV00000760	0
TTHERM_00364260	0.123753	TTHERM_00001090	0		TMALAC00164670	0.0328902	TMALAC00003190	0		TELLIO00131510	0.0311203	TELLIO00002740	0		TPYRIF00235080	0.0203112	TPYRIF00002440	0		TVORAX00176330	0.991921	TVORAX00002480	0		TBOREA00038220	0	TBOREA00002300	0		TSP00081110	0.105809	TSP00003820	0		TEPIDO00080230	1.38731	TEPIDO00003590	0		TSHANG00011390	0.0159769	TSHANG00003460	0		TPARAV00029180	0.01512	TPARAV00000770	0
TTHERM_000372547	0.0285397	TTHERM_000010989	0		TMALAC00215900	0.00829413	TMALAC00003230	0		TELLIO00044190	0	TELLIO00002970	0		TPYRIF00235090	0.0218426	TPYRIF00002460	0		TVORAX00179430	0	TVORAX00002490	0		TBOREA00045350	0.0361625	TBOREA00002320	0		TSP00187590	0.0311324	TSP00003960	0		TEPIDO00086950	7.15436	TEPIDO00003610	0		TSHANG00066720	0.747315	TSHANG00003660	0		TPARAV00029190	0	TPARAV00000780	0
TTHERM_000372549	0.0518892	TTHERM_000011208	0		TMALAC00199400	0	TMALAC00003300	0		TELLIO00086590	0.0559609	TELLIO00003040	0		TPYRIF00245390	0.0267246	TPYRIF00002470	0		TVORAX00057460	0.0487948	TVORAX00002580	0		TBOREA00045360	0.0118455	TBOREA00002330	0		TSP00190130	0.0358302	TSP00003970	0		TEPIDO00088400	19.9434	TEPIDO00003810	0		TSHANG00070820	0	TSHANG00003750	0		TPARAV00029210	0.0134867	TPARAV00000800	0
TTHERM_001085711	0.032772	TTHERM_000011209	0		TMALAC00246810	0	TMALAC00003420	0		TELLIO00088260	0.0381048	TELLIO00003420	0		TPYRIF00245400	0.0402196	TPYRIF00002500	0		TVORAX00129450	0.0119243	TVORAX00002610	0		TBOREA00045400	0.149979	TBOREA00002360	0		TSP00041840	0	TSP00004020	0		TEPIDO00091460	0.211845	TEPIDO00003940	0		TSHANG00086460	0.0406079	TSHANG00003880	0		TPARAV00029230	0.0312743	TPARAV00000810	0
TTHERM_00372630	0.117755	TTHERM_000011249	0		TMALAC00247330	0.00785672	TMALAC00003570	0		TELLIO00088280	0.0202291	TELLIO00003500	0		TPYRIF00245430	0.0434048	TPYRIF00002560	0		TVORAX00074470	0	TVORAX00002660	0		TBOREA00072070	0	TBOREA00002370	0		TSP00041820	0	TSP00004060	0		TEPIDO00095760	0.347116	TEPIDO00004050	0		TSHANG00099950	0.0163742	TSHANG00003910	0		TPARAV00029270	0.0137007	TPARAV00000820	0
TTHERM_00372660	0.0354776	TTHERM_000011269	0		TMALAC00165110	0.0402253	TMALAC00003590	0		TELLIO00154860	0.0183258	TELLIO00003530	0		TPYRIF00011770	0.0437031	TPYRIF00002570	0		TVORAX00218510	0.0199592	TVORAX00003730	0		TBOREA00185310	0.185338	TBOREA00002390	0		TSP00044740	0.0133714	TSP00004100	0		TEPIDO00099710	0.0947381	TEPIDO00004100	0		TSHANG00099970	0	TSHANG00003920	0		TPARAV00029310	0	TPARAV00000830	0
TTHERM_00460550	1.64333	TTHERM_00001130	0		TMALAC00099720	0.0188588	TMALAC00003630	0		TELLIO00154880	0.0099221	TELLIO00003960	0		TPYRIF00169310	1.19386	TPYRIF00002700	0		TVORAX00216210	0.0995233	TVORAX00003900	0		TBOREA00058830	0	TBOREA00002450	0		TSP00081140	0.0289012	TSP00004160	0		TEPIDO00102110	4.24026	TEPIDO00004270	0		TSHANG00129010	0.0098916	TSHANG00004030	0		TPARAV00029340	0.531086	TPARAV00000870	0
TTHERM_00497720	0.143832	TTHERM_000011389	0		TMALAC00099750	0.0318379	TMALAC00003730	0		TELLIO00164380	0	TELLIO00004100	0		TPYRIF00223390	0.126742	TPYRIF00002710	0		TVORAX00131230	0	TVORAX00004150	0		TBOREA00058890	0	TBOREA00002460	0		TSP00130000	0	TSP00004200	0		TEPIDO00109290	0.373917	TEPIDO00004290	0		TSHANG00129040	0.0570341	TSHANG00004050	0		TPARAV00029360	0.0275333	TPARAV00000880	0
TTHERM_00796700	0.0307179	TTHERM_000011438	0		TMALAC00112180	0.114078	TMALAC00003760	0		TELLIO00164390	0	TELLIO00004280	0		TPYRIF00142240	0.103094	TPYRIF00002720	0		TVORAX00190740	0	TVORAX00004160	0		TBOREA00058930	0	TBOREA00002480	0		TSP00163960	0	TSP00004210	0		TEPIDO00141340	2.68015	TEPIDO00004300	0		TSHANG00130360	0.298687	TSHANG00004260	0		TPARAV00040950	0.150824	TPARAV00000930	0
TTHERM_00797770	0	TTHERM_000011439	0		TMALAC00112220	0.0217075	TMALAC00003780	0		TELLIO00171280	0.0835154	TELLIO00004290	0		TPYRIF00247210	0.293037	TPYRIF00002740	0		TVORAX00190750	0	TVORAX00004250	0		TBOREA00084650	0	TBOREA00002490	0		TSP00175000	0	TSP00005090	0		TEPIDO00149940	0.416615	TEPIDO00004330	0		TSHANG00172850	0	TSHANG00004470	0		TPARAV00071330	0.264984	TPARAV00000970	0
TTHERM_00864970	0.348621	TTHERM_000011528	0		TMALAC00125810	0.0362224	TMALAC00003980	0		TELLIO00171320	0.0114364	TELLIO00004330	0		TPYRIF00216650	0.155027	TPYRIF00002820	0		TVORAX00203810	0.334666	TVORAX00004260	0		TBOREA00183370	0	TBOREA00002500	0		TSP00175030	0	TSP00005220	0		TEPIDO00169980	3.36633	TEPIDO00004350	0		TSHANG00181240	0.0207741	TSHANG00004540	0		TPARAV00103710	0.0525404	TPARAV00000990	0
TTHERM_000372608	0.0338561	TTHERM_000011529	0		TMALAC00200060	0.0547524	TMALAC00004040	0		TELLIO00171330	0	TELLIO00004560	0		TPYRIF00106580	0	TPYRIF00002850	0		TVORAX00203830	0.0190787	TVORAX00004280	0		TBOREA00058840	0	TBOREA00002530	0		TSP00213670	0.00596311	TSP00005260	0		TEPIDO00204720	2.53009	TEPIDO00004370	0		TSHANG00186850	0.0345063	TSHANG00004650	0		TPARAV00103740	0.0575681	TPARAV00001160	0
TTHERM_00329980	0.410396	TTHERM_000011599	0		TMALAC00231280	0.0186481	TMALAC00004100	0		TELLIO00171340	0	TELLIO00004580	0		TPYRIF00122820	0.680963	TPYRIF00002910	0		TVORAX00206660	0	TVORAX00004290	0		TBOREA00058860	0	TBOREA00002540	0		TSP00081150	0.130253	TSP00005420	0		TEPIDO00080220	0.261607	TEPIDO00004400	0		TSHANG00195980	0.0498769	TSHANG00004860	0		TPARAV00108810	0.102682	TPARAV00001180	0
TTHERM_000497756	0.613279	TTHERM_000011699	0		TMALAC00099740	0.0777414	TMALAC00004240	0		TELLIO00171350	0.00905682	TELLIO00004740	0		TPYRIF00223350	0	TPYRIF00002940	0		TVORAX00206670	0.02586	TVORAX00004330	0		TBOREA00058940	0	TBOREA00002580	0		TSP00093120	10.3262	TSP00005530	0		TEPIDO00017970	2.45826	TEPIDO00004570	0		TSHANG00205890	0	TSHANG00005020	0		TPARAV00132950	0.0124299	TPARAV00001240	0
TTHERM_000748977	1.38932	TTHERM_000011798	0		TMALAC00120310	0	TMALAC00004560	0		TELLIO00176970	0.0216838	TELLIO00004760	0		TPYRIF00122810	0.185528	TPYRIF00003020	0		TVORAX00028460	0	TVORAX00004370	0		TBOREA00116640	0	TBOREA00002830	0		TSP00126510	0	TSP00005540	0		TEPIDO00090210	1.22886	TEPIDO00004790	0		TSHANG00055850	0.456276	TSHANG00005090	0		TPARAV00132960	0	TPARAV00001250	0
TTHERM_001395379	0.345534	TTHERM_000011849	0		TMALAC00112190	0.0450898	TMALAC00004770	0		TELLIO00179930	0.100608	TELLIO00005230	0		TPYRIF00105020	0	TPYRIF00003090	0		TVORAX00227330	0	TVORAX00004380	0		TBOREA00183360	0	TBOREA00002840	0		TSP00126520	0	TSP00005690	0		TEPIDO00092210	0.450984	TEPIDO00004820	0		TSHANG00128660	0.0641868	TSHANG00005240	0		TPARAV00151330	0.0470297	TPARAV00001260	0
TTHERM_001553979	0.0659279	TTHERM_000013239	0		TMALAC00112200	0.011081	TMALAC00005000	0		TELLIO00179940	0.0883327	TELLIO00005390	0		TPYRIF00106530	0	TPYRIF00003130	0		TVORAX00036950	0	TVORAX00004420	0		TBOREA00183390	0	TBOREA00002910	0		TSP00209870	0	TSP00005880	0		TEPIDO00205020	0.0277369	TEPIDO00005070	0		TSHANG00156250	0.029972	TSHANG00005280	0		TPARAV00239070	0	TPARAV00001310	0
TTHERM_00748930	1.24803	TTHERM_000013269	0		TMALAC00147950	0.297751	TMALAC00005180	0		TELLIO00182550	0.119468	TELLIO00005540	0		TPYRIF00142170	0.23308	TPYRIF00003160	0		TVORAX00227910	0	TVORAX00004430	0		TBOREA00155510	0.0213465	TBOREA00002980	0		TSP00047550	0.0304683	TSP00007540	0		TEPIDO00148250	0.546522	TEPIDO00005180	0		TSHANG00188260	0.0309099	TSHANG00005400	0		TPARAV00239620	0.190608	TPARAV00001430	0
TTHERM_00972990	0	TTHERM_000013338	0		TMALAC00120290	0.0903298	TMALAC00005220	0		TELLIO00182580	0.0262491	TELLIO00005610	0		TPYRIF00227910	0	TPYRIF00003320	0		TVORAX00203820	0	TVORAX00004490	0		TBOREA00150610	0	TBOREA00003030	0		TSP00058830	0	TSP00007740	0		TEPIDO00025200	1.17684	TEPIDO00005190	0		TSHANG00172830	0	TSHANG00005450	0		TPARAV00029290	0	TPARAV00001440	0
TTHERM_00973020	0	TTHERM_000013409	0		TMALAC00241020	0	TMALAC00005380	0		TELLIO00182590	0.0827693	TELLIO00005620	0		TPYRIF00009510	0.278936	TPYRIF00003570	0		TVORAX00008200	0	TVORAX00004520	0		TBOREA00088670	0	TBOREA00003070	0		TSP00176250	0.0183482	TSP00008070	0		TEPIDO00094930	1.19426	TEPIDO00005240	0		TSHANG00172840	0	TSHANG00005520	0		TPARAV00029400	0.0190596	TPARAV00001500	0
TTHERM_00973030	0	TTHERM_000013569	0		TMALAC00146980	0.0383963	TMALAC00005390	0		TELLIO00171310	0	TELLIO00005630	0		TPYRIF00010980	0	TPYRIF00003590	0		TVORAX00024490	0	TVORAX00004570	0		TBOREA00099300	0	TBOREA00003110	0		TSP00058630	0	TSP00008160	0		TEPIDO00000310	0.916045	TEPIDO00005610	0		TSHANG00177470	0.0641689	TSHANG00005530	0		TPARAV00040970	0.195988	TPARAV00001530	0
TTHERM_00974070	0	TTHERM_000013629	0		TMALAC00147000	0	TMALAC00005540	0		TELLIO00115310	0.0360576	TELLIO00005640	0		TPYRIF00169980	0.100389	TPYRIF00003600	0		TVORAX00024500	0	TVORAX00004610	0		TBOREA00099310	0	TBOREA00003240	0		TSP00058640	0.00750672	TSP00008470	0		TEPIDO00000570	9.29059	TEPIDO00005620	0		TSHANG00177480	0	TSHANG00005900	0		TPARAV00103750	0.227929	TPARAV00001570	0
TTHERM_01125330	0.0800967	TTHERM_000013669	0		TMALAC00219550	0	TMALAC00005580	0		TELLIO00115300	0.0349642	TELLIO00005760	0		TPYRIF00170010	0	TPYRIF00003640	0		TVORAX00055640	0	TVORAX00004690	0		TBOREA00123530	0.0202139	TBOREA00003280	0		TSP00134540	0.0806274	TSP00008520	0		TEPIDO00001740	0.559253	TEPIDO00005700	0		TSHANG00177490	0.0207109	TSHANG00005910	0		TPARAV00114240	0	TPARAV00001580	0
TTHERM_00813090	0.0697388	TTHERM_000013699	0		TMALAC00164620	0	TMALAC00005710	0		TELLIO00130190	0.209626	TELLIO00005810	0		TPYRIF00170020	0	TPYRIF00003730	0		TVORAX00084820	0.0212442	TVORAX00004850	0		TBOREA00195170	0.0281819	TBOREA00003350	0		TSP00081130	0.0746713	TSP00008570	0		TEPIDO00012110	2.83695	TEPIDO00005880	0		TSHANG00192900	0.0363557	TSHANG00006010	0		TPARAV00154780	0	TPARAV00001610	0
TTHERM_00989380	0.0908411	TTHERM_00001390	0		TMALAC00164640	0.0882582	TMALAC00005830	0		TELLIO00130200	0.0529704	TELLIO00005950	0		TPYRIF00170040	0.512304	TPYRIF00003800	0		TVORAX00084830	0	TVORAX00004970	0		TBOREA00191670	0.0186285	TBOREA00003450	0		TSP00129980	0	TSP00008630	0		TEPIDO00015000	2.32819	TEPIDO00005890	0		TSHANG00195490	0	TSHANG00006080	0		TPARAV00154810	0	TPARAV00001620	0
TTHERM_01141530	0.042175	TTHERM_000016037	0		TMALAC00164650	0	TMALAC00006010	0		TELLIO00170890	0	TELLIO00006240	0		TPYRIF00170060	0	TPYRIF00003920	0		TVORAX00084840	0	TVORAX00005030	0		TBOREA00150620	0	TBOREA00003500	0		TSP00129990	0	TSP00009030	0		TEPIDO00054110	9.32371	TEPIDO00005910	0		TSHANG00201320	0.0618707	TSHANG00006460	0		TPARAV00190900	0.109751	TPARAV00001640	0
TTHERM_01389210	0.621979	TTHERM_000016038	0		TMALAC00164960	0	TMALAC00006020	0		TELLIO00134230	0.339036	TELLIO00006290	0		TPYRIF00171630	0	TPYRIF00004340	0		TVORAX00090620	0	TVORAX00005040	0		TBOREA00155430	0	TBOREA00003510	0		TSP00163990	0	TSP00009060	0		TEPIDO00073330	1.82271	TEPIDO00006030	0		TSHANG00202930	0	TSHANG00006490	0		TPARAV00244900	0.219998	TPARAV00001650	0
TTHERM_01526450	0	TTHERM_000016048	0		TMALAC00165120	0.0308632	TMALAC00006030	0		TELLIO00151020	0.0879273	TELLIO00006700	0		TPYRIF00188720	0	TPYRIF00004370	0		TVORAX00102090	0	TVORAX00005080	0		TBOREA00155480	0.0134561	TBOREA00003580	0		TSP00164000	0	TSP00009120	0		TEPIDO00081490	16.5631	TEPIDO00006250	0		TSHANG00204130	0	TSHANG00006510	0		TPARAV00029250	0.0453762	TPARAV00001670	0
TTHERM_000827279	0	TTHERM_000016049	0		TMALAC00165140	0.0427731	TMALAC00006050	0		TELLIO00151870	0.0567433	TELLIO00006880	0		TPYRIF00193280	0	TPYRIF00004380	0		TVORAX00102100	0	TVORAX00005140	0		TBOREA00155520	0.0561195	TBOREA00003660	0		TSP00164010	0	TSP00009130	0		TEPIDO00083710	20.9499	TEPIDO00006260	0		TSHANG00186840	0	TSHANG00006600	0		TPARAV00029320	0.0193202	TPARAV00001700	0
TTHERM_000864919	0.0590332	TTHERM_000016059	0		TMALAC00190120	0.0638868	TMALAC00006070	0		TELLIO00200510	0.0809548	TELLIO00006890	0		TPYRIF00193560	0.0201418	TPYRIF00004780	0		TVORAX00102130	0	TVORAX00005150	0		TBOREA00185210	0.0127042	TBOREA00003800	0		TSP00134490	0.0162812	TSP00009190	0		TEPIDO00095750	2.0243	TEPIDO00006270	0		TSHANG00183510	0.0860371	TSHANG00006660	0		TPARAV00154790	0.0629921	TPARAV00001710	0
TTHERM_001401745	0.142836	TTHERM_000016167	0		TMALAC00181400	0	TMALAC00006080	0		TELLIO00151840	0.022432	TELLIO00007140	0		TPYRIF00193570	0	TPYRIF00004800	0		TVORAX00102140	0	TVORAX00005190	0		TBOREA00185300	0.0238875	TBOREA00003820	0		TSP00134530	0.0674505	TSP00009300	0		TEPIDO00106110	3.59613	TEPIDO00006420	0		TSHANG00208370	0	TSHANG00006670	0		TPARAV00235920	0.378752	TPARAV00001720	0
TTHERM_00827230	0	TTHERM_000016168	0		TMALAC00193600	0.00954555	TMALAC00006090	0		TELLIO00151880	0.132002	TELLIO00007250	0		TPYRIF00193690	0.0362373	TPYRIF00004930	0		TVORAX00102160	0	TVORAX00005250	0		TBOREA00185430	0	TBOREA00003900	0		TSP00134550	0.130314	TSP00009620	0		TEPIDO00111740	3.54822	TEPIDO00006520	0		TSHANG00156230	0	TSHANG00006690	0		TPARAV00239040	0.0727108	TPARAV00001840	0
TTHERM_00827280	0	TTHERM_000016169	0		TMALAC00193620	0.036806	TMALAC00006100	0		TELLIO00154870	0.0382334	TELLIO00007270	0		TPYRIF00193720	0	TPYRIF00004990	0		TVORAX00102170	0.0279806	TVORAX00005290	0		TBOREA00191680	0.0106552	TBOREA00003990	0		TSP00185440	0.0342547	TSP00009650	0		TEPIDO00112150	5.90701	TEPIDO00006530	0		TSHANG00170830	0.131676	TSHANG00006700	0		TPARAV00239060	0	TPARAV00001960	0
TTHERM_00865010	2.02802	TTHERM_000016197	0		TMALAC00199360	0	TMALAC00006120	0		TELLIO00182560	0.151306	TELLIO00007410	0		TPYRIF00193740	0	TPYRIF00005050	0		TVORAX00102190	0.0411578	TVORAX00005300	0		TBOREA00034250	0	TBOREA00004010	0		TSP00164020	0	TSP00009660	0		TEPIDO00125020	8.42569	TEPIDO00006690	0		TSHANG00129000	0.0857449	TSHANG00006710	0		TPARAV00244860	0	TPARAV00002030	0
TTHERM_01401780	0	TTHERM_000016198	0		TMALAC00206390	0.06899	TMALAC00006130	0		TELLIO00217450	0.0798721	TELLIO00007760	0		TPYRIF00221820	0.232128	TPYRIF00005110	0		TVORAX00102260	0.08012	TVORAX00005320	0		TBOREA00084640	0	TBOREA00004240	0		TSP00185460	0	TSP00009670	0		TEPIDO00131080	9.91833	TEPIDO00006890	0		TSHANG00176410	0.646918	TSHANG00006830	0		TPARAV00154830	0.0913765	TPARAV00002070	0
TTHERM_000975401	0	TTHERM_000016199	0		TMALAC00206400	0.186608	TMALAC00006200	0		TELLIO00217470	0.0232877	TELLIO00007830	0		TPYRIF00221840	0.128671	TPYRIF00005120	0		TVORAX00149010	0.156346	TVORAX00005330	0		TBOREA00103490	0	TBOREA00004400	0		TSP00044780	0	TSP00009980	0		TEPIDO00138700	0.395757	TEPIDO00006920	0		TSHANG00144380	0	TSHANG00006840	0		TPARAV00218330	0.0774186	TPARAV00002080	0
TTHERM_002653365	0	TTHERM_000016269	0		TMALAC00206420	0.563805	TMALAC00006210	0		TELLIO00192970	0.0708879	TELLIO00007840	0		TPYRIF00221870	0.256619	TPYRIF00005320	0		TVORAX00150180	0	TVORAX00005360	0		TBOREA00103520	0	TBOREA00004430	0		TSP00217410	0	TSP00009990	0		TEPIDO00154210	3.6313	TEPIDO00007250	0		TSHANG00146660	1.17635	TSHANG00006850	0		TPARAV00218340	0.0369166	TPARAV00002150	0
TTHERM_00112860	0	TTHERM_000016298	0		TMALAC00239200	0.0173371	TMALAC00006250	0		TELLIO00179950	0	TELLIO00007850	0		TPYRIF00246010	0.0252222	TPYRIF00005350	0		TVORAX00202830	0	TVORAX00005470	0		TBOREA00123510	0.113596	TBOREA00004790	0		TSP00209860	0	TSP00010140	0		TEPIDO00163070	5.63237	TEPIDO00007280	0		TSHANG00156270	0	TSHANG00006860	0		TPARAV00000280	0.109066	TPARAV00002160	0
TTHERM_00112880	0.314506	TTHERM_000016299	0		TMALAC00239210	0	TMALAC00006430	0		TELLIO00228310	0.0974817	TELLIO00007860	0		TPYRIF00268270	0	TPYRIF00005360	0		TVORAX00239850	0	TVORAX00005480	0		TBOREA00155500	0	TBOREA00004820	0		TSP00081120	0.0426922	TSP00010170	0		TEPIDO00170210	1.3878	TEPIDO00007400	0		TSHANG00007950	0.0463872	TSHANG00006950	0		TPARAV00041280	0.177623	TPARAV00002180	0
TTHERM_00974050	0.0639835	TTHERM_000016328	0		TMALAC00239220	0	TMALAC00006490	0		TELLIO00019690	0.0302459	TELLIO00007880	0		TPYRIF00193660	0.123645	TPYRIF00005370	0		TVORAX00150160	0	TVORAX00005860	0		TBOREA00183400	0	TBOREA00004840	0		TSP00205190	0	TSP00010180	0		TEPIDO00172680	1.86617	TEPIDO00007420	0		TSHANG00098410	0	TSHANG00006960	0		TPARAV00075510	0	TPARAV00002260	0
TTHERM_00346740	0.014095	TTHERM_000016329	0		TMALAC00239240	0	TMALAC00006500	0		TELLIO00029280	0	TELLIO00008170	0		TPYRIF00115510	0	TPYRIF00005470	0		TVORAX00181580	0.0272777	TVORAX00005930	0		TBOREA00184530	0	TBOREA00004860	0		TSP00058700	0.186317	TSP00010190	0		TEPIDO00180230	2.8785	TEPIDO00007650	0		TSHANG00098420	0	TSHANG00007040	0		TPARAV00205260	0.406088	TPARAV00002420	0
TTHERM_001526444	0	TTHERM_000016369	0		TMALAC00019480	0.0560649	TMALAC00006510	0		TELLIO00118540	0.0147617	TELLIO00008590	0		TPYRIF00115530	0.0356679	TPYRIF00005500	0		TVORAX00214900	0	TVORAX00005970	0		TBOREA00184540	0	TBOREA00004890	0		TSP00093110	0.0918214	TSP00010200	0		TEPIDO00187400	2.89797	TEPIDO00007750	0		TSHANG00098430	0.02923	TSHANG00007090	0		TPARAV00228360	0.472556	TPARAV00002470	0
TTHERM_002653366	0	TTHERM_000016579	0		TMALAC00146940	0.09379	TMALAC00006590	0		TELLIO00135530	0.0563546	TELLIO00008650	0		TPYRIF00115550	0.113989	TPYRIF00005520	0		TVORAX00214910	0.0627762	TVORAX00005980	0		TBOREA00185200	0.0232707	TBOREA00004940	0		TSP00018740	0.010932	TSP00010430	0		TEPIDO00192570	3.00675	TEPIDO00007990	0		TSHANG00103550	0	TSHANG00007180	0		TPARAV00021500	0.060476	TPARAV00002530	0
TTHERM_00581840	2.57648	TTHERM_000019704	0		TMALAC00146960	0.312905	TMALAC00006670	0		TELLIO00136780	0.0216276	TELLIO00008660	0		TPYRIF00193620	0	TPYRIF00005530	0		TVORAX00100560	0	TVORAX00005990	0		TBOREA00185220	0	TBOREA00004950	0		TSP00034140	0.0103284	TSP00010520	0		TEPIDO00200710	16.8574	TEPIDO00008010	0		TSHANG00152230	0	TSHANG00007350	0		TPARAV00021540	0.185295	TPARAV00002540	0
TTHERM_01645010	0	TTHERM_000019714	0		TMALAC00146970	0.0925251	TMALAC00006770	0		TELLIO00136800	0.0406389	TELLIO00008690	0		TPYRIF00221910	0	TPYRIF00005590	0		TVORAX00100580	0.0269891	TVORAX00006000	0		TBOREA00185260	0	TBOREA00005000	0		TSP00034150	0.0234519	TSP00010710	0		TEPIDO00092550	1.11224	TEPIDO00008050	0		TSHANG00152240	0	TSHANG00007390	0		TPARAV00159150	0.0483211	TPARAV00002550	0
TTHERM_01141560	0.0922546	TTHERM_000019719	0		TMALAC00019520	0.0993406	TMALAC00006950	0		TELLIO00136810	0.0304298	TELLIO00008700	0		TPYRIF00193470	0.0140009	TPYRIF00005640	0		TVORAX00100610	0	TVORAX00006050	0		TBOREA00001680	0.0876472	TBOREA00005060	0		TSP00034160	0	TSP00010750	0		TEPIDO00117850	0.375735	TEPIDO00008060	0		TSHANG00152250	0	TSHANG00007400	0		TPARAV00151830	0	TPARAV00002570	0
TTHERM_01526440	0	TTHERM_000019724	0		TMALAC00181840	0	TMALAC00006980	0		TELLIO00199010	0.174739	TELLIO00008720	0		TPYRIF00193510	0	TPYRIF00005660	0		TVORAX00102230	0.0345066	TVORAX00006180	0		TBOREA00001710	0.0136749	TBOREA00005080	0		TSP00034170	0	TSP00010870	0		TEPIDO00163910	0.999707	TEPIDO00008140	0		TSHANG00152260	0	TSHANG00007440	0		TPARAV00039980	0	TPARAV00002590	0
TTHERM_000112899	0.142694	TTHERM_000023979	0		TMALAC00191030	0.0102585	TMALAC00007070	0		TELLIO00199040	0.145939	TELLIO00008730	0		TPYRIF00193540	0.0779936	TPYRIF00005730	0		TVORAX00198650	0.0741087	TVORAX00006210	0		TBOREA00072790	0	TBOREA00005130	0		TSP00120330	0.1291	TSP00010880	0		TEPIDO00122330	0.157983	TEPIDO00008150	0		TSHANG00183770	0.716889	TSHANG00007450	0		TPARAV00051380	0.0829672	TPARAV00002640	0
TTHERM_00346680	0.0289792	TTHERM_000023989	0		TMALAC00005500	0.0251322	TMALAC00007080	0		TELLIO00205550	0.172054	TELLIO00008740	0		TPYRIF00193480	0.0506952	TPYRIF00005740	0		TVORAX00048470	0.0454866	TVORAX00006230	0		TBOREA00072800	0.0108944	TBOREA00005230	0		TSP00152700	0.0148931	TSP00011050	0		TEPIDO00055760	2.56929	TEPIDO00008160	0		TSHANG00193570	0	TSHANG00007460	0		TPARAV00184450	0.112622	TPARAV00002660	0
TTHERM_01379950	0.0537549	TTHERM_000024089	0		TMALAC00031970	0.0104798	TMALAC00007090	0		TELLIO00208710	0.0490467	TELLIO00008860	0		TPYRIF00193490	0.250963	TPYRIF00005760	0		TVORAX00123800	0	TVORAX00006270	0		TBOREA00072820	0.0103536	TBOREA00005250	0		TSP00173640	0.0816606	TSP00011070	0		TEPIDO00091070	0.0815746	TEPIDO00008170	0		TSHANG00168120	0	TSHANG00007510	0		TPARAV00075520	0.1899	TPARAV00002680	0
TTHERM_00757740	0	TTHERM_000024119	0		TMALAC00032000	0.00999397	TMALAC00007590	0		TELLIO00225130	0	TELLIO00008990	0		TPYRIF00193500	0	TPYRIF00005770	0		TVORAX00145820	0	TVORAX00006280	0		TBOREA00072880	0.011047	TBOREA00005350	0		TSP00173660	0	TSP00011210	0		TEPIDO00098100	0.542362	TEPIDO00008180	0		TSHANG00168140	0	TSHANG00007620	0		TPARAV00069450	0.182859	TPARAV00002760	0
TTHERM_00112900	0.0635019	TTHERM_000024148	0		TMALAC00032030	0	TMALAC00007700	0		TELLIO00033190	0	TELLIO00009220	0		TPYRIF00193650	0	TPYRIF00005780	0		TVORAX00147920	0	TVORAX00006290	0		TBOREA00072890	0	TBOREA00005360	0		TSP00173680	0.0422977	TSP00011220	0		TEPIDO00146020	0.495506	TEPIDO00008300	0		TSHANG00168150	0	TSHANG00007730	0		TPARAV00072850	0.0196623	TPARAV00002830	0
TTHERM_00762960	0.642965	TTHERM_000024369	0		TMALAC00064170	0.163959	TMALAC00007720	0		TELLIO00047790	0.231516	TELLIO00009420	0		TPYRIF00170030	0.0899676	TPYRIF00005870	0		TVORAX00147930	0.0820839	TVORAX00006330	0		TBOREA00072900	0.129172	TBOREA00005380	0		TSP00173690	0.0222353	TSP00011280	0		TEPIDO00146030	1.08585	TEPIDO00008310	0		TSHANG00168160	0	TSHANG00007740	0		TPARAV00072860	0	TPARAV00002870	0
TTHERM_00748950	0.171224	TTHERM_000024389	0		TMALAC00084790	0.0504344	TMALAC00007740	0		TELLIO00094480	0.0477188	TELLIO00009440	0		TPYRIF00240530	0.0669256	TPYRIF00005880	0		TVORAX00160470	0.1043	TVORAX00006340	0		TBOREA00072920	0.0209218	TBOREA00005390	0		TSP00173700	0.0944831	TSP00011290	0		TEPIDO00181270	0.351325	TEPIDO00008320	0		TSHANG00194590	0	TSHANG00007880	0		TPARAV00109570	0	TPARAV00002880	0
TTHERM_000243819	0	TTHERM_000024438	0		TMALAC00087110	0.118068	TMALAC00007760	0		TELLIO00094490	0	TELLIO00009470	0		TPYRIF00024260	0.0167372	TPYRIF00005930	0		TVORAX00165560	0	TVORAX00006350	0		TBOREA00072930	0	TBOREA00005400	0		TSP00173710	0.0104229	TSP00011460	0		TEPIDO00005300	4.01613	TEPIDO00008330	0		TSHANG00203330	0	TSHANG00007900	0		TPARAV00133530	0.21345	TPARAV00002890	0
TTHERM_00757750	0	TTHERM_000024439	0		TMALAC00104770	0	TMALAC00007770	0		TELLIO00121030	0.0162681	TELLIO00009610	0		TPYRIF00024270	0	TPYRIF00005960	0		TVORAX00185250	0	TVORAX00006360	0		TBOREA00072940	0.0309845	TBOREA00005410	0		TSP00173720	0.0109686	TSP00011520	0		TEPIDO00197580	2.61792	TEPIDO00008340	0		TSHANG00207780	0.119316	TSHANG00007970	0		TPARAV00167950	0.646403	TPARAV00002900	0
TTHERM_000125709	0	TTHERM_00002750	0		TMALAC00120560	0.0574249	TMALAC00007890	0		TELLIO00173660	0.0149916	TELLIO00009940	0		TPYRIF00024280	0	TPYRIF00005970	0		TVORAX00185260	0	TVORAX00006390	0		TBOREA00072950	0.179662	TBOREA00005440	0		TSP00173730	0	TSP00011590	0		TEPIDO00159990	0.0411642	TEPIDO00008360	0		TSHANG00208680	0	TSHANG00007980	0		TPARAV00169650	0.112225	TPARAV00002950	0
TTHERM_000214840	0.0517662	TTHERM_000028465	0		TMALAC00146530	0.0628385	TMALAC00007920	0		TELLIO00173680	0	TELLIO00010010	0		TPYRIF00061740	0	TPYRIF00005980	0		TVORAX00185270	0	TVORAX00006400	0		TBOREA00072960	0.0105307	TBOREA00005450	0		TSP00173740	0	TSP00011710	0		TEPIDO00006350	0.454029	TEPIDO00008380	0		TSHANG00135620	0	TSHANG00008800	0		TPARAV00109540	0.0932009	TPARAV00002980	0
TTHERM_000429630	0	TTHERM_000028466	0		TMALAC00146550	0.188004	TMALAC00008080	0		TELLIO00047940	0.192342	TELLIO00010030	0		TPYRIF00061750	0.0292873	TPYRIF00006000	0		TVORAX00221210	0	TVORAX00006410	0		TBOREA00072970	0.0316318	TBOREA00005480	0		TSP00173750	0	TSP00012140	0		TEPIDO00019880	0	TEPIDO00008410	0		TSHANG00135640	0.0300199	TSHANG00008890	0		TPARAV00109620	0	TPARAV00002990	0
TTHERM_000554269	0	TTHERM_000028669	0		TMALAC00146560	0.0349534	TMALAC00008100	0		TELLIO00095470	0.096604	TELLIO00010250	0		TPYRIF00102560	0	TPYRIF00006010	0		TVORAX00071830	0.0312153	TVORAX00006420	0		TBOREA00072990	0.011204	TBOREA00005490	0		TSP00173760	0.0208957	TSP00012160	0		TEPIDO00053770	0.133734	TEPIDO00008420	0		TSHANG00168110	0	TSHANG00009180	0		TPARAV00185110	0.215127	TPARAV00003070	0
TTHERM_000595540	0.359203	TTHERM_000028809	0		TMALAC00146570	0.0589146	TMALAC00008360	0		TELLIO00125960	0.180593	TELLIO00010310	0		TPYRIF00102570	0	TPYRIF00006020	0		TVORAX00174570	0	TVORAX00006450	0		TBOREA00073000	0.0507275	TBOREA00005500	0		TSP00173770	0	TSP00012260	0		TEPIDO00053790	0.0169021	TEPIDO00008450	0		TSHANG00204320	0	TSHANG00009190	0		TPARAV00109550	0	TPARAV00003080	0
TTHERM_000596581	0	TTHERM_000028899	0		TMALAC00146580	0.017741	TMALAC00008370	0		TELLIO00149370	0.0519084	TELLIO00010450	0		TPYRIF00103670	0.192553	TPYRIF00006030	0		TVORAX00126400	1.59101	TVORAX00006460	0		TBOREA00114040	0	TBOREA00005520	0		TSP00173780	0.0547286	TSP00012880	0		TEPIDO00095070	7.04829	TEPIDO00008480	0		TSHANG00204330	0	TSHANG00009200	0		TPARAV00125660	0.0805338	TPARAV00003130	0
TTHERM_000597639	0	TTHERM_000029998	0		TMALAC00146600	0.00972087	TMALAC00008440	0		TELLIO00149380	0.0999474	TELLIO00010480	0		TPYRIF00103680	0.193077	TPYRIF00006040	0		TVORAX00126410	0.385428	TVORAX00006480	0		TBOREA00114060	0.0161275	TBOREA00005530	0		TSP00173830	0.0398672	TSP00012910	0		TEPIDO00101750	0.0523248	TEPIDO00008550	0		TSHANG00203350	0	TSHANG00009260	0		TPARAV00125670	0.250177	TPARAV00003260	0
TTHERM_000598670	0	TTHERM_000029999	0		TMALAC00146610	0.368587	TMALAC00008510	0		TELLIO00149400	0.0166579	TELLIO00010490	0		TPYRIF00103690	0	TPYRIF00006060	0		TVORAX00126420	0.261319	TVORAX00006490	0		TBOREA00115240	0	TBOREA00005560	0		TSP00173840	0.067135	TSP00012970	0		TEPIDO00135090	6.77001	TEPIDO00008780	0		TSHANG00041910	0.104419	TSHANG00009280	0		TPARAV00125680	0.406015	TPARAV00003290	0
TTHERM_000598681	0	TTHERM_000030069	0		TMALAC00146620	0.00511275	TMALAC00008550	0		TELLIO00131630	0	TELLIO00010500	0		TPYRIF00170410	0.0170985	TPYRIF00006090	0		TVORAX00126430	0.0227129	TVORAX00006500	0		TBOREA00157000	0.0623005	TBOREA00005570	0		TSP00190370	0	TSP00013150	0		TEPIDO00142580	1.85251	TEPIDO00008810	0		TSHANG00186810	0	TSHANG00009290	0		TPARAV00225710	0.144985	TPARAV00003320	0
TTHERM_000645801	0.0791324	TTHERM_000030139	0		TMALAC00146650	0.0106513	TMALAC00008570	0		TELLIO00131640	0.0845319	TELLIO00010520	0		TPYRIF00197360	0.0214453	TPYRIF00006110	0		TVORAX00126440	0	TVORAX00006510	0		TBOREA00183510	0.0523262	TBOREA00005580	0		TSP00190430	0.0880812	TSP00013270	0		TEPIDO00170220	0.376192	TEPIDO00009020	0		TSHANG00088340	0.045543	TSHANG00009300	0		TPARAV00159730	0	TPARAV00003340	0
TTHERM_000718079	0	TTHERM_000030418	0		TMALAC00146660	0.0277331	TMALAC00008940	0		TELLIO00165280	0	TELLIO00010530	0		TPYRIF00076360	2.88662	TPYRIF00006140	0		TVORAX00126450	0	TVORAX00006520	0		TBOREA00183590	0	TBOREA00005590	0		TSP00034180	0	TSP00013390	0		TEPIDO00170230	0.908448	TEPIDO00009130	0		TSHANG00016470	0.0974768	TSHANG00009310	0		TPARAV00132930	0.308783	TPARAV00003350	0
TTHERM_000971843	0	TTHERM_000030419	0		TMALAC00146680	0.0127974	TMALAC00009020	0		TELLIO00165290	0.0609151	TELLIO00010670	0		TPYRIF00124240	1.45048	TPYRIF00006240	0		TVORAX00201950	0	TVORAX00006670	0		TBOREA00072910	0.0100008	TBOREA00005600	0		TSP00034200	0.0791774	TSP00013830	0		TEPIDO00180630	0.294905	TEPIDO00009180	0		TSHANG00061940	1.51358	TSHANG00009320	0		TPARAV00012310	1.49498	TPARAV00003360	0
TTHERM_001273286	0	TTHERM_000030519	0		TMALAC00154390	0.011265	TMALAC00009390	0		TELLIO00145610	0.0319547	TELLIO00010710	0		TPYRIF00078080	0.130492	TPYRIF00006250	0		TVORAX00201960	0	TVORAX00006680	0		TBOREA00041980	0.053402	TBOREA00005650	0		TSP00132450	0.556178	TSP00013850	0		TEPIDO00089510	0.0379726	TEPIDO00009190	0		TSHANG00081530	3.12263	TSHANG00009330	0		TPARAV00013320	0	TPARAV00003380	0
TTHERM_001273308	0	TTHERM_000031619	0		TMALAC00154400	0.0994455	TMALAC00009420	0		TELLIO00154070	0	TELLIO00010850	0		TPYRIF00197340	0	TPYRIF00006290	0		TVORAX00220370	0	TVORAX00006760	0		TBOREA00072810	0	TBOREA00005690	0		TSP00209480	0.0262692	TSP00014760	0		TEPIDO00053780	0.127779	TEPIDO00009350	0		TSHANG00086310	1.43885	TSHANG00009340	0		TPARAV00027180	0.410029	TPARAV00003390	0
TTHERM_001338459	0	TTHERM_000031844	0		TMALAC00154410	0.0793911	TMALAC00009590	0		TELLIO00193620	0	TELLIO00010910	0		TPYRIF00197350	0.157679	TPYRIF00006310	0		TVORAX00220410	0	TVORAX00006790	0		TBOREA00114030	0	TBOREA00005700	0		TSP00173790	0	TSP00014960	0		TEPIDO00022500	0.662061	TEPIDO00009400	0		TSHANG00097160	1.15181	TSHANG00009350	0		TPARAV00027190	0.251984	TPARAV00003400	0
TTHERM_001538672	0	TTHERM_000032859	0		TMALAC00159970	0.0202585	TMALAC00009720	0		TELLIO00199930	0.0168712	TELLIO00010960	0		TPYRIF00260490	0.0300512	TPYRIF00006320	0		TVORAX00160420	1.42156	TVORAX00006810	0		TBOREA00148730	0.0111151	TBOREA00005750	0		TSP00173810	0	TSP00015060	0		TEPIDO00082700	76.8618	TEPIDO00009430	0		TSHANG00097850	3.25202	TSHANG00009490	0		TPARAV00027220	0.417568	TPARAV00003460	0
TTHERM_00363130	0	TTHERM_000035029	0		TMALAC00159980	0.00989823	TMALAC00010010	0		TELLIO00028680	0	TELLIO00011010	0		TPYRIF00170370	0.220419	TPYRIF00006330	0		TVORAX00160430	0.0588871	TVORAX00006820	0		TBOREA00072870	0	TBOREA00005790	0		TSP00152720	0.0581156	TSP00015220	0		TEPIDO00176880	0.588371	TEPIDO00009580	0		TSHANG00174110	1.0587	TSHANG00009690	0		TPARAV00027240	1.51998	TPARAV00003470	0
TTHERM_00363140	0	TTHERM_000035219	0		TMALAC00162630	0.0373444	TMALAC00010180	0		TELLIO00028690	0	TELLIO00011100	0		TPYRIF00204710	0	TPYRIF00006340	0		TVORAX00160440	0.138354	TVORAX00006840	0		TBOREA00072860	0	TBOREA00005900	0		TSP00173860	0	TSP00015580	0		TEPIDO00192470	12.6563	TEPIDO00009630	0		TSHANG00184610	0	TSHANG00009990	0		TPARAV00085940	2.1964	TPARAV00003480	0
TTHERM_00363150	0	TTHERM_000035237	0		TMALAC00162640	0.0178873	TMALAC00010330	0		TELLIO00008940	0.242897	TELLIO00011280	0		TPYRIF00204720	0.0308747	TPYRIF00006360	0		TVORAX00160460	0.243036	TVORAX00006850	0		TBOREA00203080	0	TBOREA00005910	0		TSP00222820	0	TSP00015710	0		TEPIDO00192480	0.27612	TEPIDO00009660	0		TSHANG00184620	0	TSHANG00010050	0		TPARAV00136870	0.111418	TPARAV00003510	0
TTHERM_00363160	0.0201263	TTHERM_000035238	0		TMALAC00162680	0.503309	TMALAC00010340	0		TELLIO00015080	0.288605	TELLIO00011290	0		TPYRIF00267660	0	TPYRIF00006370	0		TVORAX00163110	0	TVORAX00006910	0		TBOREA00091900	0.0133282	TBOREA00005930	0		TSP00011440	0.128957	TSP00016120	0		TEPIDO00192490	0.338048	TEPIDO00009760	0		TSHANG00024370	0	TSHANG00010090	0		TPARAV00165390	3.18346	TPARAV00003530	0
TTHERM_00363170	0.0403461	TTHERM_000035269	0		TMALAC00171150	0	TMALAC00010390	0		TELLIO00030110	11.6336	TELLIO00011300	0		TPYRIF00162490	0.97299	TPYRIF00006390	0		TVORAX00147950	0	TVORAX00006930	0		TBOREA00091910	0	TBOREA00005940	0		TSP00011450	0.173883	TSP00016500	0		TEPIDO00060770	1.51739	TEPIDO00009810	0		TSHANG00113010	0	TSHANG00010130	0		TPARAV00165450	7.1134	TPARAV00003550	0
TTHERM_00490820	0.115212	TTHERM_000035419	0		TMALAC00174020	0.0186722	TMALAC00010460	0		TELLIO00038290	0.565505	TELLIO00011360	0		TPYRIF00162530	0.904093	TPYRIF00006400	0		TVORAX00160450	0.0604749	TVORAX00006990	0		TBOREA00114050	0	TBOREA00005980	0		TSP00034190	0.195878	TSP00017160	0		TEPIDO00144940	0.249598	TEPIDO00009830	0		TSHANG00158260	0	TSHANG00010300	0		TPARAV00165550	0.0222997	TPARAV00003560	0
TTHERM_00551170	0	TTHERM_000035519	0		TMALAC00176950	0	TMALAC00010480	0		TELLIO00061880	0	TELLIO00011470	0		TPYRIF00170390	0.531015	TPYRIF00006410	0		TVORAX00192480	0.032343	TVORAX00007000	0		TBOREA00205910	0	TBOREA00006060	0		TSP00075720	0.0800574	TSP00017220	0		TEPIDO00167690	0.842024	TEPIDO00010000	0		TSHANG00158290	0	TSHANG00010310	0		TPARAV00167230	0.0313668	TPARAV00003580	0
TTHERM_00551190	0.0261999	TTHERM_000035527	0		TMALAC00176960	0	TMALAC00010490	0		TELLIO00098940	1.25384	TELLIO00011480	0		TPYRIF00170400	0.238431	TPYRIF00006420	0		TVORAX00192490	0.221789	TVORAX00007110	0		TBOREA00072850	0.0117572	TBOREA00006230	0		TSP00025890	20.6545	TSP00017340	0		TEPIDO00144950	442.474	TEPIDO00010160	0		TSHANG00086290	0	TSHANG00010350	0		TPARAV00175130	1.28041	TPARAV00003600	0
TTHERM_00554180	0.0925668	TTHERM_000035528	0		TMALAC00176970	0.0249205	TMALAC00010500	0		TELLIO00107760	0.0591923	TELLIO00011500	0		TPYRIF00170420	0.181599	TPYRIF00006430	0		TVORAX00021910	0.204978	TVORAX00007170	0		TBOREA00019860	0	TBOREA00006240	0		TSP00004950	0.0153551	TSP00017360	0		TEPIDO00173840	0.846587	TEPIDO00010170	0		TSHANG00108150	0.193005	TSHANG00010360	0		TPARAV00192930	2.46849	TPARAV00003640	0
TTHERM_00554220	0.0982718	TTHERM_000035529	0		TMALAC00176990	0.0176544	TMALAC00010560	0		TELLIO00120060	0.689881	TELLIO00011530	0		TPYRIF00233340	0.162488	TPYRIF00006440	0		TVORAX00047680	0	TVORAX00007180	0		TBOREA00028860	0.0532989	TBOREA00006360	0		TSP00033520	0	TSP00017370	0		TEPIDO00205360	0.161062	TEPIDO00010180	0		TSHANG00131320	0.246168	TSHANG00010500	0		TPARAV00210450	0.848208	TPARAV00003660	0
TTHERM_00561350	0.566396	TTHERM_000035657	0		TMALAC00177000	0.029215	TMALAC00010620	0		TELLIO00136240	1.62561	TELLIO00011550	0		TPYRIF00267690	0	TPYRIF00006450	0		TVORAX00056670	6.29715	TVORAX00007460	0		TBOREA00066970	0.0161517	TBOREA00006380	0		TSP00065990	0	TSP00017380	0		TEPIDO00050580	1.02565	TEPIDO00010260	0		TSHANG00131330	0.265091	TSHANG00010890	0		TPARAV00213990	3.22194	TPARAV00003860	0
TTHERM_00584870	0.145857	TTHERM_000035658	0		TMALAC00181800	0.0546988	TMALAC00010640	0		TELLIO00142980	0.038402	TELLIO00011580	0		TPYRIF00267680	0	TPYRIF00006480	0		TVORAX00090390	0.0795606	TVORAX00007470	0		TBOREA00089130	0.0495653	TBOREA00006430	0		TSP00078090	0.0165801	TSP00017680	0		TEPIDO00189750	0.17964	TEPIDO00010270	0		TSHANG00144170	2.65268	TSHANG00010900	0		TPARAV00217500	4.09524	TPARAV00003870	0
TTHERM_00584890	0.289875	TTHERM_000035659	0		TMALAC00181890	0.12614	TMALAC00010700	0		TELLIO00143180	0	TELLIO00011590	0		TPYRIF00076990	0.109378	TPYRIF00006510	0		TVORAX00099790	1.07854	TVORAX00007640	0		TBOREA00094210	0	TBOREA00006450	0		TSP00086850	0.0159831	TSP00017830	0		TEPIDO00002250	223.096	TEPIDO00010280	0		TSHANG00146820	0	TSHANG00011020	0		TPARAV00217510	0.453214	TPARAV00003890	0
TTHERM_00596560	0	TTHERM_000035699	0		TMALAC00184650	0.0189081	TMALAC00010870	0		TELLIO00143230	0	TELLIO00011600	0		TPYRIF00215310	0.463106	TPYRIF00006530	0		TVORAX00126260	0	TVORAX00007710	0		TBOREA00097750	0	TBOREA00006460	0		TSP00111440	0	TSP00017900	0		TEPIDO00018580	0.217964	TEPIDO00010300	0		TSHANG00156100	0.905753	TSHANG00011230	0		TPARAV00217560	0.142703	TPARAV00003900	0
TTHERM_00597630	0.0136699	TTHERM_000035703	0		TMALAC00202550	0.036162	TMALAC00010900	0		TELLIO00169530	4.07143	TELLIO00011670	0		TPYRIF00015520	3.15458	TPYRIF00006590	0		TVORAX00148660	0	TVORAX00007720	0		TBOREA00098490	0	TBOREA00006500	0		TSP00151580	0.0991669	TSP00017910	0		TEPIDO00027360	0.652975	TEPIDO00010330	0		TSHANG00194400	1.76087	TSHANG00011240	0		TPARAV00217570	0.648779	TPARAV00004000	0
TTHERM_00597650	0	TTHERM_000035711	0		TMALAC00203620	0.029749	TMALAC00010930	0		TELLIO00174680	6.76913	TELLIO00011700	0		TPYRIF00015530	0.297959	TPYRIF00006630	0		TVORAX00148670	0.0396567	TVORAX00007730	0		TBOREA00098980	0.102441	TBOREA00006510	0		TSP00160950	0	TSP00017940	0		TEPIDO00047060	10.0288	TEPIDO00010400	0		TSHANG00112960	0	TSHANG00011400	0		TPARAV00231780	0.723496	TPARAV00004030	0
TTHERM_00641320	0.0544193	TTHERM_000036879	0		TMALAC00219410	0	TMALAC00010980	0		TELLIO00198980	0	TELLIO00011730	0		TPYRIF00015540	0	TPYRIF00006640	0		TVORAX00148780	0.0387532	TVORAX00007740	0		TBOREA00105980	0	TBOREA00006520	0		TSP00160960	0.0309645	TSP00018050	0		TEPIDO00055550	0.350901	TEPIDO00010410	0		TSHANG00002750	1.31721	TSHANG00011450	0		TPARAV00012600	0.192733	TPARAV00004050	0
TTHERM_00646790	0.096263	TTHERM_000037129	0		TMALAC00219420	0.00838062	TMALAC00010990	0		TELLIO00205310	1.31782	TELLIO00011740	0		TPYRIF00015560	0.111175	TPYRIF00006700	0		TVORAX00150690	9.33071	TVORAX00007750	0		TBOREA00166000	0.0315167	TBOREA00006530	0		TSP00160970	0.0786197	TSP00018080	0		TEPIDO00076270	0.349942	TEPIDO00010460	0		TSHANG00057980	0.0424073	TSHANG00011730	0		TPARAV00018950	4.28125	TPARAV00004060	0
TTHERM_00718080	0	TTHERM_000037279	0		TMALAC00219430	0.050039	TMALAC00011000	0		TELLIO00205330	0	TELLIO00011780	0		TPYRIF00085080	0.518439	TPYRIF00006740	0		TVORAX00166670	3.02046	TVORAX00007760	0		TBOREA00173470	0.0160286	TBOREA00006550	0		TSP00187870	0.0175232	TSP00018090	0		TEPIDO00086170	0	TEPIDO00010470	0		TSHANG00181560	0	TSHANG00011830	0		TPARAV00039410	0	TPARAV00004100	0
TTHERM_00720130	0	TTHERM_000037389	0		TMALAC00239040	0	TMALAC00011020	0		TELLIO00213010	2.30589	TELLIO00011790	0		TPYRIF00090960	0.965979	TPYRIF00006760	0		TVORAX00169320	0	TVORAX00007770	0		TBOREA00173480	0	TBOREA00006560	0		TSP00189400	0.07148	TSP00018200	0		TEPIDO00120800	103.169	TEPIDO00010480	0		TSHANG00184390	0.0127382	TSHANG00011880	0		TPARAV00027170	1.38067	TPARAV00004160	0
TTHERM_00759060	0.476936	TTHERM_000037427	0		TMALAC00241780	0	TMALAC00011030	0		TELLIO00213360	0.0196379	TELLIO00011800	0		TPYRIF00116270	0.168078	TPYRIF00006860	0		TVORAX00174300	3.44381	TVORAX00007790	0		TBOREA00173500	0.0462075	TBOREA00006570	0		TSP00223650	0.147914	TSP00018300	0		TEPIDO00027490	0.0983833	TEPIDO00010640	0		TSHANG00204510	0	TSHANG00011920	0		TPARAV00069800	0.0314939	TPARAV00004200	0
TTHERM_00759090	0.106646	TTHERM_000037429	0		TMALAC00245010	0.00887777	TMALAC00011040	0		TELLIO00228320	0.664299	TELLIO00011810	0		TPYRIF00121030	1.73691	TPYRIF00006950	0		TVORAX00181280	0	TVORAX00007800	0		TBOREA00180400	0.0309182	TBOREA00006580	0		TSP00133310	0	TSP00018370	0		TEPIDO00115580	0.0313863	TEPIDO00010650	0		TSHANG00128430	0	TSHANG00012010	0		TPARAV00217520	0	TPARAV00004250	0
TTHERM_00790970	0	TTHERM_000037459	0		TMALAC00159990	0.0232669	TMALAC00011110	0		TELLIO00136550	0	TELLIO00011860	0		TPYRIF00157130	33.703	TPYRIF00006970	0		TVORAX00187480	3.35478	TVORAX00007970	0		TBOREA00180520	0.100313	TBOREA00006600	0		TSP00119910	0.0170331	TSP00018430	0		TEPIDO00115590	0.135595	TEPIDO00010670	0		TSHANG00147890	0	TSHANG00012380	0		TPARAV00217590	0.0348867	TPARAV00004350	0
TTHERM_00971880	0.309764	TTHERM_000037589	0		TMALAC00160000	0	TMALAC00011130	0		TELLIO00139200	0	TELLIO00011870	0		TPYRIF00167810	3.74017	TPYRIF00006990	0		TVORAX00199180	0.040251	TVORAX00008010	0		TBOREA00148350	0.0169206	TBOREA00006610	0		TSP00155450	0.133047	TSP00018580	0		TEPIDO00017660	0.647536	TEPIDO00011190	0		TSHANG00206550	0	TSHANG00012450	0		TPARAV00231810	0.593196	TPARAV00004400	0
TTHERM_00971900	0.131409	TTHERM_000037679	0		TMALAC00171160	0	TMALAC00011150	0		TELLIO00143170	0	TELLIO00012000	0		TPYRIF00170600	0.502322	TPYRIF00007090	0		TVORAX00200000	0.873413	TVORAX00008030	0		TBOREA00168110	0.0146259	TBOREA00006620	0		TSP00166340	0.0149178	TSP00018760	0		TEPIDO00054670	0.124659	TEPIDO00011610	0		TSHANG00202480	0	TSHANG00012460	0		TPARAV00082500	1.95684	TPARAV00004500	0
TTHERM_01273260	0.0141424	TTHERM_000038988	0		TMALAC00171180	0.014371	TMALAC00011320	0		TELLIO00136560	0	TELLIO00012490	0		TPYRIF00176140	0	TPYRIF00007120	0		TVORAX00200010	0.219292	TVORAX00008190	0		TBOREA00160940	0	TBOREA00006640	0		TSP00166350	0.170442	TSP00018950	0		TEPIDO00061010	1.3268	TEPIDO00011750	0		TSHANG00020760	0	TSHANG00012490	0		TPARAV00136910	0	TPARAV00004510	0
TTHERM_01325770	0.146551	TTHERM_000038989	0		TMALAC00209300	0.182323	TMALAC00011390	0		TELLIO00142960	0	TELLIO00012520	0		TPYRIF00189040	5.48562	TPYRIF00007130	0		TVORAX00200030	0.0260656	TVORAX00008360	0		TBOREA00186510	0.0325954	TBOREA00006650	0		TSP00165890	0.339971	TSP00019170	0		TEPIDO00156590	0.363696	TEPIDO00011840	0		TSHANG00152380	0.216813	TSHANG00012510	0		TPARAV00136940	0.49686	TPARAV00004520	0
TTHERM_01473450	0	TTHERM_000039088	0		TMALAC00209310	0.153948	TMALAC00011400	0		TELLIO00142950	0	TELLIO00012540	0		TPYRIF00189050	8.70127	TPYRIF00007140	0		TVORAX00200050	0.0469729	TVORAX00008520	0		TBOREA00180920	0.01802	TBOREA00006660	0		TSP00140860	0.0579542	TSP00019530	0		TEPIDO00193990	1.92457	TEPIDO00011850	0		TSHANG00123170	0.40832	TSHANG00012560	0		TPARAV00091470	0	TPARAV00004550	0
TTHERM_01527450	0	TTHERM_000039089	0		TMALAC00146640	0.0353376	TMALAC00011410	0		TELLIO00093080	2.82158	TELLIO00012630	0		TPYRIF00192390	2.36245	TPYRIF00007230	0		TVORAX00214440	2.26835	TVORAX00008540	0		TBOREA00038840	0.1812	TBOREA00006670	0		TSP00184330	0	TSP00019680	0		TEPIDO00194000	3.03939	TEPIDO00011920	0		TSHANG00011300	0.0771976	TSHANG00012870	0		TPARAV00091410	0.0376772	TPARAV00004580	0
TTHERM_01533610	0.0251772	TTHERM_000040428	0		TMALAC00084770	0.0357042	TMALAC00011490	0		TELLIO00018450	0	TELLIO00012750	0		TPYRIF00201250	6.37686	TPYRIF00007500	0		TVORAX00220040	1.07331	TVORAX00008550	0		TBOREA00038850	0	TBOREA00006710	0		TSP00193500	0.0285506	TSP00019950	0		TEPIDO00100380	0.391198	TEPIDO00011940	0		TSHANG00148690	0	TSHANG00013080	0		TPARAV00145550	0	TPARAV00004590	0
TTHERM_000310058	0	TTHERM_000040429	0		TMALAC00084800	0.0117787	TMALAC00011520	0		TELLIO00018460	0.107457	TELLIO00012770	0		TPYRIF00208560	1.23677	TPYRIF00007540	0		TVORAX00220050	1.47334	TVORAX00008610	0		TBOREA00038870	0	TBOREA00006730	0		TSP00030570	0	TSP00020010	0		TEPIDO00053820	0.170555	TEPIDO00011960	0		TSHANG00148700	0.023538	TSHANG00013150	0		TPARAV00145590	0	TPARAV00004720	0
TTHERM_000596570	0.0639751	TTHERM_000041538	0		TMALAC00154420	0.0735879	TMALAC00011530	0		TELLIO00018510	0	TELLIO00012970	0		TPYRIF00208570	3.34212	TPYRIF00007560	0		TVORAX00234250	3.42913	TVORAX00008640	0		TBOREA00061690	0	TBOREA00006750	0		TSP00037740	0.040337	TSP00020140	0		TEPIDO00156050	0.27895	TEPIDO00011970	0		TSHANG00067470	0.0621267	TSHANG00013160	0		TPARAV00152570	0	TPARAV00004740	0
TTHERM_002653373	0	TTHERM_000041539	0		TMALAC00142290	0	TMALAC00011620	0		TELLIO00103590	0.720053	TELLIO00013120	0		TPYRIF00209880	0.338977	TPYRIF00007580	0		TVORAX00234260	0.180669	TVORAX00008700	0		TBOREA00061740	0	TBOREA00006770	0		TSP00037750	0.0405243	TSP00020210	0		TEPIDO00001650	1.43572	TEPIDO00012120	0		TSHANG00137550	0.0278174	TSHANG00013170	0		TPARAV00098340	0.12215	TPARAV00004750	0
TTHERM_002653514	0	TTHERM_000041559	0		TMALAC00142280	0	TMALAC00011760	0		TELLIO00103720	0.0353617	TELLIO00013130	0		TPYRIF00209890	0.530847	TPYRIF00007630	0		TVORAX00239830	0.310497	TVORAX00009180	0		TBOREA00070220	0.572684	TBOREA00006780	0		TSP00037760	0.0432697	TSP00020370	0		TEPIDO00178410	4.30558	TEPIDO00012130	0		TSHANG00153300	0.682341	TSHANG00013180	0		TPARAV00106830	2.04565	TPARAV00004770	0
TTHERM_00310060	0.0253285	TTHERM_000041609	0		TMALAC00004580	0	TMALAC00011870	0		TELLIO00103780	0.0657588	TELLIO00013190	0		TPYRIF00209970	18.1327	TPYRIF00007660	0		TVORAX00248110	12.6916	TVORAX00009250	0		TBOREA00074710	2.40922	TBOREA00006820	0		TSP00048960	0	TSP00020400	0		TEPIDO00004440	1.4742	TEPIDO00012140	0		TSHANG00196500	0.0829809	TSHANG00013250	0		TPARAV00167360	2.72329	TPARAV00004810	0
TTHERM_00630620	0	TTHERM_000042737	0		TMALAC00004590	0	TMALAC00012370	0		TELLIO00165210	0	TELLIO00013240	0		TPYRIF00211150	2.28786	TPYRIF00007770	0		TVORAX00093320	0.0765187	TVORAX00009330	0		TBOREA00087570	0	TBOREA00006830	0		TSP00048970	0	TSP00020410	0		TEPIDO00051880	0.348041	TEPIDO00012270	0		TSHANG00199810	0	TSHANG00013310	0		TPARAV00238450	0.113135	TPARAV00004940	0
TTHERM_01586460	0	TTHERM_000042739	0		TMALAC00086080	0.643571	TMALAC00012380	0		TELLIO00088180	0	TELLIO00013260	0		TPYRIF00211160	1.54308	TPYRIF00007920	0		TVORAX00181250	1.05821	TVORAX00009350	0		TBOREA00095990	0.652938	TBOREA00006840	0		TSP00048980	0.0198174	TSP00020850	0		TEPIDO00135480	13.9268	TEPIDO00012420	0		TSHANG00199820	0.365047	TSHANG00013390	0		TPARAV00238510	0.026433	TPARAV00005050	0
TTHERM_000310106	0.032894	TTHERM_000042741	0		TMALAC00196720	0.0143584	TMALAC00012390	0		TELLIO00140050	0.115317	TELLIO00013330	0		TPYRIF00226820	0.179519	TPYRIF00007950	0		TVORAX00239820	0.120658	TVORAX00009380	0		TBOREA00109890	3.71955	TBOREA00006850	0		TSP00049000	0.558694	TSP00020870	0		TEPIDO00137110	1.05486	TEPIDO00012510	0		TSHANG00201230	0	TSHANG00013640	0		TPARAV00238540	0	TPARAV00005100	0
TTHERM_000724669	0	TTHERM_000042742	0		TMALAC00006390	0.0910925	TMALAC00012400	0		TELLIO00142940	0.0159799	TELLIO00013340	0		TPYRIF00226830	0	TPYRIF00008010	0		TVORAX00181240	0.20849	TVORAX00009390	0		TBOREA00117610	3.19557	TBOREA00006990	0		TSP00049010	0.351657	TSP00021030	0		TEPIDO00161080	1.27813	TEPIDO00012680	0		TSHANG00208960	0	TSHANG00013720	0		TPARAV00113680	0.0484034	TPARAV00005180	0
TTHERM_00310000	0	TTHERM_000043889	0		TMALAC00006400	0	TMALAC00012420	0		TELLIO00103810	0.0180646	TELLIO00013360	0		TPYRIF00226840	0	TPYRIF00008110	0		TVORAX00200020	0.143772	TVORAX00009430	0		TBOREA00120400	2.1198	TBOREA00007110	0		TSP00061580	0.783214	TSP00021040	0		TEPIDO00090640	2.13131	TEPIDO00012690	0		TSHANG00209200	0.115968	TSHANG00013780	0		TPARAV00113700	0.036416	TPARAV00005190	0
TTHERM_00759070	0.350883	TTHERM_000046518	0		TMALAC00006410	0.0567203	TMALAC00012430	0		TELLIO00103740	0	TELLIO00013370	0		TPYRIF00226850	0	TPYRIF00008240	0		TVORAX00199170	0.59136	TVORAX00009440	0		TBOREA00134630	0	TBOREA00007120	0		TSP00073740	0.0477253	TSP00021060	0		TEPIDO00108730	7.6614	TEPIDO00012780	0		TSHANG00209790	0.0780172	TSHANG00013960	0		TPARAV00145570	0	TPARAV00005210	0
TTHERM_000694479	0	TTHERM_000046519	0		TMALAC00006420	0.0142922	TMALAC00012450	0		TELLIO00103760	0	TELLIO00013410	0		TPYRIF00243690	0.339482	TPYRIF00008270	0		TVORAX00214520	0	TVORAX00009480	0		TBOREA00134650	0	TBOREA00007170	0		TSP00077290	1.32218	TSP00021080	0		TEPIDO00134630	2.37602	TEPIDO00012930	0		TSHANG00209830	0.0683268	TSHANG00014010	0		TPARAV00234050	2.21985	TPARAV00005240	0
TTHERM_001527452	0	TTHERM_000046539	0		TMALAC00006440	0.0451463	TMALAC00012660	0		TELLIO00183340	2.1246	TELLIO00013420	0		TPYRIF00243700	0.564962	TPYRIF00008300	0		TVORAX00214530	0	TVORAX00009490	0		TBOREA00134660	0	TBOREA00007290	0		TSP00083180	40.2442	TSP00021110	0		TEPIDO00144720	11.9884	TEPIDO00013000	0		TSHANG00196490	0	TSHANG00014110	0		TPARAV00106880	0.272856	TPARAV00005260	0
TTHERM_00767530	0	TTHERM_000046679	0		TMALAC00006450	0.401462	TMALAC00012760	0		TELLIO00103840	0	TELLIO00013430	0		TPYRIF00243710	1.20884	TPYRIF00008320	0		TVORAX00214540	0.215087	TVORAX00009510	0		TBOREA00134680	0	TBOREA00007300	0		TSP00083930	0.0598145	TSP00021140	0		TEPIDO00144730	1.49303	TEPIDO00013050	0		TSHANG00206720	0.0370409	TSHANG00014260	0		TPARAV00106920	0.155675	TPARAV00005330	0
TTHERM_000551200	0.0746092	TTHERM_000047049	0		TMALAC00020110	0.0573954	TMALAC00012770	0		TELLIO00016310	0.083795	TELLIO00013450	0		TPYRIF00246280	8.50528	TPYRIF00008340	0		TVORAX00050030	1.32986	TVORAX00009520	0		TBOREA00134700	0.535903	TBOREA00007350	0		TSP00095980	5.82414	TSP00021170	0		TEPIDO00167040	1.29364	TEPIDO00013440	0		TSHANG00149360	0	TSHANG00014350	0		TPARAV00106910	0.0217383	TPARAV00005340	0
TTHERM_00597620	0.0461911	TTHERM_000047159	0		TMALAC00020120	0	TMALAC00012850	0		TELLIO00083140	0.166008	TELLIO00013540	0		TPYRIF00255450	0	TPYRIF00008380	0		TVORAX00010870	0.213594	TVORAX00009570	0		TBOREA00147550	0	TBOREA00007360	0		TSP00116460	0	TSP00021180	0		TEPIDO00167560	1.54981	TEPIDO00013500	0		TSHANG00010390	1.23419	TSHANG00014430	0		TPARAV00030720	0.302154	TPARAV00005350	0
TTHERM_00798090	0	TTHERM_000047179	0		TMALAC00023930	0.0145412	TMALAC00013050	0		TELLIO00120090	1.98272	TELLIO00013660	0		TPYRIF00255460	0.460523	TPYRIF00008510	0		TVORAX00140560	0.673413	TVORAX00009580	0		TBOREA00156700	0.121869	TBOREA00007390	0		TSP00132600	1.0637	TSP00021230	0		TEPIDO00170570	0.3533	TEPIDO00013590	0		TSHANG00015390	0.0570651	TSHANG00014480	0		TPARAV00051980	0.451342	TPARAV00005360	0
TTHERM_000630609	0	TTHERM_000047299	0		TMALAC00023950	0.0147387	TMALAC00013060	0		TELLIO00154380	0.451895	TELLIO00013690	0		TPYRIF00266030	0.804089	TPYRIF00008530	0		TVORAX00156450	0	TVORAX00009590	0		TBOREA00156850	2.06385	TBOREA00007400	0		TSP00132760	6.51418	TSP00021300	0		TEPIDO00167020	3.8154	TEPIDO00013720	0		TSHANG00018540	3.28721	TSHANG00014630	0		TPARAV00168320	0.112563	TPARAV00005390	0
TTHERM_002653507	0	TTHERM_000047509	0		TMALAC00076130	0.0670037	TMALAC00013290	0		TELLIO00215420	0.559438	TELLIO00013700	0		TPYRIF00226900	0.0375525	TPYRIF00008620	0		TVORAX00024200	0	TVORAX00009600	0		TBOREA00167230	0.137746	TBOREA00007410	0		TSP00147980	1.99314	TSP00021310	0		TEPIDO00004430	0.0748	TEPIDO00013900	0		TSHANG00020770	0.452932	TSHANG00014730	0		TPARAV00187320	0.114049	TPARAV00005460	0
TTHERM_01052940	0.0318659	TTHERM_000049415	0		TMALAC00076140	0	TMALAC00013440	0		TELLIO00219430	0.219093	TELLIO00013730	0		TPYRIF00226870	0	TPYRIF00008690	0		TVORAX00066490	0.00646844	TVORAX00009610	0		TBOREA00167240	0.0400112	TBOREA00007550	0		TSP00171620	2.4277	TSP00021350	0		TEPIDO00030410	0.0806176	TEPIDO00013950	0		TSHANG00024380	0.400368	TSHANG00015010	0		TPARAV00197600	0.612931	TPARAV00005500	0
TTHERM_01052950	0	TTHERM_000049416	0		TMALAC00076150	0	TMALAC00013500	0		TELLIO00092150	0.295242	TELLIO00013750	0		TPYRIF00226890	0	TPYRIF00008780	0		TVORAX00086400	0	TVORAX00009620	0		TBOREA00173110	0.850579	TBOREA00007560	0		TSP00171650	2.93611	TSP00021360	0		TEPIDO00055670	0.309164	TEPIDO00014000	0		TSHANG00029530	0.369143	TSHANG00015210	0		TPARAV00197640	2.22035	TPARAV00005550	0
TTHERM_000053759	0.898173	TTHERM_000049417	0		TMALAC00085440	0	TMALAC00013880	0		TELLIO00202490	0.00800784	TELLIO00013780	0		TPYRIF00060050	1.50877	TPYRIF00008990	0		TVORAX00086420	0	TVORAX00009630	0		TBOREA00182710	0	TBOREA00007680	0		TSP00171660	0.43336	TSP00021380	0		TEPIDO00153580	0.0790068	TEPIDO00014030	0		TSHANG00055130	1.22027	TSHANG00015300	0		TPARAV00213980	0.596262	TPARAV00005670	0
TTHERM_00041560	0	TTHERM_000049418	0		TMALAC00121060	0.0499495	TMALAC00014000	0		TELLIO00033500	0.0664765	TELLIO00013980	0		TPYRIF00038910	0.0988243	TPYRIF00009320	0		TVORAX00066540	0	TVORAX00009640	0		TBOREA00182720	0.0969537	TBOREA00007780	0		TSP00171670	0	TSP00021440	0		TEPIDO00162780	0	TEPIDO00014060	0		TSHANG00063300	1.05568	TSHANG00015320	0		TPARAV00239640	0.0592411	TPARAV00005710	0
TTHERM_00053770	0	TTHERM_000049478	0		TMALAC00145690	0.0822326	TMALAC00014810	0		TELLIO00000340	5.17571	TELLIO00014010	0		TPYRIF00172620	0	TPYRIF00009390	0		TVORAX00066550	0.0149487	TVORAX00009660	0		TBOREA00182730	1.39292	TBOREA00007790	0		TSP00175500	0.453058	TSP00021480	0		TEPIDO00072670	0.325818	TEPIDO00014320	0		TSHANG00065340	1.56534	TSHANG00015340	0		TPARAV00044760	0.289702	TPARAV00005720	0
TTHERM_000584749	0.149004	TTHERM_000049483	0		TMALAC00168290	0.107405	TMALAC00014850	0		TELLIO00010240	3.8241	TELLIO00014030	0		TPYRIF00172710	0.0862789	TPYRIF00009480	0		TVORAX00216190	0	TVORAX00009690	0		TBOREA00182760	0.0400112	TBOREA00007810	0		TSP00175510	1.04075	TSP00021510	0		TEPIDO00062640	0.472469	TEPIDO00014370	0		TSHANG00065780	0.296591	TSHANG00015690	0		TPARAV00089370	0.279959	TPARAV00005730	0
TTHERM_001347941	0	TTHERM_000050623	0		TMALAC00168300	0	TMALAC00014870	0		TELLIO00048500	1.98955	TELLIO00014040	0		TPYRIF00038960	0.0568995	TPYRIF00009500	0		TVORAX00167760	0.05232	TVORAX00009760	0		TBOREA00192840	0.0730186	TBOREA00007820	0		TSP00187410	1.45224	TSP00021680	0		TEPIDO00100050	1.14777	TEPIDO00014630	0		TSHANG00074920	3.58404	TSHANG00015750	0		TPARAV00068840	1.08746	TPARAV00005740	0
TTHERM_00197820	0.426337	TTHERM_000051689	0		TMALAC00183790	0.0677992	TMALAC00014880	0		TELLIO00061090	8.38747	TELLIO00014060	0		TPYRIF00172580	0.054357	TPYRIF00009520	0		TVORAX00118590	0	TVORAX00009770	0		TBOREA00192850	0.96303	TBOREA00007840	0		TSP00191560	0.111244	TSP00021760	0		TEPIDO00143270	0.282983	TEPIDO00014640	0		TSHANG00093490	0	TSHANG00015780	0		TPARAV00183590	0.0929316	TPARAV00005750	0
TTHERM_00197830	0.0323288	TTHERM_000051719	0		TMALAC00022200	0.0401774	TMALAC00014890	0		TELLIO00065390	1.84959	TELLIO00014090	0		TPYRIF00172590	0	TPYRIF00009570	0		TVORAX00118610	0	TVORAX00009790	0		TBOREA00204550	2.1369	TBOREA00007850	0		TSP00191570	0.434745	TSP00021790	0		TEPIDO00176550	0.695066	TEPIDO00014700	0		TSHANG00102540	0.270615	TSHANG00016310	0		TPARAV00030130	1.54214	TPARAV00005760	0
TTHERM_00201710	0.0298883	TTHERM_000051839	0		TMALAC00076690	0.0770727	TMALAC00015540	0		TELLIO00090790	4.24572	TELLIO00014100	0		TPYRIF00172670	0.0137329	TPYRIF00009650	0		TVORAX00118630	0	TVORAX00009800	0		TBOREA00021140	0.605848	TBOREA00007930	0		TSP00227960	0.0411289	TSP00021800	0		TEPIDO00204960	2.98076	TEPIDO00014740	0		TSHANG00107200	3.20077	TSHANG00016330	0		TPARAV00056630	0.318149	TPARAV00005800	0
TTHERM_00266500	1.22337	TTHERM_000052088	0		TMALAC00076710	0.418234	TMALAC00015550	0		TELLIO00100180	3.07384	TELLIO00014140	0		TPYRIF00115380	9.96254	TPYRIF00009830	0		TVORAX00157630	0	TVORAX00009860	0		TBOREA00007080	0.0590768	TBOREA00007940	0		TSP00037730	0	TSP00021810	0		TEPIDO00100240	1.66671	TEPIDO00014860	0		TSHANG00109820	10.5018	TSHANG00016390	0		TPARAV00078580	5.28295	TPARAV00005830	0
TTHERM_00325610	0.119729	TTHERM_000052309	0		TMALAC00129880	0.172987	TMALAC00015560	0		TELLIO00106540	15.6135	TELLIO00014180	0		TPYRIF00129000	2.72632	TPYRIF00009870	0		TVORAX00217890	0.905503	TVORAX00009870	0		TBOREA00007090	0.0664419	TBOREA00007990	0		TSP00106520	0	TSP00022000	0		TEPIDO00119860	4.52309	TEPIDO00014960	0		TSHANG00115020	0.538162	TSHANG00016500	0		TPARAV00092220	3.76139	TPARAV00005850	0
TTHERM_00584740	0.219049	TTHERM_000052578	0		TMALAC00021130	0.618698	TMALAC00015600	0		TELLIO00111340	42.6677	TELLIO00014300	0		TPYRIF00133560	0	TPYRIF00009880	0		TVORAX00217850	0	TVORAX00009900	0		TBOREA00007140	0	TBOREA00008380	0		TSP00048990	0.169197	TSP00022380	0		TEPIDO00163090	9.98835	TEPIDO00015170	0		TSHANG00133810	0.218123	TSHANG00016680	0		TPARAV00093590	4.19919	TPARAV00005860	0
TTHERM_00584760	0.199882	TTHERM_000052579	0		TMALAC00021140	0.182552	TMALAC00015680	0		TELLIO00118870	3.66528	TELLIO00014400	0		TPYRIF00150980	0.216541	TPYRIF00009890	0		TVORAX00217840	0	TVORAX00009930	0		TBOREA00125680	0.695043	TBOREA00008460	0		TSP00055020	0.961849	TSP00022410	0		TEPIDO00062650	1.85117	TEPIDO00015820	0		TSHANG00134280	2.87548	TSHANG00016900	0		TPARAV00093920	1.9523	TPARAV00005880	0
TTHERM_01347940	0.596515	TTHERM_000052659	0		TMALAC00073000	0.0583602	TMALAC00015800	0		TELLIO00119200	4.12296	TELLIO00014420	0		TPYRIF00151000	0.0218898	TPYRIF00009900	0		TVORAX00010020	0.160914	TVORAX00009940	0		TBOREA00131620	0.0910941	TBOREA00008630	0		TSP00055030	0.872196	TSP00022480	0		TEPIDO00032930	3.49381	TEPIDO00015940	0		TSHANG00136860	1.06641	TSHANG00016940	0		TPARAV00111080	1.82406	TPARAV00005890	0
TTHERM_000058888	0.255297	TTHERM_000053739	0		TMALAC00085560	0.466881	TMALAC00016290	0		TELLIO00123610	2.17987	TELLIO00014430	0		TPYRIF00168910	0	TPYRIF00010110	0		TVORAX00018290	0	TVORAX00009980	0		TBOREA00148580	0.0670698	TBOREA00008660	0		TSP00073750	0	TSP00022550	0		TEPIDO00044240	2.14847	TEPIDO00016000	0		TSHANG00144730	10.4154	TSHANG00017110	0		TPARAV00119410	1.30697	TPARAV00005900	0
TTHERM_000058889	0.103394	TTHERM_000053889	0		TMALAC00154530	0.638104	TMALAC00016300	0		TELLIO00125180	22.2436	TELLIO00014440	0		TPYRIF00235100	0.469418	TPYRIF00010120	0		TVORAX00018410	0.341091	TVORAX00010000	0		TBOREA00188940	0	TBOREA00008720	0		TSP00003350	2.70897	TSP00022630	0		TEPIDO00087540	26.167	TEPIDO00016110	0		TSHANG00151620	1.21284	TSHANG00017320	0		TPARAV00121210	1.26493	TPARAV00005910	0
TTHERM_00058900	0.104439	TTHERM_000055939	0		TMALAC00154540	0.0421546	TMALAC00016410	0		TELLIO00138760	4.39466	TELLIO00014450	0		TPYRIF00178690	0.0988568	TPYRIF00010160	0		TVORAX00071060	1.28973	TVORAX00010040	0		TBOREA00097100	0	TBOREA00009160	0		TSP00002490	0.0866527	TSP00022930	0		TEPIDO00110970	3.33032	TEPIDO00016750	0		TSHANG00157650	1.75217	TSHANG00017570	0		TPARAV00137350	1.76197	TPARAV00005920	0
TTHERM_00266660	0.0145688	TTHERM_000055989	0		TMALAC00235190	0.0868396	TMALAC00016530	0		TELLIO00139380	13.9403	TELLIO00014490	0		TPYRIF00183500	0.154027	TPYRIF00010530	0		TVORAX00081960	0	TVORAX00010120	0		TBOREA00102750	0	TBOREA00009170	0		TSP00002510	0.0809723	TSP00023270	0		TEPIDO00110980	0.185947	TEPIDO00016770	0		TSHANG00163570	1.364	TSHANG00017800	0		TPARAV00144060	1.22182	TPARAV00005930	0
TTHERM_00446439	0.185921	TTHERM_000056079	0		TMALAC00235200	0.0142828	TMALAC00016540	0		TELLIO00168760	2.07347	TELLIO00014500	0		TPYRIF00242570	0.0809531	TPYRIF00010640	0		TVORAX00099460	0.743372	TVORAX00010190	0		TBOREA00131630	0.00783146	TBOREA00009180	0		TSP00002520	0.127249	TSP00023290	0		TEPIDO00132130	1.7594	TEPIDO00017360	0		TSHANG00164000	9.01129	TSHANG00017870	0		TPARAV00147930	3.3125	TPARAV00005960	0
TTHERM_00446440	0.104601	TTHERM_000056119	0		TMALAC00247860	0.0264209	TMALAC00016560	0		TELLIO00181460	2.05722	TELLIO00014560	0		TPYRIF00242610	0	TPYRIF00010650	0		TVORAX00232650	0.0335993	TVORAX00010200	0		TBOREA00131640	0	TBOREA00009190	0		TSP00100970	0.00932434	TSP00023360	0		TEPIDO00146510	6.87987	TEPIDO00017380	0		TSHANG00174290	0.303741	TSHANG00017960	0		TPARAV00148330	1.7096	TPARAV00005990	0
TTHERM_00474760	0.0459205	TTHERM_000058208	0		TMALAC00022210	0	TMALAC00016570	0		TELLIO00183800	1.49947	TELLIO00014570	0		TPYRIF00242670	0	TPYRIF00010990	0		TVORAX00026750	0.0924583	TVORAX00010210	0		TBOREA00131720	0.0187704	TBOREA00009510	0		TSP00107030	0.102914	TSP00023400	0		TEPIDO00162650	4.15879	TEPIDO00017530	0		TSHANG00044780	0.0762394	TSHANG00017970	0		TPARAV00159380	0.247479	TPARAV00006000	0
TTHERM_00476680	0	TTHERM_000058329	0		TMALAC00022220	0.0427077	TMALAC00016940	0		TELLIO00185770	54.9075	TELLIO00014590	0		TPYRIF00242680	0	TPYRIF00011070	0		TVORAX00087250	0	TVORAX00010230	0		TBOREA00188950	0	TBOREA00009560	0		TSP00120150	0.077237	TSP00023470	0		TEPIDO00152920	0.572543	TEPIDO00017670	0		TSHANG00100700	0.04408	TSHANG00018230	0		TPARAV00161760	1.63695	TPARAV00006110	0
TTHERM_00649030	0	TTHERM_000058379	0		TMALAC00043810	0.0962419	TMALAC00017080	0		TELLIO00219600	1.63257	TELLIO00014630	0		TPYRIF00007650	0.081981	TPYRIF00011100	0		TVORAX00137680	0.0205292	TVORAX00010260	0		TBOREA00097710	0	TBOREA00009930	0		TSP00034320	0.181551	TSP00023590	0		TEPIDO00053750	1.41333	TEPIDO00017730	0		TSHANG00100710	0.0845582	TSHANG00018320	0		TPARAV00166920	1.26958	TPARAV00006120	0
TTHERM_00649050	0	TTHERM_000058929	0		TMALAC00072770	0.153375	TMALAC00017090	0		TELLIO00226140	3.12189	TELLIO00014640	0		TPYRIF00230580	0.361371	TPYRIF00011260	0		TVORAX00185330	0	TVORAX00010320	0		TBOREA00102760	0	TBOREA00010030	0		TSP00173090	0.0780286	TSP00024910	0		TEPIDO00094730	0.237463	TEPIDO00018070	0		TSHANG00100750	0.175522	TSHANG00018450	0		TPARAV00172030	3.41068	TPARAV00006150	0
TTHERM_00760740	0.0186665	TTHERM_000059039	0		TMALAC00108530	0.182434	TMALAC00017160	0		TELLIO00226920	59.3982	TELLIO00014660	0		TPYRIF00038940	0.485665	TPYRIF00011270	0		TVORAX00180740	0.00791102	TVORAX00010440	0		TBOREA00131710	0	TBOREA00010510	0		TSP00062880	0.0185562	TSP00025020	0		TEPIDO00167270	1.01499	TEPIDO00018270	0		TSHANG00119220	0.0735423	TSHANG00018490	0		TPARAV00175940	3.01325	TPARAV00006230	0
TTHERM_00760750	0	TTHERM_000059189	0		TMALAC00188340	0.126464	TMALAC00017210	0		TELLIO00004110	0.163367	TELLIO00014690	0		TPYRIF00227340	2.58681	TPYRIF00011300	0		TVORAX00183080	0.0637964	TVORAX00010470	0		TBOREA00139120	0	TBOREA00010630	0		TSP00062890	0.214689	TSP00025440	0		TEPIDO00184010	0.462615	TEPIDO00018350	0		TSHANG00120210	0.103487	TSHANG00018950	0		TPARAV00203730	1.33181	TPARAV00006350	0
TTHERM_00979820	0.0958164	TTHERM_000059209	0		TMALAC00191730	0.0143299	TMALAC00017220	0		TELLIO00034270	0.103763	TELLIO00014700	0		TPYRIF00227350	0.237783	TPYRIF00011390	0		TVORAX00173850	0	TVORAX00010480	0		TBOREA00139130	0	TBOREA00010640	0		TSP00094860	0.299653	TSP00025510	0		TEPIDO00021130	0.648336	TEPIDO00018510	0		TSHANG00120220	0	TSHANG00018960	0		TPARAV00206300	6.66952	TPARAV00006410	0
TTHERM_00979860	0.0580102	TTHERM_000059279	0		TMALAC00192430	0.0430466	TMALAC00017230	0		TELLIO00034540	0.00776439	TELLIO00014730	0		TPYRIF00001060	0.0591792	TPYRIF00011400	0		TVORAX00228350	0.0672429	TVORAX00010530	0		TBOREA00139160	0.0121046	TBOREA00010880	0		TSP00106710	0.0221976	TSP00025530	0		TEPIDO00115420	1.82121	TEPIDO00018540	0		TSHANG00121910	0.107633	TSHANG00019060	0		TPARAV00216670	1.57001	TPARAV00006420	0
TTHERM_00010940	0.0335411	TTHERM_000059449	0		TMALAC00247980	0	TMALAC00017250	0		TELLIO00047540	0.413267	TELLIO00014750	0		TPYRIF00037620	3.17949	TPYRIF00011540	0		TVORAX00147500	0	TVORAX00010590	0		TBOREA00113910	0.331539	TBOREA00010950	0		TSP00106730	0	TSP00025560	0		TEPIDO00129760	0.171052	TEPIDO00018550	0		TSHANG00127250	0	TSHANG00019170	0		TPARAV00225140	0.61392	TPARAV00006430	0
TTHERM_000108237	0	TTHERM_000059479	0		TMALAC00031870	0.0152783	TMALAC00017610	0		TELLIO00213380	0.0524249	TELLIO00014760	0		TPYRIF00038110	0.185278	TPYRIF00011590	0		TVORAX00209900	0.0333795	TVORAX00010600	0		TBOREA00184070	0.0741896	TBOREA00010980	0		TSP00106750	0.0556414	TSP00025760	0		TEPIDO00129770	0.450541	TEPIDO00018600	0		TSHANG00128890	0.0122132	TSHANG00019280	0		TPARAV00226570	0.944288	TPARAV00006470	0
TTHERM_00010930	0	TTHERM_000059498	0		TMALAC00130200	0.206102	TMALAC00017650	0		TELLIO00213390	0.0276291	TELLIO00014780	0		TPYRIF00039360	0.517773	TPYRIF00011620	0		TVORAX00152220	0.384185	TVORAX00010710	0		TBOREA00116600	0	TBOREA00010990	0		TSP00106810	0.0406572	TSP00025810	0		TEPIDO00151000	0.868594	TEPIDO00018610	0		TSHANG00133720	0.0811766	TSHANG00019330	0		TPARAV00238650	4.41836	TPARAV00006500	0
TTHERM_000320438	0	TTHERM_000059499	0		TMALAC00220610	8.69644	TMALAC00017670	0		TELLIO00216250	0.0172938	TELLIO00014800	0		TPYRIF00039390	0	TPYRIF00011670	0		TVORAX00099650	0.0976829	TVORAX00010720	0		TBOREA00116620	0.0154308	TBOREA00011050	0		TSP00106840	0.0625104	TSP00025830	0		TEPIDO00002400	1.06666	TEPIDO00018620	0		TSHANG00163460	0	TSHANG00019630	0		TPARAV00242350	1.59325	TPARAV00006540	0
TTHERM_000320439	0.0362827	TTHERM_000059522	0		TMALAC00053240	0	TMALAC00017680	0		TELLIO00216280	0.0647045	TELLIO00014840	0		TPYRIF00039400	0.0219087	TPYRIF00011760	0		TVORAX00002460	0.196821	TVORAX00011150	0		TBOREA00116610	0	TBOREA00011190	0		TSP00106860	0.0327599	TSP00025880	0		TEPIDO00031030	0.839195	TEPIDO00019220	0		TSHANG00175450	0	TSHANG00019910	0		TPARAV00175930	5.7371	TPARAV00006570	0
TTHERM_000573208	0.104044	TTHERM_000059523	0		TMALAC00145280	0.280187	TMALAC00017690	0		TELLIO00216290	0.100164	TELLIO00014860	0		TPYRIF00039420	0	TPYRIF00011910	0		TVORAX00003670	6.26259	TVORAX00011190	0		TBOREA00116630	0.234584	TBOREA00011220	0		TSP00106980	0	TSP00025920	0		TEPIDO00100870	5.35064	TEPIDO00019240	0		TSHANG00128880	0.0895352	TSHANG00019980	0		TPARAV00076770	0.51827	TPARAV00006580	0
TTHERM_00070779	0.0385151	TTHERM_000059524	0		TMALAC00158260	0.128376	TMALAC00017700	0		TELLIO00054530	0.0271311	TELLIO00014940	0		TPYRIF00039540	0	TPYRIF00012050	0		TVORAX00063000	1.51064	TVORAX00011210	0		TBOREA00139150	0.0259078	TBOREA00011240	0		TSP00106990	0	TSP00026540	0		TEPIDO00164220	0.0579716	TEPIDO00019260	0		TSHANG00128900	0	TSHANG00020220	0		TPARAV00104480	0.148433	TPARAV00006680	0
TTHERM_00070780	0.0396439	TTHERM_000059525	0		TMALAC00090150	0	TMALAC00017710	0		TELLIO00091080	0.033143	TELLIO00014960	0		TPYRIF00039580	0.11074	TPYRIF00012080	0		TVORAX00078410	0.813816	TVORAX00011440	0		TBOREA00139170	0	TBOREA00011250	0		TSP00187860	0	TSP00026610	0		TEPIDO00031060	0.0788915	TEPIDO00019320	0		TSHANG00142290	0	TSHANG00020230	0		TPARAV00104500	0.247886	TPARAV00006700	0
TTHERM_00108220	0.0397895	TTHERM_000059528	0		TMALAC00090160	0.0135008	TMALAC00017770	0		TELLIO00091070	0.0328674	TELLIO00014990	0		TPYRIF00073400	0	TPYRIF00012090	0		TVORAX00085610	10.4772	TVORAX00011620	0		TBOREA00139180	0.0183209	TBOREA00011260	0		TSP00187910	0	TSP00027120	0		TEPIDO00167170	0.144866	TEPIDO00019380	0		TSHANG00142300	0	TSHANG00020660	0		TPARAV00108230	0.0422382	TPARAV00006730	0
TTHERM_00109250	0	TTHERM_000059529	0		TMALAC00188360	0.0275269	TMALAC00017950	0		TELLIO00216270	0.0423852	TELLIO00015060	0		TPYRIF00135890	0.294179	TPYRIF00012190	0		TVORAX00087010	3.9905	TVORAX00011830	0		TBOREA00078920	0	TBOREA00011280	0		TSP00094850	0.0281636	TSP00027540	0		TEPIDO00122260	0.143712	TEPIDO00019610	0		TSHANG00202880	0.0413533	TSHANG00020820	0		TPARAV00194440	0.0106756	TPARAV00006750	0
TTHERM_00109260	0	TTHERM_00006040	0		TMALAC00152080	0	TMALAC00018200	0		TELLIO00120570	0.406366	TELLIO00015070	0		TPYRIF00146960	0.547597	TPYRIF00012230	0		TVORAX00096800	2.34214	TVORAX00011860	0		TBOREA00078930	0	TBOREA00011290	0		TSP00066770	0	TSP00027800	0		TEPIDO00027090	27.1754	TEPIDO00019650	0		TSHANG00010760	0.0429178	TSHANG00020830	0		TPARAV00194450	0.0108887	TPARAV00006770	0
TTHERM_00279971	0.103678	TTHERM_000061579	0		TMALAC00152100	0.0988251	TMALAC00018280	0		TELLIO00029910	1.84954	TELLIO00015090	0		TPYRIF00181430	0	TPYRIF00012240	0		TVORAX00116510	0.550327	TVORAX00011990	0		TBOREA00107920	0	TBOREA00011400	0		TSP00106870	0	TSP00028020	0		TEPIDO00027100	0.518555	TEPIDO00019720	0		TSHANG00119490	0.193446	TSHANG00020840	0		TPARAV00194480	0	TPARAV00006920	0
TTHERM_00310810	0.107668	TTHERM_00006180	0		TMALAC00158250	0.11775	TMALAC00018290	0		TELLIO00065230	0.0954373	TELLIO00015120	0		TPYRIF00181440	0	TPYRIF00012340	0		TVORAX00118580	0.864706	TVORAX00012060	0		TBOREA00107930	0	TBOREA00011410	0		TSP00106890	0	TSP00028220	0		TEPIDO00080210	0.141245	TEPIDO00019780	0		TSHANG00162480	2.1305	TSHANG00020910	0		TPARAV00194500	0.135753	TPARAV00006950	0
TTHERM_00320370	0	TTHERM_00006250	0		TMALAC00151270	0.143422	TMALAC00018300	0		TELLIO00083170	0.330473	TELLIO00015140	0		TPYRIF00213440	0.998715	TPYRIF00012350	0		TVORAX00130340	15.2562	TVORAX00012340	0		TBOREA00139100	0	TBOREA00011420	0		TSP00106960	0	TSP00028460	0		TEPIDO00135140	0.462981	TEPIDO00019820	0		TSHANG00162490	0.290046	TSHANG00021010	0		TPARAV00194520	0.0689278	TPARAV00007030	0
TTHERM_00320390	0	TTHERM_000062687	0		TMALAC00132240	0	TMALAC00018310	0		TELLIO00151400	0.0205404	TELLIO00015190	0		TPYRIF00228570	0.0905831	TPYRIF00012400	0		TVORAX00140120	0.534742	TVORAX00012400	0		TBOREA00000910	0.0109511	TBOREA00011430	0		TSP00106720	0	TSP00028530	0		TEPIDO00169960	0	TEPIDO00019830	0		TSHANG00162520	0.315854	TSHANG00021080	0		TPARAV00200780	0	TPARAV00007060	0
TTHERM_00320400	0	TTHERM_000066707	0		TMALAC00072220	0.166872	TMALAC00018340	0		TELLIO00191240	0	TELLIO00015280	0		TPYRIF00230040	0	TPYRIF00012440	0		TVORAX00144460	14.0612	TVORAX00012440	0		TBOREA00005540	0	TBOREA00011450	0		TSP00106740	0	TSP00028560	0		TEPIDO00007270	0.691226	TEPIDO00019860	0		TSHANG00202440	0	TSHANG00021150	0		TPARAV00214400	0.532651	TPARAV00007070	0
TTHERM_00320410	0	TTHERM_000066708	0		TMALAC00020180	0.0393716	TMALAC00018360	0		TELLIO00191250	0	TELLIO00015320	0		TPYRIF00236810	0.0836926	TPYRIF00012450	0		TVORAX00169640	1.17268	TVORAX00012530	0		TBOREA00012700	0.217515	TBOREA00011460	0		TSP00106820	0	TSP00028570	0		TEPIDO00007290	1.78451	TEPIDO00019870	0		TSHANG00204490	0.146697	TSHANG00021420	0		TPARAV00224040	0.129891	TPARAV00007080	0
TTHERM_00573210	0.403739	TTHERM_000066709	0		TMALAC00028380	0.0172727	TMALAC00018500	0		TELLIO00203380	0	TELLIO00015340	0		TPYRIF00006470	0.539326	TPYRIF00012460	0		TVORAX00183700	1.34107	TVORAX00012690	0		TBOREA00038880	0.0130931	TBOREA00011580	0		TSP00106800	0.370428	TSP00028580	0		TEPIDO00007300	0.0965493	TEPIDO00020410	0		TSHANG00097530	0.0624185	TSHANG00021450	0		TPARAV00005470	0.310175	TPARAV00007120	0
TTHERM_00628530	0	TTHERM_000066749	0		TMALAC00030580	0.393791	TMALAC00018570	0		TELLIO00191260	0.538246	TELLIO00015350	0		TPYRIF00012900	1.20181	TPYRIF00012470	0		TVORAX00189760	0.554313	TVORAX00012700	0		TBOREA00078710	0	TBOREA00011590	0		TSP00182280	0.135976	TSP00028590	0		TEPIDO00173450	0.0557593	TEPIDO00020440	0		TSHANG00179540	0	TSHANG00021460	0		TPARAV00005480	0	TPARAV00007140	0
TTHERM_00628540	0.0168796	TTHERM_000066759	0		TMALAC00055830	0.586815	TMALAC00018870	0		TELLIO00227750	0.230676	TELLIO00015550	0		TPYRIF00037450	0.918047	TPYRIF00012480	0		TVORAX00191670	5.12238	TVORAX00012750	0		TBOREA00093480	0	TBOREA00011600	0		TSP00106950	0	TSP00028710	0		TEPIDO00181450	0.0551635	TEPIDO00020450	0		TSHANG00185560	0	TSHANG00021610	0		TPARAV00168270	0.590123	TPARAV00007200	0
TTHERM_00852820	0.0330904	TTHERM_000066788	0		TMALAC00058330	21.4636	TMALAC00018880	0		TELLIO00227880	0.166026	TELLIO00015620	0		TPYRIF00039600	0.0410825	TPYRIF00012510	0		TVORAX00205510	0.627803	TVORAX00012760	0		TBOREA00097780	0.4034	TBOREA00011610	0		TSP00182320	0.0713859	TSP00028770	0		TEPIDO00071280	0.0275996	TEPIDO00020540	0		TSHANG00202580	0	TSHANG00021710	0		TPARAV00008090	0	TPARAV00007240	0
TTHERM_000703469	0.197928	TTHERM_000069269	0		TMALAC00070380	0.0518181	TMALAC00018890	0		TELLIO00029930	0	TELLIO00015730	0		TPYRIF00108190	1.92321	TPYRIF00012520	0		TVORAX00209080	2.22251	TVORAX00013000	0		TBOREA00099600	0.204399	TBOREA00011780	0		TSP00182330	0.0302121	TSP00028930	0		TEPIDO00103170	0.606799	TEPIDO00020610	0		TSHANG00204630	0	TSHANG00021770	0		TPARAV00008100	1.48776	TPARAV00007260	0
TTHERM_00170450	0.0471355	TTHERM_000069539	0		TMALAC00073700	1.58405	TMALAC00018900	0		TELLIO00021690	0.0207147	TELLIO00015820	0		TPYRIF00108200	0.102729	TPYRIF00012530	0		TVORAX00211420	0.422309	TVORAX00013020	0		TBOREA00102930	0	TBOREA00011870	0		TSP00182290	0	TSP00029050	0		TEPIDO00119590	0.150726	TEPIDO00020660	0		TSHANG00055890	0	TSHANG00021940	0		TPARAV00008110	0.126974	TPARAV00007290	0
TTHERM_00170460	0.0454589	TTHERM_000070989	0		TMALAC00073710	1.47052	TMALAC00018950	0		TELLIO00045320	0.0160491	TELLIO00015830	0		TPYRIF00122080	1.51226	TPYRIF00012540	0		TVORAX00215820	1.20987	TVORAX00013030	0		TBOREA00104320	0.0184279	TBOREA00011940	0		TSP00019520	0	TSP00029850	0		TEPIDO00011220	0.142322	TEPIDO00020690	0		TSHANG00097550	0	TSHANG00022140	0		TPARAV00008130	0	TPARAV00007390	0
TTHERM_00675760	0	TTHERM_000071009	0		TMALAC00089970	0	TMALAC00019130	0		TELLIO00108270	0.160901	TELLIO00015870	0		TPYRIF00175800	1.83301	TPYRIF00012560	0		TVORAX00227160	2.69575	TVORAX00013040	0		TBOREA00129690	0.0248824	TBOREA00011950	0		TSP00098750	0.0126176	TSP00029920	0		TEPIDO00033290	0.490766	TEPIDO00020780	0		TSHANG00097570	0.0319267	TSHANG00022150	0		TPARAV00008120	0.186771	TPARAV00007400	0
TTHERM_00703460	0.204806	TTHERM_000071027	0		TMALAC00098550	0.956378	TMALAC00019220	0		TELLIO00108280	0.0290987	TELLIO00016080	0		TPYRIF00226680	0.301766	TPYRIF00012570	0		TVORAX00229970	0.336782	TVORAX00013050	0		TBOREA00136580	0.117412	TBOREA00011990	0		TSP00100730	0.0253451	TSP00030010	0		TEPIDO00071330	0.192699	TEPIDO00020900	0		TSHANG00118650	0	TSHANG00022170	0		TPARAV00201300	0.203659	TPARAV00007430	0
TTHERM_00129580	0	TTHERM_000071028	0		TMALAC00099730	0.0226202	TMALAC00019230	0		TELLIO00108290	0	TELLIO00016250	0		TPYRIF00229890	0.0584515	TPYRIF00012590	0		TVORAX00237260	1.78879	TVORAX00013130	0		TBOREA00138930	0	TBOREA00012000	0		TSP00176070	0.0442265	TSP00030130	0		TEPIDO00135490	0.390687	TEPIDO00020930	0		TSHANG00012760	0	TSHANG00022180	0		TPARAV00009970	0	TPARAV00007470	0
TTHERM_00129640	0.22164	TTHERM_000071029	0		TMALAC00109940	0.0167268	TMALAC00019240	0		TELLIO00108320	0.0236508	TELLIO00016600	0		TPYRIF00246680	0.296616	TPYRIF00012620	0		TVORAX00247990	13.8917	TVORAX00013280	0		TBOREA00138940	0.0228958	TBOREA00012020	0		TSP00179700	0	TSP00030140	0		TEPIDO00188030	2.20142	TEPIDO00021030	0		TSHANG00025090	12.5925	TSHANG00022240	0		TPARAV00010050	0	TPARAV00007490	0
TTHERM_00268320	0.0152678	TTHERM_000071049	0		TMALAC00109950	0.584481	TMALAC00019260	0		TELLIO00108340	0.0321969	TELLIO00016620	0		TPYRIF00246690	7.65044	TPYRIF00012650	0		TVORAX00183330	1.47748	TVORAX00013360	0		TBOREA00177950	0.142861	TBOREA00012030	0		TSP00181270	0.104883	TSP00030200	0		TEPIDO00068990	0.49905	TEPIDO00021060	0		TSHANG00028570	0.656484	TSHANG00022250	0		TPARAV00159420	0.0184707	TPARAV00007540	0
TTHERM_00627130	0.0878985	TTHERM_000073161	0		TMALAC00141200	3.93215	TMALAC00019270	0		TELLIO00118620	0.121125	TELLIO00016640	0		TPYRIF00246700	0.367725	TPYRIF00012660	0		TVORAX00033270	0	TVORAX00013400	0		TBOREA00192120	0.227206	TBOREA00012040	0		TSP00211570	0	TSP00030210	0		TEPIDO00120690	11.439	TEPIDO00021080	0		TSHANG00044080	0	TSHANG00022260	0		TPARAV00010000	0	TPARAV00007600	0
TTHERM_00760720	0.0391956	TTHERM_000073172	0		TMALAC00146250	0	TMALAC00019320	0		TELLIO00132430	0.0608015	TELLIO00016730	0		TPYRIF00248420	0	TPYRIF00012670	0		TVORAX00057180	0.0606836	TVORAX00013410	0		TBOREA00115050	0.0117299	TBOREA00012060	0		TSP00212060	0.0839135	TSP00030230	0		TEPIDO00206720	0	TEPIDO00021160	0		TSHANG00051400	0.0678207	TSHANG00022280	0		TPARAV00010030	0	TPARAV00007660	0
TTHERM_00998910	0.356974	TTHERM_000073252	0		TMALAC00154380	0	TMALAC00019370	0		TELLIO00139450	0.0315022	TELLIO00016740	0		TPYRIF00266770	2.6801	TPYRIF00012680	0		TVORAX00065670	0	TVORAX00013520	0		TBOREA00115080	0	TBOREA00012100	0		TSP00220650	0	TSP00030410	0		TEPIDO00137390	1.70246	TEPIDO00021320	0		TSHANG00058220	0.0212985	TSHANG00022360	0		TPARAV00045170	0	TPARAV00007720	0
TTHERM_01317370	0.136385	TTHERM_000074269	0		TMALAC00162460	0	TMALAC00019500	0		TELLIO00207380	0.0494732	TELLIO00016750	0		TPYRIF00007100	0.0525157	TPYRIF00012690	0		TVORAX00097060	0.0211679	TVORAX00013530	0		TBOREA00120650	0.419376	TBOREA00012110	0		TSP00226280	0.049941	TSP00030610	0		TEPIDO00085960	1.60019	TEPIDO00021550	0		TSHANG00102550	0.0254417	TSHANG00022500	0		TPARAV00045200	0	TPARAV00007750	0
TTHERM_00666820	0.130439	TTHERM_000074351	0		TMALAC00162470	2.05693	TMALAC00019510	0		TELLIO00226380	0	TELLIO00016840	0		TPYRIF00136030	0	TPYRIF00012730	0		TVORAX00097100	0.03779	TVORAX00013550	0		TBOREA00142810	0.0663041	TBOREA00012130	0		TSP00230160	0.752115	TSP00030690	0		TEPIDO00009320	0.56729	TEPIDO00021710	0		TSHANG00103700	0	TSHANG00022510	0		TPARAV00045210	0.979749	TPARAV00007760	0
TTHERM_00024080	1.20104	TTHERM_000074355	0		TMALAC00162490	0.174955	TMALAC00019940	0		TELLIO00045310	0	TELLIO00016860	0		TPYRIF00039550	0	TPYRIF00012740	0		TVORAX00097120	0.0192296	TVORAX00013560	0		TBOREA00162650	0	TBOREA00012170	0		TSP00240430	0	TSP00030710	0		TEPIDO00009330	2.58594	TEPIDO00021800	0		TSHANG00119350	0.508555	TSHANG00022520	0		TPARAV00075750	0	TPARAV00007770	0
TTHERM_00161860	92.6888	TTHERM_000074357	0		TMALAC00175170	0.894971	TMALAC00020140	0		TELLIO00055220	0	TELLIO00016940	0		TPYRIF00080530	0.0460879	TPYRIF00012770	0		TVORAX00097160	0	TVORAX00013600	0		TBOREA00183490	0.201426	TBOREA00012200	0		TSP00242600	0.0135164	TSP00030720	0		TEPIDO00021540	17.6013	TEPIDO00021810	0		TSHANG00119390	0.150109	TSHANG00022590	0		TPARAV00218160	0	TPARAV00007940	0
TTHERM_00265150	0.016779	TTHERM_000074409	0		TMALAC00192930	4.09054	TMALAC00020150	0		TELLIO00055250	0.013703	TELLIO00016960	0		TPYRIF00136070	0	TPYRIF00012780	0		TVORAX00097210	0	TVORAX00013620	0		TBOREA00180480	0	TBOREA00012210	0		TSP00049500	0.106937	TSP00030860	0		TEPIDO00099630	0.0773203	TEPIDO00021880	0		TSHANG00119440	0.0112089	TSHANG00022600	0		TPARAV00218230	0	TPARAV00008170	0
TTHERM_00283160	0	TTHERM_000074429	0		TMALAC00214260	0.259918	TMALAC00020220	0		TELLIO00162480	0.0162867	TELLIO00017000	0		TPYRIF00181390	0.0656664	TPYRIF00012790	0		TVORAX00097230	0	TVORAX00013950	0		TBOREA00017020	0.10265	TBOREA00012220	0		TSP00059750	0.204787	TSP00030870	0		TEPIDO00099640	39.0148	TEPIDO00021890	0		TSHANG00127290	0.235749	TSHANG00022610	0		TPARAV00250500	0	TPARAV00008200	0
TTHERM_00300370	2.44138	TTHERM_00007540	0		TMALAC00220510	4.02255	TMALAC00020430	0		TELLIO00196350	0.0111114	TELLIO00017200	0		TPYRIF00230010	0.0723168	TPYRIF00012810	0		TVORAX00097250	0	TVORAX00014040	0		TBOREA00018150	1.07867	TBOREA00012240	0		TSP00076990	0.444306	TSP00031140	0		TEPIDO00134360	269.549	TEPIDO00021970	0		TSHANG00177880	0.341715	TSHANG00022620	0		TPARAV00251540	0	TPARAV00008210	0
TTHERM_00440640	0.285738	TTHERM_000075699	0		TMALAC00239520	4.31981	TMALAC00020460	0		TELLIO00197040	0.0551653	TELLIO00017230	0		TPYRIF00248450	0.0894122	TPYRIF00012820	0		TVORAX00097320	0	TVORAX00014140	0		TBOREA00022890	0.282865	TBOREA00012260	0		TSP00106510	0.016032	TSP00031150	0		TEPIDO00137860	72.4685	TEPIDO00021980	0		TSHANG00179250	0.0666171	TSHANG00022630	0		TPARAV00252680	0	TPARAV00008230	0
TTHERM_00440660	2.32861	TTHERM_000075818	0		TMALAC00241810	0	TMALAC00020740	0		TELLIO00227010	0.0148141	TELLIO00017420	0		TPYRIF00218530	0	TPYRIF00012830	0		TVORAX00097360	0	TVORAX00014160	0		TBOREA00035450	0.488557	TBOREA00012280	0		TSP00181280	0.246943	TSP00031310	0		TEPIDO00029430	3.9807	TEPIDO00022010	0		TSHANG00119380	0	TSHANG00022660	0		TPARAV00253090	0	TPARAV00008240	0
TTHERM_00479080	0.0860331	TTHERM_000075879	0		TMALAC00220530	1.56703	TMALAC00020830	0		TELLIO00048270	0	TELLIO00017510	0		TPYRIF00230020	0	TPYRIF00012840	0		TVORAX00162510	0	TVORAX00014170	0		TBOREA00093150	0.663106	TBOREA00012320	0		TSP00190330	0.0132095	TSP00031750	0		TEPIDO00081670	2.77582	TEPIDO00022070	0		TSHANG00156750	0	TSHANG00022680	0		TPARAV00010010	0	TPARAV00008260	0
TTHERM_00561570	0.0347578	TTHERM_000075950	0		TMALAC00227870	0	TMALAC00020890	0		TELLIO00048280	0	TELLIO00017550	0		TPYRIF00039590	0.0521198	TPYRIF00012850	0		TVORAX00201300	0	TVORAX00014180	0		TBOREA00094760	1.27135	TBOREA00012350	0		TSP00212010	0.0353213	TSP00031760	0		TEPIDO00118450	0.0411294	TEPIDO00022090	0		TSHANG00021670	1.19506	TSHANG00022740	0		TPARAV00010020	0	TPARAV00008280	0
TTHERM_00561590	2.60984	TTHERM_000075961	0		TMALAC00023510	1.98293	TMALAC00021020	0		TELLIO00052250	0.130795	TELLIO00017670	0		TPYRIF00080510	0.0934071	TPYRIF00012860	0		TVORAX00206920	0.218333	TVORAX00014290	0		TBOREA00102140	0.419752	TBOREA00012380	0		TSP00226660	0.0163422	TSP00031890	0		TEPIDO00136220	8.21476	TEPIDO00022100	0		TSHANG00155510	0	TSHANG00022750	0		TPARAV00045140	0.30549	TPARAV00008310	0
TTHERM_00574250	0	TTHERM_000077259	0		TMALAC00000180	0.176704	TMALAC00021460	0		TELLIO00166000	0	TELLIO00017750	0		TPYRIF00173700	0.489524	TPYRIF00012910	0		TVORAX00230070	0	TVORAX00014600	0		TBOREA00102510	0.496026	TBOREA00012390	0		TSP00226670	0.0812766	TSP00032160	0		TEPIDO00155320	9.76061	TEPIDO00022230	0		TSHANG00036510	0.370409	TSHANG00022800	0		TPARAV00045240	0.119787	TPARAV00008340	0
TTHERM_00584900	0.0541999	TTHERM_000077369	0		TMALAC00117010	3.19589	TMALAC00021500	0		TELLIO00166020	0.163808	TELLIO00017760	0		TPYRIF00181400	0.0898857	TPYRIF00012920	0		TVORAX00033280	0	TVORAX00014770	0		TBOREA00107940	0.314385	TBOREA00012420	0		TSP00230620	0	TSP00032190	0		TEPIDO00130980	5.94203	TEPIDO00022370	0		TSHANG00036530	5.30185	TSHANG00022830	0		TPARAV00200810	0	TPARAV00008370	0
TTHERM_00592990	0	TTHERM_000078869	0		TMALAC00027700	0.0230418	TMALAC00021530	0		TELLIO00166040	0	TELLIO00017800	0		TPYRIF00229780	0	TPYRIF00012960	0		TVORAX00065680	0	TVORAX00014780	0		TBOREA00115290	0.182979	TBOREA00012440	0		TSP00235620	0.081646	TSP00033330	0		TEPIDO00131010	0.211555	TEPIDO00022410	0		TSHANG00133400	0.996166	TSHANG00022860	0		TPARAV00218210	0	TPARAV00008380	0
TTHERM_00593010	0.0255608	TTHERM_000078939	0		TMALAC00027710	0	TMALAC00021570	0		TELLIO00166050	0.109235	TELLIO00017840	0		TPYRIF00236760	0	TPYRIF00012970	0		TVORAX00097090	0.0338879	TVORAX00014800	0		TBOREA00118580	2.19396	TBOREA00012450	0		TSP00238660	0.0349909	TSP00033340	0		TEPIDO00131050	1.86951	TEPIDO00022440	0		TSHANG00151590	2.89618	TSHANG00022880	0		TPARAV00252370	0	TPARAV00008390	0
TTHERM_00593020	0	TTHERM_000079019	0		TMALAC00085820	0	TMALAC00021590	0		TELLIO00179130	0.0207447	TELLIO00017850	0		TPYRIF00080490	0.0699908	TPYRIF00013000	0		TVORAX00097170	0	TVORAX00014810	0		TBOREA00126080	0.244604	TBOREA00012500	0		TSP00246440	1.08054	TSP00033370	0		TEPIDO00150940	1.91263	TEPIDO00022450	0		TSHANG00151600	2.89108	TSHANG00022920	0		TPARAV00254270	0	TPARAV00008400	0
TTHERM_00624760	11.2389	TTHERM_000079049	0		TMALAC00085840	0.00811122	TMALAC00021670	0		TELLIO00089290	0.0879273	TELLIO00017860	0		TPYRIF00080150	0.379386	TPYRIF00013010	0		TVORAX00097200	0	TVORAX00014870	0		TBOREA00140050	0.35558	TBOREA00012510	0		TSP00247370	0.11153	TSP00033400	0		TEPIDO00158740	7.29549	TEPIDO00022460	0		TSHANG00162650	4.81797	TSHANG00022950	0		TPARAV00045110	0	TPARAV00008410	0
TTHERM_00630560	0.0380911	TTHERM_000079058	0		TMALAC00153420	0	TMALAC00022630	0		TELLIO00089300	0.0260127	TELLIO00017870	0		TPYRIF00246880	24.9338	TPYRIF00013020	0		TVORAX00097220	0	TVORAX00015040	0		TBOREA00141770	0.378888	TBOREA00012520	0		TSP00049510	0	TSP00033410	0		TEPIDO00010820	0.28233	TEPIDO00022490	0		TSHANG00204830	0.0306074	TSHANG00022970	0		TPARAV00045160	0.424671	TPARAV00008430	0
TTHERM_00630580	2.80889	TTHERM_000079059	0		TMALAC00153480	0.00737266	TMALAC00022640	0		TELLIO00089310	0.0105851	TELLIO00017990	0		TPYRIF00248430	0.0481438	TPYRIF00013030	0		TVORAX00097240	0	TVORAX00015090	0		TBOREA00160450	0.121258	TBOREA00012580	0		TSP00209960	0.100451	TSP00033710	0		TEPIDO00010890	0.489868	TEPIDO00022650	0		TSHANG00112910	0	TSHANG00023030	0		TPARAV00075740	0	TPARAV00008450	0
TTHERM_00661580	8.44364	TTHERM_000079454	0		TMALAC00153510	0.067453	TMALAC00022840	0		TELLIO00089330	0.0930716	TELLIO00018000	0		TPYRIF00080470	0.15472	TPYRIF00013040	0		TVORAX00097310	0.0334891	TVORAX00015150	0		TBOREA00161760	0.697299	TBOREA00012600	0		TSP00181290	0.112159	TSP00034330	0		TEPIDO00088690	0.301412	TEPIDO00022810	0		TSHANG00155520	0.0316394	TSHANG00023050	0		TPARAV00138480	0.83701	TPARAV00008500	0
TTHERM_00661590	2.11039	TTHERM_000079455	0		TMALAC00153520	0	TMALAC00022910	0		TELLIO00089360	0	TELLIO00018010	0		TPYRIF00017210	1.40208	TPYRIF00013090	0		TVORAX00153880	0.133057	TVORAX00015270	0		TBOREA00170070	0.221126	TBOREA00012610	0		TSP00212000	0	TSP00034390	0		TEPIDO00201720	0.103473	TEPIDO00022820	0		TSHANG00208210	0	TSHANG00023140	0		TPARAV00142460	0.0334623	TPARAV00008510	0
TTHERM_00683350	2.61043	TTHERM_000079456	0		TMALAC00153530	0.0413975	TMALAC00022920	0		TELLIO00136020	0.222256	TELLIO00018050	0		TPYRIF00018590	1.32901	TPYRIF00013100	0		TVORAX00206910	0.273439	TVORAX00015280	0		TBOREA00182240	0.142072	TBOREA00012620	0		TSP00218660	0.027573	TSP00034420	0		TEPIDO00201740	0.288832	TEPIDO00022840	0		TSHANG00210420	0	TSHANG00023150	0		TPARAV00224990	0.0152835	TPARAV00008520	0
TTHERM_00916430	0.0326318	TTHERM_000079457	0		TMALAC00153580	0.018657	TMALAC00022940	0		TELLIO00108310	0	TELLIO00018060	0		TPYRIF00040960	2.20477	TPYRIF00013120	0		TVORAX00220980	0	TVORAX00015300	0		TBOREA00186800	0.215546	TBOREA00012640	0		TSP00222930	0	TSP00034450	0		TEPIDO00204570	0.170088	TEPIDO00023110	0		TSHANG00203500	0	TSHANG00023230	0		TPARAV00250730	0	TPARAV00008530	0
TTHERM_00998800	8.74419	TTHERM_000079458	0		TMALAC00153610	0.0191736	TMALAC00023060	0		TELLIO00192190	0	TELLIO00018130	0		TPYRIF00044740	6.40942	TPYRIF00013300	0		TVORAX00222710	0	TVORAX00015310	0		TBOREA00192990	0.32691	TBOREA00012690	0		TSP00230200	0.0199533	TSP00034490	0		TEPIDO00201710	0.0983813	TEPIDO00023120	0		TSHANG00203510	0.0822512	TSHANG00023410	0		TPARAV00201250	1.7686	TPARAV00008640	0
TTHERM_01009850	0	TTHERM_000079488	0		TMALAC00216370	0	TMALAC00023200	0		TELLIO00205670	0	TELLIO00018140	0		TPYRIF00047240	2.02123	TPYRIF00013350	0		TVORAX00230040	0	TVORAX00015320	0		TBOREA00196020	0.358276	TBOREA00012710	0		TSP00230640	0	TSP00034650	0		TEPIDO00006010	0.298144	TEPIDO00023220	0		TSHANG00090350	0.263988	TSHANG00023620	0		TPARAV00012560	0	TPARAV00008680	0
TTHERM_01194710	0.0726017	TTHERM_000079489	0		TMALAC00140150	0.138639	TMALAC00023210	0		TELLIO00207350	0.084627	TELLIO00018170	0		TPYRIF00047970	4.06357	TPYRIF00013390	0		TVORAX00250260	0	TVORAX00015400	0		TBOREA00202150	0.48721	TBOREA00012720	0		TSP00232710	0	TSP00034720	0		TEPIDO00006020	0.926891	TEPIDO00023470	0		TSHANG00090360	0.46164	TSHANG00023700	0		TPARAV00012570	0	TPARAV00008760	0
TTHERM_01358410	3.26991	TTHERM_000079699	0		TMALAC00153460	0.0240402	TMALAC00023230	0		TELLIO00207420	0	TELLIO00018190	0		TPYRIF00083050	3.22766	TPYRIF00013420	0		TVORAX00097110	0.0158395	TVORAX00015410	0		TBOREA00205030	1.79113	TBOREA00012750	0		TSP00233290	0.038333	TSP00034820	0		TEPIDO00086090	0.335312	TEPIDO00023640	0		TSHANG00107260	0.0152685	TSHANG00023720	0		TPARAV00218200	0	TPARAV00008770	0
TTHERM_00372609	0.0404334	TTHERM_000079948	0		TMALAC00153490	0.136284	TMALAC00023440	0		TELLIO00200920	0.143945	TELLIO00018280	0		TPYRIF00100520	6.66595	TPYRIF00013470	0		TVORAX00206250	0.0541381	TVORAX00015420	0		TBOREA00139720	0.376439	TBOREA00012770	0		TSP00233450	0.0215814	TSP00034830	0		TEPIDO00133140	0.579889	TEPIDO00023690	0		TSHANG00187660	0.310636	TSHANG00023730	0		TPARAV00045190	0	TPARAV00008880	0
TTHERM_00785880	7.24438	TTHERM_000079949	0		TMALAC00153590	0	TMALAC00023560	0		TELLIO00008360	0.0233584	TELLIO00018330	0		TPYRIF00140700	3.25111	TPYRIF00013510	0		TVORAX00211510	0.952319	TVORAX00015440	0		TBOREA00066810	0	TBOREA00012900	0		TSP00236890	0.0397552	TSP00034890	0		TEPIDO00014160	0.3932	TEPIDO00023700	0		TSHANG00187680	0.0564718	TSHANG00023940	0		TPARAV00200800	0	TPARAV00008890	0
TTHERM_00069360	6.00992	TTHERM_000081099	0		TMALAC00153620	0	TMALAC00023710	0		TELLIO00008380	0.031532	TELLIO00018400	0		TPYRIF00141370	11.5978	TPYRIF00013530	0		TVORAX00220970	0.22893	TVORAX00015450	0		TBOREA00075180	0.0221538	TBOREA00012920	0		TSP00241780	0	TSP00034900	0		TEPIDO00014170	0.304885	TEPIDO00023710	0		TSHANG00146530	0.376828	TSHANG00024010	0		TPARAV00045180	0	TPARAV00008920	0
TTHERM_000198199	0.0249974	TTHERM_000082269	0		TMALAC00153630	0	TMALAC00023880	0		TELLIO00036150	0.36166	TELLIO00018420	0		TPYRIF00143890	8.93207	TPYRIF00013560	0		TVORAX00065750	0	TVORAX00015460	0		TBOREA00092810	0	TBOREA00012940	0		TSP00164830	0	TSP00034930	0		TEPIDO00086080	2.61742	TEPIDO00023730	0		TSHANG00190580	0.355819	TSHANG00024070	0		TPARAV00231670	0	TPARAV00008950	0
TTHERM_001008722	0.00966064	TTHERM_000083329	0		TMALAC00153680	0	TMALAC00023940	0		TELLIO00072800	0	TELLIO00018430	0		TPYRIF00148620	2.83326	TPYRIF00013580	0		TVORAX00097260	0	TVORAX00015480	0		TBOREA00092830	0.0558854	TBOREA00012970	0		TSP00007110	1.92367	TSP00035100	0		TEPIDO00051270	2.16028	TEPIDO00023740	0		TSHANG00124810	211.48	TSHANG00024190	0		TPARAV00240680	0	TPARAV00008960	0
TTHERM_001008780	2.5373	TTHERM_000083478	0		TMALAC00216360	0	TMALAC00023970	0		TELLIO00118390	0	TELLIO00018440	0		TPYRIF00149050	2.84132	TPYRIF00013590	0		TVORAX00097350	0.0766411	TVORAX00015490	0		TBOREA00092850	0	TBOREA00012980	0		TSP00010400	9.454	TSP00035140	0		TEPIDO00059940	1.75858	TEPIDO00023900	0		TSHANG00176450	35.3267	TSHANG00024210	0		TPARAV00218190	0	TPARAV00009010	0
TTHERM_001009993	0.0541068	TTHERM_000083479	0		TMALAC00220120	0.0244341	TMALAC00024220	0		TELLIO00127450	0	TELLIO00018470	0		TPYRIF00178080	4.19699	TPYRIF00013600	0		TVORAX00201310	0	TVORAX00015500	0		TBOREA00131960	0.0974541	TBOREA00013030	0		TSP00024600	1.47478	TSP00035150	0		TEPIDO00152380	1.91621	TEPIDO00024000	0		TSHANG00186310	3.89663	TSHANG00024450	0		TPARAV00114760	7.05107	TPARAV00009030	0
TTHERM_001312320	0.00784428	TTHERM_000083509	0		TMALAC00220150	0.0410175	TMALAC00024230	0		TELLIO00159140	0.20178	TELLIO00018490	0		TPYRIF00183480	1.94627	TPYRIF00013610	0		TVORAX00249880	0	TVORAX00015520	0		TBOREA00149030	0.0401286	TBOREA00013040	0		TSP00035970	7.8776	TSP00035160	0		TEPIDO00152400	1.91119	TEPIDO00024050	0		TSHANG00190570	0.0457553	TSHANG00024460	0		TPARAV00202060	0.148736	TPARAV00009100	0
TTHERM_001537659	0.0148807	TTHERM_000083539	0		TMALAC00126370	0.199877	TMALAC00024300	0		TELLIO00167710	11.3424	TELLIO00018500	0		TPYRIF00189560	1.81019	TPYRIF00013660	0		TVORAX00097190	0	TVORAX00015530	0		TBOREA00149040	0.0297228	TBOREA00013120	0		TSP00037300	0.363304	TSP00035330	0		TEPIDO00028950	0.599014	TEPIDO00024140	0		TSHANG00075550	0	TSHANG00024560	0		TPARAV00224980	0	TPARAV00009130	0
TTHERM_00198130	0	TTHERM_000083599	0		TMALAC00155980	0.00847224	TMALAC00024330	0		TELLIO00194940	0.0151184	TELLIO00018570	0		TPYRIF00194910	0.153628	TPYRIF00013840	0		TVORAX00097340	0	TVORAX00015540	0		TBOREA00149050	0.0152236	TBOREA00013150	0		TSP00062240	3.08192	TSP00035430	0		TEPIDO00012640	0.712528	TEPIDO00024270	0		TSHANG00176460	0.0308844	TSHANG00024820	0		TPARAV00253080	0	TPARAV00009140	0
TTHERM_00198150	0.24554	TTHERM_000083849	0		TMALAC00237010	0	TMALAC00024340	0		TELLIO00195000	5.0789	TELLIO00018620	0		TPYRIF00207790	8.74494	TPYRIF00014150	0		TVORAX00201320	0	TVORAX00015550	0		TBOREA00149060	0.0162373	TBOREA00013220	0		TSP00062600	7.46756	TSP00035590	0		TEPIDO00012650	0.862457	TEPIDO00024290	0		TSHANG00025650	0	TSHANG00025070	0		TPARAV00200840	0	TPARAV00009150	0
TTHERM_002653472	0.229696	TTHERM_000083899	0		TMALAC00153390	0	TMALAC00024490	0		TELLIO00219440	0	TELLIO00018640	0		TPYRIF00237590	1.41653	TPYRIF00014160	0		TVORAX00097130	0	TVORAX00015560	0		TBOREA00149070	0.580165	TBOREA00013310	0		TSP00066760	1.37286	TSP00035840	0		TEPIDO00141310	0.0819718	TEPIDO00024810	0		TSHANG00003410	0	TSHANG00025430	0		TPARAV00158880	0.018648	TPARAV00009180	0
TTHERM_00344210	0	TTHERM_000083909	0		TMALAC00160370	0	TMALAC00024570	0		TELLIO00219610	0.298759	TELLIO00018750	0		TPYRIF00239500	1.51839	TPYRIF00014170	0		TVORAX00097270	0	TVORAX00015690	0		TBOREA00149090	0.00909601	TBOREA00013340	0		TSP00075670	0.863882	TSP00035900	0		TEPIDO00141320	0.21086	TEPIDO00024820	0		TSHANG00014930	126.093	TSHANG00025470	0		TPARAV00159020	0	TPARAV00009210	0
TTHERM_00488290	0	TTHERM_000083949	0		TMALAC00153500	0.032038	TMALAC00024580	0		TELLIO00219620	1.52313	TELLIO00018760	0		TPYRIF00249210	3.72544	TPYRIF00014180	0		TVORAX00214470	0	TVORAX00015840	0		TBOREA00182160	0.281976	TBOREA00013360	0		TSP00089040	1.05766	TSP00035920	0		TEPIDO00008290	1.62719	TEPIDO00024920	0		TSHANG00020320	5.30018	TSHANG00025490	0		TPARAV00159040	0.091002	TPARAV00009260	0
TTHERM_00491040	0.189169	TTHERM_000085058	0		TMALAC00153670	0.0336394	TMALAC00024600	0		TELLIO00227920	0.0503845	TELLIO00018770	0		TPYRIF00256770	2.71721	TPYRIF00014190	0		TVORAX00250250	0	TVORAX00015850	0		TBOREA00092800	0	TBOREA00013390	0		TSP00108890	2.59864	TSP00036520	0		TEPIDO00055650	44.8823	TEPIDO00024930	0		TSHANG00120790	0.0342679	TSHANG00025520	0		TPARAV00008300	0.758184	TPARAV00009280	0
TTHERM_01008670	0.389611	TTHERM_000085059	0		TMALAC00153660	0.00881287	TMALAC00024940	0		TELLIO00106990	0.0653912	TELLIO00018780	0		TPYRIF00265760	4.81536	TPYRIF00014220	0		TVORAX00101350	1.65347	TVORAX00015860	0		TBOREA00155240	0	TBOREA00013520	0		TSP00114720	2.9695	TSP00036670	0		TEPIDO00087810	8.67512	TEPIDO00025070	0		TSHANG00126170	53.8055	TSHANG00025530	0		TPARAV00008320	0.432255	TPARAV00009290	0
TTHERM_01008680	0.0309141	TTHERM_000085119	0		TMALAC00220110	0.0754353	TMALAC00025040	0		TELLIO00228970	0.203897	TELLIO00018790	0		TPYRIF00128530	2.12484	TPYRIF00014240	0		TVORAX00031820	0.77623	TVORAX00015870	0		TBOREA00155250	0.0353149	TBOREA00013530	0		TSP00115130	1.85056	TSP00037030	0		TEPIDO00124990	48.8188	TEPIDO00025350	0		TSHANG00134710	0.56854	TSHANG00025560	0		TPARAV00022650	0.166633	TPARAV00009300	0
TTHERM_01008720	0.0921818	TTHERM_000085189	0		TMALAC00097200	0.475711	TMALAC00025140	0		TELLIO00014740	0.0656399	TELLIO00018800	0		TPYRIF00224520	1.98652	TPYRIF00014340	0		TVORAX00031830	0.357946	TVORAX00015940	0		TBOREA00135810	0	TBOREA00013610	0		TSP00137330	9.07262	TSP00037070	0		TEPIDO00181110	6.22197	TEPIDO00025420	0		TSHANG00134730	0.0661795	TSHANG00025600	0		TPARAV00095130	0	TPARAV00009310	0
TTHERM_01008770	0	TTHERM_000085199	0		TMALAC00097210	0	TMALAC00025270	0		TELLIO00014770	0.554955	TELLIO00018820	0		TPYRIF00043520	0	TPYRIF00014690	0		TVORAX00069980	0.0379746	TVORAX00015990	0		TBOREA00149080	0.0167855	TBOREA00013630	0		TSP00140190	1.14836	TSP00037270	0		TEPIDO00117090	14.8263	TEPIDO00025490	0		TSHANG00167840	0.30261	TSHANG00025670	0		TPARAV00095140	3.38855	TPARAV00009330	0
TTHERM_01008780	0	TTHERM_000085249	0		TMALAC00187420	0.0932317	TMALAC00025310	0		TELLIO00096680	0.913991	TELLIO00018860	0		TPYRIF00101070	0.200995	TPYRIF00014700	0		TVORAX00069990	0	TVORAX00016000	0		TBOREA00092840	0	TBOREA00013660	0		TSP00170150	0.32751	TSP00037400	0		TEPIDO00144510	17.7572	TEPIDO00025690	0		TSHANG00167850	6.97252	TSHANG00025780	0		TPARAV00135190	0	TPARAV00009350	0
TTHERM_01076900	1.08266	TTHERM_000085308	0		TMALAC00236980	0.0187018	TMALAC00025430	0		TELLIO00096690	0.155215	TELLIO00018880	0		TPYRIF00101180	0	TPYRIF00014720	0		TVORAX00070010	0.060089	TVORAX00016010	0		TBOREA00149100	0	TBOREA00013740	0		TSP00176370	1.23067	TSP00037500	0		TEPIDO00117110	7.34465	TEPIDO00025760	0		TSHANG00026960	0.0376351	TSHANG00025900	0		TPARAV00135200	0.170283	TPARAV00009380	0
TTHERM_01081630	0.997394	TTHERM_000085309	0		TMALAC00247200	0	TMALAC00025560	0		TELLIO00096700	14.585	TELLIO00018910	0		TPYRIF00121380	0.0566124	TPYRIF00015030	0		TVORAX00101380	0	TVORAX00016080	0		TBOREA00149110	0	TBOREA00013770	0		TSP00186640	1.24644	TSP00037780	0		TEPIDO00042320	1.2698	TEPIDO00025770	0		TSHANG00026840	0	TSHANG00025950	0		TPARAV00135210	2.10661	TPARAV00009410	0
TTHERM_01312370	0.0154746	TTHERM_000085439	0		TMALAC00036620	0.705021	TMALAC00025570	0		TELLIO00110040	11.8947	TELLIO00018930	0		TPYRIF00223120	0.0960897	TPYRIF00015120	0		TVORAX00113040	0	TVORAX00016100	0		TBOREA00025920	1.28849	TBOREA00013860	0		TSP00192570	1.41402	TSP00037790	0		TEPIDO00042330	0.0690044	TEPIDO00025840	0		TSHANG00088470	0	TSHANG00025980	0		TPARAV00138050	4.46975	TPARAV00009420	0
TTHERM_000622658	0.016507	TTHERM_00008560	0		TMALAC00041520	0.869157	TMALAC00025600	0		TELLIO00156570	3.13823	TELLIO00018940	0		TPYRIF00043530	0	TPYRIF00015160	0		TVORAX00113060	0.967362	TVORAX00016120	0		TBOREA00025930	0	TBOREA00013950	0		TSP00214060	3.30519	TSP00038020	0		TEPIDO00035230	0.364013	TEPIDO00025900	0		TSHANG00158820	0	TSHANG00026000	0		TPARAV00154720	44.4875	TPARAV00009470	0
TTHERM_01265060	0.167056	TTHERM_000085618	0		TMALAC00073690	0.0219047	TMALAC00025610	0		TELLIO00226110	11.1117	TELLIO00018950	0		TPYRIF00101060	0.118821	TPYRIF00015190	0		TVORAX00177670	0.00858437	TVORAX00016240	0		TBOREA00025950	0.0766383	TBOREA00013980	0		TSP00218530	2.61156	TSP00038150	0		TEPIDO00000840	9.6403	TEPIDO00025920	0		TSHANG00158830	0.197808	TSHANG00026090	0		TPARAV00160770	0	TPARAV00009500	0
TTHERM_000654019	1.12494	TTHERM_000085619	0		TMALAC00091140	0.0271668	TMALAC00025910	0		TELLIO00226120	1.07605	TELLIO00018970	0		TPYRIF00101080	0	TPYRIF00015200	0		TVORAX00070020	7.4772	TVORAX00016290	0		TBOREA00025960	0.352658	TBOREA00014290	0		TSP00222760	2.45886	TSP00038320	0		TEPIDO00007310	40.0598	TEPIDO00026100	0		TSHANG00002380	0.19998	TSHANG00026170	0		TPARAV00203710	2.61147	TPARAV00009530	0
TTHERM_001075703	0.0350506	TTHERM_000085668	0		TMALAC00093850	0.0686083	TMALAC00026100	0		TELLIO00064240	0	TELLIO00018980	0		TPYRIF00101120	0	TPYRIF00015250	0		TVORAX00245580	0	TVORAX00016350	0		TBOREA00037760	0.0422201	TBOREA00014370	0		TSP00234870	23.73	TSP00038430	0		TEPIDO00012320	2.86036	TEPIDO00026110	0		TSHANG00002390	0	TSHANG00026400	0		TPARAV00220760	1.07257	TPARAV00009540	0
TTHERM_00492410	10.8499	TTHERM_000085669	0		TMALAC00100350	0.12662	TMALAC00026160	0		TELLIO00063160	2.36956	TELLIO00019000	0		TPYRIF00101130	0	TPYRIF00015270	0		TVORAX00049800	0.253621	TVORAX00016580	0		TBOREA00037800	0.0109464	TBOREA00014520	0		TSP00236000	23.3759	TSP00038920	0		TEPIDO00064800	1.30212	TEPIDO00026290	0		TSHANG00022640	0.0585496	TSHANG00026490	0		TPARAV00135180	0.0630518	TPARAV00009660	0
TTHERM_00654050	1.8333	TTHERM_000086777	0		TMALAC00113080	0.312333	TMALAC00026230	0		TELLIO00145240	0	TELLIO00019040	0		TPYRIF00101170	0	TPYRIF00015550	0		TVORAX00216020	0	TVORAX00016640	0		TBOREA00113050	0.511061	TBOREA00014530	0		TSP00236050	15.1078	TSP00038950	0		TEPIDO00076070	5.41688	TEPIDO00026510	0		TSHANG00022670	0	TSHANG00026560	0		TPARAV00068740	0.679097	TPARAV00009670	0
TTHERM_00491010	0.158561	TTHERM_000086778	0		TMALAC00125390	0.616504	TMALAC00026310	0		TELLIO00161870	183.248	TELLIO00019050	0		TPYRIF00101190	0	TPYRIF00015580	0		TVORAX00049840	0	TVORAX00016790	0		TBOREA00113080	4.01456	TBOREA00014540	0		TSP00083410	0.0372559	TSP00038960	0		TEPIDO00104630	13.6391	TEPIDO00026520	0		TSHANG00022690	0.0148029	TSHANG00026570	0		TPARAV00095110	0	TPARAV00009750	0
TTHERM_00491020	0.102597	TTHERM_000086779	0		TMALAC00127620	0.117969	TMALAC00026320	0		TELLIO00161880	0	TELLIO00019130	0		TPYRIF00121390	0	TPYRIF00015630	0		TVORAX00173990	0.0464386	TVORAX00016900	0		TBOREA00144260	0	TBOREA00014550	0		TSP00099940	0.185121	TSP00038970	0		TEPIDO00113610	4.2889	TEPIDO00026630	0		TSHANG00022700	0	TSHANG00026580	0		TPARAV00203670	0	TPARAV00009810	0
TTHERM_01008760	0	TTHERM_000086809	0		TMALAC00145660	0.164285	TMALAC00026350	0		TELLIO00045220	0.200965	TELLIO00019140	0		TPYRIF00163050	0	TPYRIF00015640	0		TVORAX00191980	0.0200769	TVORAX00017060	0		TBOREA00144290	0	TBOREA00014560	0		TSP00111610	0.22224	TSP00039010	0		TEPIDO00184320	9.88203	TEPIDO00026730	0		TSHANG00165130	0.275555	TSHANG00026590	0		TPARAV00203680	0	TPARAV00009830	0
TTHERM_001010049	0.267827	TTHERM_000086819	0		TMALAC00159850	0.150911	TMALAC00026360	0		TELLIO00223900	0.0460845	TELLIO00019150	0		TPYRIF00223110	0.100921	TPYRIF00015650	0		TVORAX00223250	0	TVORAX00017080	0		TBOREA00162920	0.99045	TBOREA00014570	0		TSP00111620	0.0258385	TSP00039580	0		TEPIDO00205120	0.946442	TEPIDO00026740	0		TSHANG00156870	0.318407	TSHANG00026600	0		TPARAV00072350	0.152753	TPARAV00009890	0
TTHERM_001076837	0	TTHERM_000086849	0		TMALAC00168470	0.01718	TMALAC00026600	0		TELLIO00161790	0	TELLIO00019170	0		TPYRIF00076570	4.97276	TPYRIF00015980	0		TVORAX00026330	0.0886569	TVORAX00017090	0		TBOREA00162930	0	TBOREA00014590	0		TSP00122680	0.0273593	TSP00039690	0		TEPIDO00205570	0.422137	TEPIDO00026760	0		TSHANG00156900	0	TSHANG00026610	0		TPARAV00072360	0.0277297	TPARAV00009900	0
TTHERM_001076853	0.0101357	TTHERM_000086929	0		TMALAC00174520	1.53799	TMALAC00026700	0		TELLIO00019490	40.4498	TELLIO00019180	0		TPYRIF00085610	0.662227	TPYRIF00016100	0		TVORAX00045200	0.643709	TVORAX00017160	0		TBOREA00162960	0.0271513	TBOREA00014800	0		TSP00122710	0.123679	TSP00039850	0		TEPIDO00013640	0.722468	TEPIDO00026850	0		TSHANG00156910	0.0279557	TSHANG00026740	0		TPARAV00072380	0	TPARAV00009920	0
TTHERM_001076869	0.0182849	TTHERM_000086967	0		TMALAC00181000	0.212718	TMALAC00026710	0		TELLIO00021160	53.2413	TELLIO00019190	0		TPYRIF00159890	1.94656	TPYRIF00016110	0		TVORAX00057130	19.5673	TVORAX00017200	0		TBOREA00197230	0.323152	TBOREA00014900	0		TSP00122720	0.0366065	TSP00039860	0		TEPIDO00024110	1.43662	TEPIDO00026890	0		TSHANG00097050	0.189314	TSHANG00026800	0		TPARAV00072410	0.11222	TPARAV00009940	0
TTHERM_01011060	0	TTHERM_000086969	0		TMALAC00181040	0.0817182	TMALAC00026870	0		TELLIO00033340	95.7448	TELLIO00019230	0		TPYRIF00219420	0.340564	TPYRIF00016130	0		TVORAX00086080	4.16216	TVORAX00017240	0		TBOREA00197240	0.536679	TBOREA00014920	0		TSP00122730	0.0439164	TSP00039880	0		TEPIDO00059170	2.3465	TEPIDO00026940	0		TSHANG00120490	0.024305	TSHANG00026930	0		TPARAV00072420	0.0259044	TPARAV00009950	0
TTHERM_01081790	0.19984	TTHERM_000088099	0		TMALAC00187380	0.0799653	TMALAC00027100	0		TELLIO00033350	1.05535	TELLIO00019250	0		TPYRIF00219430	1.86334	TPYRIF00016150	0		TVORAX00086090	0.114943	TVORAX00017400	0		TBOREA00200670	0	TBOREA00015000	0		TSP00122750	0.0784444	TSP00039900	0		TEPIDO00169430	0.121997	TEPIDO00027050	0		TSHANG00099850	0	TSHANG00026990	0		TPARAV00072430	0.0622965	TPARAV00009980	0
TTHERM_01292210	0	TTHERM_000089169	0		TMALAC00192330	0.292561	TMALAC00027120	0		TELLIO00047380	46.5173	TELLIO00019260	0		TPYRIF00224590	6.33902	TPYRIF00016160	0		TVORAX00098790	0	TVORAX00017510	0		TBOREA00206340	0.335082	TBOREA00015210	0		TSP00122760	0.065592	TSP00040250	0		TEPIDO00169450	0.0743653	TEPIDO00027060	0		TSHANG00149020	0	TSHANG00027020	0		TPARAV00072450	0.17522	TPARAV00009990	0
TTHERM_01585460	0.0884882	TTHERM_000090289	0		TMALAC00192370	1.3505	TMALAC00027150	0		TELLIO00059430	89.2527	TELLIO00019300	0		TPYRIF00219400	0	TPYRIF00016280	0		TVORAX00117480	12.3182	TVORAX00017530	0		TBOREA00037790	0	TBOREA00015240	0		TSP00134250	0.0187287	TSP00040290	0		TEPIDO00089770	1.05989	TEPIDO00027150	0		TSHANG00194180	0	TSHANG00027060	0		TPARAV00072460	0.243472	TPARAV00010070	0
TTHERM_00420350	0.0880929	TTHERM_000090319	0		TMALAC00202840	0.143218	TMALAC00027160	0		TELLIO00093840	0	TELLIO00019330	0		TPYRIF00014250	0.336334	TPYRIF00016300	0		TVORAX00127720	9.45908	TVORAX00017560	0		TBOREA00172280	0.0370724	TBOREA00015370	0		TSP00170080	0.299473	TSP00040460	0		TEPIDO00169390	2.15746	TEPIDO00027230	0		TSHANG00200290	0	TSHANG00027120	0		TPARAV00101660	2.74358	TPARAV00010080	0
TTHERM_01075750	0	TTHERM_000090329	0		TMALAC00202890	0.0150365	TMALAC00027460	0		TELLIO00124160	22.2017	TELLIO00019340	0		TPYRIF00014260	0	TPYRIF00016320	0		TVORAX00127790	0.179602	TVORAX00017630	0		TBOREA00172290	0.0824404	TBOREA00015390	0		TSP00211610	0	TSP00040470	0		TEPIDO00013630	0.226482	TEPIDO00027310	0		TSHANG00099860	0	TSHANG00027730	0		TPARAV00165650	0.17139	TPARAV00010090	0
TTHERM_001081609	0.38865	TTHERM_000090428	0		TMALAC00206050	0.0557465	TMALAC00027470	0		TELLIO00203970	1.05535	TELLIO00019350	0		TPYRIF00073200	0	TPYRIF00016390	0		TVORAX00135350	0.712556	TVORAX00017650	0		TBOREA00172270	0.0459902	TBOREA00015570	0		TSP00211620	0	TSP00040570	0		TEPIDO00149750	0.813313	TEPIDO00027340	0		TSHANG00143410	0.0698527	TSHANG00027800	0		TPARAV00170790	0.208801	TPARAV00010130	0
TTHERM_002653471	0.382312	TTHERM_000091449	0		TMALAC00209630	1.56034	TMALAC00027490	0		TELLIO00203980	8.67147	TELLIO00019360	0		TPYRIF00073210	1.3978	TPYRIF00016410	0		TVORAX00200920	1.19259	TVORAX00017660	0		TBOREA00023640	0.0416116	TBOREA00015800	0		TSP00134260	0.0952424	TSP00040660	0		TEPIDO00070100	5.74085	TEPIDO00027460	0		TSHANG00143420	0.0327434	TSHANG00027940	0		TPARAV00170810	18.1904	TPARAV00010140	0
TTHERM_01312310	1.06646	TTHERM_000091489	0		TMALAC00212110	0.215837	TMALAC00027500	0		TELLIO00066040	0.0520161	TELLIO00019420	0		TPYRIF00117460	0.121868	TPYRIF00016450	0		TVORAX00200930	0	TVORAX00017670	0		TBOREA00058630	0	TBOREA00015910	0		TSP00122690	0.50104	TSP00040700	0		TEPIDO00172850	0.16015	TEPIDO00027480	0		TSHANG00149080	0	TSHANG00028210	0		TPARAV00194860	4.88924	TPARAV00010170	0
TTHERM_001081803	0	TTHERM_000091539	0		TMALAC00219890	0.251286	TMALAC00027600	0		TELLIO00017440	0.0320365	TELLIO00019430	0		TPYRIF00117480	2.50085	TPYRIF00016660	0		TVORAX00200940	0.118561	TVORAX00017680	0		TBOREA00162130	0.0300622	TBOREA00016040	0		TSP00180290	0	TSP00040790	0		TEPIDO00027260	43.6041	TEPIDO00027520	0		TSHANG00149110	0.0451083	TSHANG00028300	0		TPARAV00242310	14.8112	TPARAV00010290	0
TTHERM_01290190	0.214263	TTHERM_000091609	0		TMALAC00235890	0.0983989	TMALAC00027680	0		TELLIO00017470	0	TELLIO00019460	0		TPYRIF00117510	0.0569951	TPYRIF00016720	0		TVORAX00200950	0	TVORAX00017720	0		TBOREA00183820	0	TBOREA00016070	0		TSP00180310	0.0172804	TSP00041080	0		TEPIDO00027270	3.19092	TEPIDO00027730	0		TSHANG00149120	0.0743017	TSHANG00028380	0		TPARAV00242940	23.8935	TPARAV00010400	0
TTHERM_01585450	0	TTHERM_000091689	0		TMALAC00237440	0.0437975	TMALAC00027750	0		TELLIO00017480	0	TELLIO00019470	0		TPYRIF00114720	1.05762	TPYRIF00016880	0		TVORAX00200960	0	TVORAX00017750	0		TBOREA00191300	0.024514	TBOREA00016130	0		TSP00211640	0.218599	TSP00041180	0		TEPIDO00053640	11.031	TEPIDO00027840	0		TSHANG00181170	0	TSHANG00028470	0		TPARAV00243480	20.3108	TPARAV00010430	0
TTHERM_01619820	0	TTHERM_000091749	0		TMALAC00246310	0.0470857	TMALAC00027810	0		TELLIO00017490	0.0289514	TELLIO00019480	0		TPYRIF00114730	24.9242	TPYRIF00016920	0		TVORAX00205520	9.30602	TVORAX00017760	0		TBOREA00191310	0	TBOREA00016140	0		TSP00211650	0.0769338	TSP00041240	0		TEPIDO00122030	0.999068	TEPIDO00028000	0		TSHANG00194480	0.0172074	TSHANG00028520	0		TPARAV00243490	0.716959	TPARAV00010460	0
TTHERM_01537660	0	TTHERM_000091779	0		TMALAC00041490	0.128574	TMALAC00027820	0		TELLIO00017500	0	TELLIO00019510	0		TPYRIF00211930	0	TPYRIF00016990	0		TVORAX00205530	4.27343	TVORAX00017770	0		TBOREA00192590	0	TBOREA00016290	0		TSP00122700	0.862103	TSP00041380	0		TEPIDO00053630	1.03862	TEPIDO00028060	0		TSHANG00205880	0	TSHANG00028530	0		TPARAV00252440	0.026433	TPARAV00010470	0
TTHERM_01901130	1.51872	TTHERM_000092856	0		TMALAC00041510	0.25896	TMALAC00027850	0		TELLIO00017520	0	TELLIO00019610	0		TPYRIF00114740	0.641674	TPYRIF00017000	0		TVORAX00233840	0.645648	TVORAX00017780	0		TBOREA00014910	0	TBOREA00016300	0		TSP00035180	3.52751	TSP00041520	0		TEPIDO00006200	6.6943	TEPIDO00028110	0		TSHANG00149040	0	TSHANG00028580	0		TPARAV00252450	0	TPARAV00010490	0
TTHERM_00746850	1.26369	TTHERM_000092859	0		TMALAC00127610	0	TMALAC00027930	0		TELLIO00054350	0	TELLIO00019680	0		TPYRIF00114750	0.664088	TPYRIF00017150	0		TVORAX00233850	0.0305245	TVORAX00017830	0		TBOREA00019060	0	TBOREA00016320	0		TSP00035210	0.329463	TSP00041680	0		TEPIDO00029440	29.875	TEPIDO00028260	0		TSHANG00205550	0	TSHANG00028660	0		TPARAV00254490	0.155168	TPARAV00010550	0
TTHERM_01230180	0	TTHERM_000092878	0		TMALAC00247100	0.0174393	TMALAC00028090	0		TELLIO00139550	0	TELLIO00019730	0		TPYRIF00173820	0	TPYRIF00017310	0		TVORAX00168590	0.118346	TVORAX00017840	0		TBOREA00027430	0.0575094	TBOREA00016330	0		TSP00038900	0	TSP00041710	0		TEPIDO00172760	0.244566	TEPIDO00028370	0		TSHANG00208700	0	TSHANG00028670	0		TPARAV00028060	0	TPARAV00010560	0
TTHERM_01297410	0	TTHERM_000094249	0		TMALAC00127600	0	TMALAC00028100	0		TELLIO00145840	0.0140412	TELLIO00019740	0		TPYRIF00262450	0	TPYRIF00017520	0		TVORAX00168600	0.0313495	TVORAX00017900	0		TBOREA00041680	0	TBOREA00016940	0		TSP00047850	0.401087	TSP00041730	0		TEPIDO00066080	0.46179	TEPIDO00028420	0		TSHANG00181200	0	TSHANG00028700	0		TPARAV00028070	3.37797	TPARAV00010580	0
TTHERM_01230170	0.220391	TTHERM_000094318	0		TMALAC00181110	0.0537948	TMALAC00028110	0		TELLIO00139560	0.0353885	TELLIO00019750	0		TPYRIF00060240	0	TPYRIF00017570	0		TVORAX00205540	0	TVORAX00017930	0		TBOREA00041690	0.0313991	TBOREA00017060	0		TSP00202590	0.47207	TSP00041770	0		TEPIDO00066100	0.420391	TEPIDO00028430	0		TSHANG00103310	0.366344	TSHANG00028810	0		TPARAV00112440	2.3612	TPARAV00010610	0
TTHERM_01292200	0	TTHERM_000094319	0		TMALAC00181130	0.0851779	TMALAC00028140	0		TELLIO00076570	0.202973	TELLIO00019760	0		TPYRIF00060270	0	TPYRIF00017670	0		TVORAX00205560	0	TVORAX00017940	0		TBOREA00056840	0	TBOREA00017250	0		TSP00202610	0.0866941	TSP00041780	0		TEPIDO00066110	0.0379118	TEPIDO00028630	0		TSHANG00113130	0.756445	TSHANG00028820	0		TPARAV00178960	0.224217	TPARAV00010630	0
TTHERM_01855030	0.321626	TTHERM_000095358	0		TMALAC00181230	0.349255	TMALAC00028150	0		TELLIO00096410	0.0869213	TELLIO00019770	0		TPYRIF00060280	0	TPYRIF00017780	0		TVORAX00123000	0	TVORAX00017960	0		TBOREA00075140	0.445125	TBOREA00017430	0		TSP00233090	0.072086	TSP00041790	0		TEPIDO00111600	1.41623	TEPIDO00028680	0		TSHANG00131000	2.42586	TSHANG00028890	0		TPARAV00196880	0	TPARAV00010640	0
TTHERM_000741682	0	TTHERM_000095362	0		TMALAC00181250	0.10738	TMALAC00028160	0		TELLIO00096420	0.23643	TELLIO00019780	0		TPYRIF00060360	0.0394827	TPYRIF00017860	0		TVORAX00041490	2.40083	TVORAX00018030	0		TBOREA00137750	0	TBOREA00017720	0		TSP00117420	0	TSP00041980	0		TEPIDO00185270	0.0257163	TEPIDO00028760	0		TSHANG00109520	1.05839	TSHANG00028970	0		TPARAV00196890	0.0245651	TPARAV00010650	0
TTHERM_001006569	0.843149	TTHERM_000095382	0		TMALAC00212480	0.0345224	TMALAC00028240	0		TELLIO00096450	0.0497288	TELLIO00019810	0		TPYRIF00267430	0	TPYRIF00017970	0		TVORAX00041510	0	TVORAX00018050	0		TBOREA00162320	0.0447068	TBOREA00017840	0		TSP00117460	0.0456107	TSP00042000	0		TEPIDO00000140	0.658735	TEPIDO00028820	0		TSHANG00182730	0.216757	TSHANG00029450	0		TPARAV00219530	0	TPARAV00010660	0
TTHERM_00227170	1.52492	TTHERM_000095441	0		TMALAC00247870	0.246491	TMALAC00028250	0		TELLIO00155440	0	TELLIO00019830	0		TPYRIF00096120	0	TPYRIF00018290	0		TVORAX00058830	0.212838	TVORAX00018070	0		TBOREA00171790	0.123522	TBOREA00018200	0		TSP00213460	0.127153	TSP00042030	0		TEPIDO00017500	2.47978	TEPIDO00028840	0		TSHANG00166880	0.0960708	TSHANG00029670	0		TPARAV00211510	0.330419	TPARAV00010680	0
TTHERM_00245770	1.09269	TTHERM_000095461	0		TMALAC00109620	0.397996	TMALAC00028270	0		TELLIO00178640	0.0378718	TELLIO00019840	0		TPYRIF00244530	0.482209	TPYRIF00018310	0		TVORAX00058840	0	TVORAX00018120	0		TBOREA00171800	0.326441	TBOREA00018540	0		TSP00245960	0.0215754	TSP00042040	0		TEPIDO00006880	0.117876	TEPIDO00028940	0		TSHANG00166890	0.382962	TSHANG00029860	0		TPARAV00141470	79.9494	TPARAV00010730	0
TTHERM_00371140	0.393546	TTHERM_000095509	0		TMALAC00181070	0.0598325	TMALAC00028290	0		TELLIO00155430	0.271469	TELLIO00019850	0		TPYRIF00044290	0.123952	TPYRIF00018340	0		TVORAX00058850	0	TVORAX00018190	0		TBOREA00178920	0.0312823	TBOREA00019120	0		TSP00038980	0	TSP00042090	0		TEPIDO00090580	2.67127	TEPIDO00028990	0		TSHANG00200030	0	TSHANG00029870	0		TPARAV00057120	38.1497	TPARAV00010740	0
TTHERM_00378740	0.275158	TTHERM_000095648	0		TMALAC00181290	0	TMALAC00028340	0		TELLIO00155450	0.29086	TELLIO00019910	0		TPYRIF00044300	0	TPYRIF00018350	0		TVORAX00058860	0	TVORAX00018200	0		TBOREA00186810	0.975143	TBOREA00019190	0		TSP00164580	0.554966	TSP00042370	0		TEPIDO00017520	0.152484	TEPIDO00029000	0		TSHANG00208390	0.119473	TSHANG00029880	0		TPARAV00057140	492.756	TPARAV00010810	0
TTHERM_00400790	1.85544	TTHERM_000096736	0		TMALAC00201440	0.0955802	TMALAC00028390	0		TELLIO00043540	0.0978057	TELLIO00019930	0		TPYRIF00044310	0	TPYRIF00018360	0		TVORAX00058890	0.426744	TVORAX00018220	0		TBOREA00206370	0.328396	TBOREA00019210	0		TSP00038910	0	TSP00042390	0		TEPIDO00050950	1.46948	TEPIDO00029340	0		TSHANG00208600	0.177235	TSHANG00029890	0		TPARAV00070790	0.544846	TPARAV00010830	0
TTHERM_00628500	0.378868	TTHERM_000096737	0		TMALAC00240730	0.0575264	TMALAC00028400	0		TELLIO00107130	0.279447	TELLIO00019940	0		TPYRIF00044320	0	TPYRIF00018480	0		TVORAX00188940	5.11377	TVORAX00018230	0		TBOREA00186820	0.143803	TBOREA00019310	0		TSP00164570	0	TSP00042420	0		TEPIDO00085180	1.22491	TEPIDO00029350	0		TSHANG00166440	0.449564	TSHANG00030120	0		TPARAV00075820	2.65495	TPARAV00010840	0
TTHERM_00648860	0	TTHERM_000096738	0		TMALAC00244600	0.162298	TMALAC00028450	0		TELLIO00177260	0	TELLIO00020030	0		TPYRIF00059000	0	TPYRIF00018560	0		TVORAX00041500	3.41144	TVORAX00018240	0		TBOREA00186830	0	TBOREA00019320	0		TSP00229570	0.102641	TSP00043470	0		TEPIDO00142370	5.07847	TEPIDO00029610	0		TSHANG00205220	0.530966	TSHANG00030330	0		TPARAV00075830	5.4036	TPARAV00010850	0
TTHERM_00648940	1.11293	TTHERM_000096739	0		TMALAC00246610	0.082563	TMALAC00028480	0		TELLIO00177350	0.0789958	TELLIO00020040	0		TPYRIF00075330	0.275225	TPYRIF00018740	0		TVORAX00080030	22.5838	TVORAX00018260	0		TBOREA00002400	0	TBOREA00019330	0		TSP00233080	0.155063	TSP00043480	0		TEPIDO00142380	0.23794	TEPIDO00029790	0		TSHANG00197490	0.0482243	TSHANG00030430	0		TPARAV00108600	25.5351	TPARAV00010870	0
TTHERM_00661600	2.18977	TTHERM_000096767	0		TMALAC00246630	0	TMALAC00028600	0		TELLIO00177410	0.0185499	TELLIO00020130	0		TPYRIF00085570	0.122975	TPYRIF00019050	0		TVORAX00080050	0.214809	TVORAX00018270	0		TBOREA00002410	0	TBOREA00019360	0		TSP00047840	0	TSP00043560	0		TEPIDO00194170	1.98779	TEPIDO00029930	0		TSHANG00036700	4.10574	TSHANG00030480	0		TPARAV00133210	8.41884	TPARAV00010880	0
TTHERM_00680620	2.64285	TTHERM_000096768	0		TMALAC00181280	0	TMALAC00028730	0		TELLIO00215360	0.00845415	TELLIO00020200	0		TPYRIF00096450	0	TPYRIF00019120	0		TVORAX00143110	0.0448102	TVORAX00018280	0		TBOREA00002420	3.00725	TBOREA00019440	0		TSP00150850	0.0601163	TSP00043640	0		TEPIDO00202000	1.10493	TEPIDO00030020	0		TSHANG00077320	0	TSHANG00030570	0		TPARAV00163800	2.76904	TPARAV00010910	0
TTHERM_00930820	0.692002	TTHERM_000096791	0		TMALAC00192340	0.0817868	TMALAC00028870	0		TELLIO00215370	0.467004	TELLIO00020210	0		TPYRIF00102550	0	TPYRIF00019470	0		TVORAX00143130	24.1605	TVORAX00018300	0		TBOREA00076380	0	TBOREA00019530	0		TSP00021190	0.0217611	TSP00043660	0		TEPIDO00028830	0	TEPIDO00030240	0		TSHANG00080950	2.39444	TSHANG00030590	0		TPARAV00165440	0.0834124	TPARAV00010920	0
TTHERM_01006540	1.20122	TTHERM_000097819	0		TMALAC00192350	0	TMALAC00029000	0		TELLIO00224820	0	TELLIO00020250	0		TPYRIF00139720	4.12879	TPYRIF00019510	0		TVORAX00175390	5.19555	TVORAX00018340	0		TBOREA00076400	0.964475	TBOREA00019570	0		TSP00023800	0.0630273	TSP00043670	0		TEPIDO00029870	0	TEPIDO00030250	0		TSHANG00087050	0.826516	TSHANG00030630	0		TPARAV00202430	3.99953	TPARAV00010930	0
TTHERM_01006570	0.757347	TTHERM_000097830	0		TMALAC00012210	1.02673	TMALAC00029010	0		TELLIO00054820	0.30293	TELLIO00020260	0		TPYRIF00155280	1.53196	TPYRIF00019560	0		TVORAX00188910	0	TVORAX00018360	0		TBOREA00082540	0	TBOREA00019730	0		TSP00190290	0.032834	TSP00043680	0		TEPIDO00029880	0.885689	TEPIDO00030290	0		TSHANG00124610	3.45788	TSHANG00030760	0		TPARAV00224150	0	TPARAV00010960	0
TTHERM_01006580	0.119052	TTHERM_00009860	0		TMALAC00015650	0.439869	TMALAC00029020	0		TELLIO00054840	0.180349	TELLIO00020280	0		TPYRIF00155310	0	TPYRIF00019680	0		TVORAX00237280	0.168444	TVORAX00018370	0		TBOREA00082550	0	TBOREA00020340	0		TSP00206830	0	TSP00043710	0		TEPIDO00133950	0.831766	TEPIDO00030420	0		TSHANG00124620	0.973725	TSHANG00030860	0		TPARAV00048100	0.130536	TPARAV00011000	0
TTHERM_01006590	1.13781	TTHERM_00009920	0		TMALAC00016880	9.15777	TMALAC00029090	0		TELLIO00224810	0.0298135	TELLIO00020290	0		TPYRIF00184050	0	TPYRIF00019690	0		TVORAX00237290	5.00546	TVORAX00018380	0		TBOREA00082560	0	TBOREA00020370	0		TSP00250300	0.0570821	TSP00043840	0		TEPIDO00133970	1.59545	TEPIDO00030460	0		TSHANG00155830	0.829699	TSHANG00030870	0		TPARAV00048110	1.69691	TPARAV00011080	0
TTHERM_01006600	0	TTHERM_000099849	0		TMALAC00028220	5.75088	TMALAC00029130	0		TELLIO00177280	0.127941	TELLIO00020300	0		TPYRIF00207360	1.05617	TPYRIF00019850	0		TVORAX00237300	22.7881	TVORAX00018400	0		TBOREA00082570	0.0221281	TBOREA00020490	0		TSP00124420	0	TSP00043860	0		TEPIDO00134030	0.0483706	TEPIDO00030470	0		TSHANG00173020	0.404118	TSHANG00031000	0		TPARAV00048130	0.0578861	TPARAV00011090	0
TTHERM_01154640	0.379348	TTHERM_000099889	0		TMALAC00029180	3.67806	TMALAC00029140	0		TELLIO00177450	0	TELLIO00020310	0		TPYRIF00207370	0.324598	TPYRIF00019990	0		TVORAX00237310	0.0229492	TVORAX00018440	0		TBOREA00093170	0.0220894	TBOREA00020570	0		TSP00191300	0.0819666	TSP00043950	0		TEPIDO00098890	1188.41	TEPIDO00030490	0		TSHANG00188400	0.546292	TSHANG00031040	0		TPARAV00011640	0.0472036	TPARAV00011110	0
TTHERM_01351030	0.78059	TTHERM_000099919	0		TMALAC00075200	1.48406	TMALAC00029200	0		TELLIO00177480	0	TELLIO00020330	0		TPYRIF00224150	0.379639	TPYRIF00020280	0		TVORAX00023660	0.030271	TVORAX00018480	0		TBOREA00093190	16.0098	TBOREA00020580	0		TSP00005780	0	TSP00044030	0		TEPIDO00112000	10.5707	TEPIDO00030590	0		TSHANG00211110	3.91914	TSHANG00031110	0		TPARAV00011670	0.242342	TPARAV00011120	0
TTHERM_01422370	0.296631	TTHERM_000099988	0		TMALAC00097220	1.23557	TMALAC00029220	0		TELLIO00177270	0	TELLIO00020340	0		TPYRIF00224160	0.145679	TPYRIF00021080	0		TVORAX00034480	1.34925	TVORAX00018500	0		TBOREA00130760	0	TBOREA00020630	0		TSP00011100	3.2531	TSP00044270	0		TEPIDO00184250	58.2541	TEPIDO00030870	0		TSHANG00068260	0.74924	TSHANG00031180	0		TPARAV00011690	0	TPARAV00011130	0
TTHERM_01422380	0.210939	TTHERM_000099989	0		TMALAC00117220	25.9817	TMALAC00029230	0		TELLIO00177400	0.350293	TELLIO00020350	0		TPYRIF00237570	0.35267	TPYRIF00021260	0		TVORAX00034450	0.0309128	TVORAX00018520	0		TBOREA00152200	0.201449	TBOREA00020670	0		TSP00011110	3.86294	TSP00044340	0		TEPIDO00188390	7.36141	TEPIDO00031050	0		TSHANG00147050	1.13709	TSHANG00031230	0		TPARAV00011700	0	TPARAV00011150	0
TTHERM_01609750	2.32758	TTHERM_000100047	0		TMALAC00118760	1.25976	TMALAC00029240	0		TELLIO00177460	0.0179351	TELLIO00020360	0		TPYRIF00237580	2.16939	TPYRIF00021280	0		TVORAX00061240	0.0786359	TVORAX00018590	0		TBOREA00168780	1.18659	TBOREA00020690	0		TSP00033040	0.0784313	TSP00044370	0		TEPIDO00201930	66.7274	TEPIDO00031070	0		TSHANG00025540	0	TSHANG00031340	0		TPARAV00011710	0	TPARAV00011170	0
TTHERM_00439260	1.22464	TTHERM_000100048	0		TMALAC00141370	5.18684	TMALAC00029280	0		TELLIO00224800	0.103068	TELLIO00020370	0		TPYRIF00146110	0	TPYRIF00021290	0		TVORAX00072120	0	TVORAX00018640	0		TBOREA00202100	0.173228	TBOREA00021350	0		TSP00042690	0.389905	TSP00044470	0		TEPIDO00083110	1.03704	TEPIDO00031140	0		TSHANG00197360	0	TSHANG00031490	0		TPARAV00011720	0	TPARAV00011230	0
TTHERM_00227570	0.01664	TTHERM_000100049	0		TMALAC00150440	0.186164	TMALAC00029460	0		TELLIO00082710	0	TELLIO00020380	0		TPYRIF00146120	0	TPYRIF00021610	0		TVORAX00072140	0.190267	TVORAX00018680	0		TBOREA00202110	0.350667	TBOREA00021400	0		TSP00083460	0.522973	TSP00044710	0		TEPIDO00171060	0.283874	TEPIDO00031200	0		TSHANG00105270	0	TSHANG00031860	0		TPARAV00011730	0	TPARAV00011460	0
TTHERM_00343460	0.409869	TTHERM_000100100	0		TMALAC00155170	3.62228	TMALAC00029610	0		TELLIO00082700	0	TELLIO00020400	0		TPYRIF00002480	2.2486	TPYRIF00021620	0		TVORAX00241690	0	TVORAX00018690	0		TBOREA00202120	0.881739	TBOREA00021540	0		TSP00124620	0.0154639	TSP00044730	0		TEPIDO00083120	0.399195	TEPIDO00031260	0		TSHANG00146990	0	TSHANG00031880	0		TPARAV00011740	0	TPARAV00011490	0
TTHERM_00046310	56.5173	TTHERM_000101149	0		TMALAC00182670	6.73596	TMALAC00029720	0		TELLIO00060010	5.1326	TELLIO00020480	0		TPYRIF00063360	0	TPYRIF00021630	0		TVORAX00247480	0.0134585	TVORAX00018700	0		TBOREA00076370	0.0238649	TBOREA00021590	0		TSP00153410	0.124595	TSP00044760	0		TEPIDO00173190	0.97344	TEPIDO00031280	0		TSHANG00147010	0	TSHANG00032150	0		TPARAV00011770	0.0380502	TPARAV00011500	0
TTHERM_00047540	1.90011	TTHERM_000101229	0		TMALAC00188680	0.0390948	TMALAC00029780	0		TELLIO00118490	0.0563785	TELLIO00020540	0		TPYRIF00063380	0	TPYRIF00021650	0		TVORAX00034530	55.132	TVORAX00018710	0		TBOREA00076390	0	TBOREA00021670	0		TSP00153420	0.313725	TSP00044890	0		TEPIDO00058040	2.90157	TEPIDO00031450	0		TSHANG00147020	0	TSHANG00032190	0		TPARAV00011790	0.240201	TPARAV00011530	0
TTHERM_001151438	17.644	TTHERM_000101409	0		TMALAC00188690	0.0567203	TMALAC00029890	0		TELLIO00118530	0.180015	TELLIO00020550	0		TPYRIF00063390	0	TPYRIF00021660	0		TVORAX00034540	0	TVORAX00018720	0		TBOREA00024430	0.773621	TBOREA00021690	0		TSP00176380	2.11325	TSP00045010	0		TEPIDO00059300	1.39672	TEPIDO00031620	0		TSHANG00147030	0	TSHANG00032200	0		TPARAV00011820	0.942725	TPARAV00011610	0
TTHERM_00193520	13.0542	TTHERM_000101555	0		TMALAC00204150	1.09632	TMALAC00029940	0		TELLIO00118500	0	TELLIO00020720	0		TPYRIF00063400	0.0200225	TPYRIF00021680	0		TVORAX00034550	0	TVORAX00018730	0		TBOREA00024440	0.789887	TBOREA00021700	0		TSP00176390	1.2751	TSP00045080	0		TEPIDO00059310	0.57939	TEPIDO00031630	0		TSHANG00147040	0	TSHANG00032460	0		TPARAV00011840	0.503807	TPARAV00011630	0
TTHERM_00252430	18.7611	TTHERM_000101556	0		TMALAC00207830	0.400604	TMALAC00030000	0		TELLIO00032760	1.37223	TELLIO00020730	0		TPYRIF00093730	0.188882	TPYRIF00021710	0		TVORAX00072130	0	TVORAX00018740	0		TBOREA00103640	0.222985	TBOREA00021740	0		TSP00191740	0.220931	TSP00045360	0		TEPIDO00173740	0	TEPIDO00031750	0		TSHANG00168840	0	TSHANG00032490	0		TPARAV00011860	0.195516	TPARAV00011750	0
TTHERM_00355100	10.327	TTHERM_000101564	0		TMALAC00210060	0.913076	TMALAC00030150	0		TELLIO00145440	0	TELLIO00020790	0		TPYRIF00093740	3.66427	TPYRIF00021770	0		TVORAX00224190	0.598856	TVORAX00018750	0		TBOREA00103680	0	TBOREA00021760	0		TSP00074690	7.5504	TSP00045480	0		TEPIDO00009040	9.57022	TEPIDO00031810	0		TSHANG00025940	1.40996	TSHANG00032760	0		TPARAV00054400	0.471359	TPARAV00011810	0
TTHERM_00420340	9.92046	TTHERM_000102619	0		TMALAC00218020	1.34091	TMALAC00030260	0		TELLIO00195090	0	TELLIO00020820	0		TPYRIF00093750	0.160939	TPYRIF00021950	0		TVORAX00247460	0	TVORAX00018760	0		TBOREA00164920	0	TBOREA00021780	0		TSP00176400	0.176511	TSP00045520	0		TEPIDO00028670	2.02677	TEPIDO00031870	0		TSHANG00025960	0	TSHANG00032890	0		TPARAV00073780	0.206676	TPARAV00011830	0
TTHERM_00433800	48.235	TTHERM_000102839	0		TMALAC00226260	3.05731	TMALAC00030400	0		TELLIO00195110	0.31176	TELLIO00020830	0		TPYRIF00145300	10.2193	TPYRIF00021970	0		TVORAX00240550	0	TVORAX00018800	0		TBOREA00186000	0.14722	TBOREA00021890	0		TSP00177410	9.01362	TSP00045960	0		TEPIDO00089170	2.99341	TEPIDO00032130	0		TSHANG00025970	0	TSHANG00032900	0		TPARAV00207490	0	TPARAV00011920	0
TTHERM_00486600	138.844	TTHERM_000102849	0		TMALAC00238210	3.24497	TMALAC00030410	0		TELLIO00038770	2.12905	TELLIO00020870	0		TPYRIF00145320	0	TPYRIF00021980	0		TVORAX00101090	0	TVORAX00018820	0		TBOREA00197480	0.241633	TBOREA00021900	0		TSP00188690	0.0285195	TSP00046410	0		TEPIDO00184730	0.165474	TEPIDO00032160	0		TSHANG00091620	0.692933	TSHANG00032970	0		TPARAV00207510	0.0113789	TPARAV00011930	0
TTHERM_00499300	120.713	TTHERM_000103869	0		TMALAC00241500	26.631	TMALAC00030420	0		TELLIO00193030	0.959484	TELLIO00020880	0		TPYRIF00181890	0.846273	TPYRIF00022000	0		TVORAX00070850	0.0609808	TVORAX00018920	0		TBOREA00103670	0.146774	TBOREA00021910	0		TSP00247630	35.1852	TSP00046740	0		TEPIDO00100680	37.3188	TEPIDO00032370	0		TSHANG00091640	0.848109	TSHANG00032990	0		TPARAV00011650	0	TPARAV00011940	0
TTHERM_00531870	9.74223	TTHERM_000103889	0		TMALAC00005190	0.0412769	TMALAC00030460	0		TELLIO00197840	0.174762	TELLIO00020890	0		TPYRIF00187670	0	TPYRIF00022010	0		TVORAX00002010	66.2332	TVORAX00018940	0		TBOREA00138920	0	TBOREA00021960	0		TSP00018020	4.94091	TSP00047370	0		TEPIDO00111110	27.6195	TEPIDO00032880	0		TSHANG00173610	0	TSHANG00033120	0		TPARAV00054380	0.564384	TPARAV00011950	0
TTHERM_00558310	16.8682	TTHERM_000104937	0		TMALAC00072550	0.177502	TMALAC00030500	0		TELLIO00149340	3.58303	TELLIO00020900	0		TPYRIF00187680	5.96186	TPYRIF00022020	0		TVORAX00018810	0	TVORAX00019040	0		TBOREA00068800	0	TBOREA00022250	0		TSP00018030	0.107552	TSP00047740	0		TEPIDO00163630	0	TEPIDO00033160	0		TSHANG00199950	0.890331	TSHANG00033160	0		TPARAV00013050	0.687139	TPARAV00011960	0
TTHERM_00558640	13.5829	TTHERM_000104938	0		TMALAC00137370	0.321987	TMALAC00030550	0		TELLIO00161460	2.06576	TELLIO00020910	0		TPYRIF00256730	0.926871	TPYRIF00022030	0		TVORAX00018830	0.0953113	TVORAX00019150	0		TBOREA00103660	0	TBOREA00022300	0		TSP00018040	0.1711	TSP00047770	0		TEPIDO00163640	0.795555	TEPIDO00033210	0		TSHANG00113770	0.137256	TSHANG00033210	0		TPARAV00054390	1.05553	TPARAV00011970	0
TTHERM_00565600	18.4227	TTHERM_000104939	0		TMALAC00195130	0.0982899	TMALAC00030630	0		TELLIO00161490	2.38924	TELLIO00020970	0		TPYRIF00256740	2.69181	TPYRIF00022040	0		TVORAX00018840	75.4797	TVORAX00019470	0		TBOREA00103740	229.113	TBOREA00022530	0		TSP00057440	0.0212659	TSP00047910	0		TEPIDO00163650	0.327877	TEPIDO00033250	0		TSHANG00081290	0	TSHANG00033480	0		TPARAV00054370	0.230683	TPARAV00011980	0
TTHERM_00688470	39.1729	TTHERM_000104959	0		TMALAC00195140	0.175454	TMALAC00030650	0		TELLIO00175240	2.48759	TELLIO00021000	0		TPYRIF00256750	0.679676	TPYRIF00022060	0		TVORAX00018850	95.0141	TVORAX00019630	0		TBOREA00114440	0.0174349	TBOREA00022610	0		TSP00057450	0	TSP00048050	0		TEPIDO00090990	43.9555	TEPIDO00033280	0		TSHANG00092550	0.130478	TSHANG00033660	0		TPARAV00132180	0.936201	TPARAV00011990	0
TTHERM_00774810	23.7572	TTHERM_000104989	0		TMALAC00195150	0.366706	TMALAC00030670	0		TELLIO00210460	3.67543	TELLIO00021090	0		TPYRIF00070950	0.0614128	TPYRIF00022070	0		TVORAX00040280	15.9837	TVORAX00019680	0		TBOREA00012740	0.699357	TBOREA00022740	0		TSP00057460	0	TSP00048360	0		TEPIDO00152050	15.6477	TEPIDO00033420	0		TSHANG00193720	0.160312	TSHANG00033970	0		TPARAV00226210	0.200561	TPARAV00012030	0
TTHERM_00821980	10.2782	TTHERM_000105069	0		TMALAC00207910	0.720112	TMALAC00030680	0		TELLIO00211790	5.05936	TELLIO00021170	0		TPYRIF00111500	0.295559	TPYRIF00022100	0		TVORAX00049210	12.7008	TVORAX00019710	0		TBOREA00016600	35.2481	TBOREA00023380	0		TSP00057470	0	TSP00048540	0		TEPIDO00191760	16.1007	TEPIDO00033430	0		TSHANG00193730	1.74158	TSHANG00034020	0		TPARAV00226230	0.241735	TPARAV00012090	0
TTHERM_00850620	1.67934	TTHERM_000105089	0		TMALAC00141560	0.248596	TMALAC00030700	0		TELLIO00161510	1.36323	TELLIO00021200	0		TPYRIF00078540	0.0805334	TPYRIF00022220	0		TVORAX00113100	0	TVORAX00019720	0		TBOREA00020410	6.51203	TBOREA00023510	0		TSP00130950	20.2594	TSP00048560	0		TEPIDO00091470	0.36301	TEPIDO00033530	0		TSHANG00208250	0.199992	TSHANG00034040	0		TPARAV00178490	0	TPARAV00012100	0
TTHERM_00912290	37.6275	TTHERM_000105259	0		TMALAC00141610	0	TMALAC00031000	0		TELLIO00206780	3.59222	TELLIO00021420	0		TPYRIF00118620	0.361686	TPYRIF00022280	0		TVORAX00115430	97.6927	TVORAX00019730	0		TBOREA00020890	0	TBOREA00023540	0		TSP00141970	0.141755	TSP00048700	0		TEPIDO00101370	2.94667	TEPIDO00033680	0		TSHANG00095140	0.730377	TSHANG00034080	0		TPARAV00178500	0.102463	TPARAV00012110	0
TTHERM_00919540	6.79938	TTHERM_000105368	0		TMALAC00141570	0	TMALAC00031040	0		TELLIO00021920	0	TELLIO00021430	0		TPYRIF00145780	0.0744799	TPYRIF00022330	0		TVORAX00119150	0.283814	TVORAX00019760	0		TBOREA00050170	0	TBOREA00023560	0		TSP00141980	0	TSP00048740	0		TEPIDO00105320	4.47367	TEPIDO00033800	0		TSHANG00213900	0.17048	TSHANG00034200	0		TPARAV00178640	0	TPARAV00012250	0
TTHERM_00947430	12.7125	TTHERM_000105379	0		TMALAC00193820	0.18692	TMALAC00031170	0		TELLIO00021930	0.0818259	TELLIO00021540	0		TPYRIF00198480	0.170112	TPYRIF00022340	0		TVORAX00135700	0.321288	TVORAX00019900	0		TBOREA00107470	15.0818	TBOREA00023620	0		TSP00142010	2.6114	TSP00048750	0		TEPIDO00009000	8.3105	TEPIDO00033970	0		TSHANG00125590	0	TSHANG00034250	0		TPARAV00178750	0.0947281	TPARAV00012320	0
TTHERM_01027670	13.3852	TTHERM_000105638	0		TMALAC00141580	0.0670968	TMALAC00031210	0		TELLIO00088030	0	TELLIO00021570	0		TPYRIF00251710	0.897819	TPYRIF00022350	0		TVORAX00135720	1.87989	TVORAX00019950	0		TBOREA00122490	28.7227	TBOREA00023920	0		TSP00147340	1.84013	TSP00048790	0		TEPIDO00010810	13.4679	TEPIDO00034080	0		TSHANG00125600	0.692087	TSHANG00034320	0		TPARAV00178780	0.163675	TPARAV00012400	0
TTHERM_01104900	0.422435	TTHERM_000105639	0		TMALAC00141590	0.100412	TMALAC00031250	0		TELLIO00038780	0.267174	TELLIO00021580	0		TPYRIF00118630	3.78447	TPYRIF00022360	0		TVORAX00142810	0.0464836	TVORAX00019960	0		TBOREA00150200	0.240927	TBOREA00023970	0		TSP00199500	0.151569	TSP00048840	0		TEPIDO00085810	0.308617	TEPIDO00034460	0		TSHANG00072940	0.12953	TSHANG00034380	0		TPARAV00178620	0.0629156	TPARAV00012420	0
TTHERM_01276420	117.531	TTHERM_000105664	0		TMALAC00141620	0.0619269	TMALAC00031270	0		TELLIO00130600	0	TELLIO00021590	0		TPYRIF00251800	0.197939	TPYRIF00022440	0		TVORAX00178730	66.3182	TVORAX00019980	0		TBOREA00150220	0.545283	TBOREA00023980	0		TSP00199520	17.7761	TSP00048890	0		TEPIDO00052130	0.942798	TEPIDO00034490	0		TSHANG00067660	0.554471	TSHANG00034570	0		TPARAV00178740	0.186856	TPARAV00012460	0
TTHERM_00492830	5.71026	TTHERM_000107039	0		TMALAC00210450	0	TMALAC00031310	0		TELLIO00135890	0	TELLIO00021630	0		TPYRIF00231580	0.165271	TPYRIF00022620	0		TVORAX00137720	0.193472	TVORAX00019990	0		TBOREA00160070	50.0229	TBOREA00024010	0		TSP00218470	0.128325	TSP00049240	0		TEPIDO00165540	0.350189	TEPIDO00034660	0		TSHANG00067670	0.045644	TSHANG00034720	0		TPARAV00126750	0.00913532	TPARAV00012490	0
TTHERM_000774820	11.1376	TTHERM_000107089	0		TMALAC00227980	0.00844914	TMALAC00031340	0		TELLIO00130580	0	TELLIO00021650	0		TPYRIF00251760	0	TPYRIF00022680	0		TVORAX00072180	0	TVORAX00020010	0		TBOREA00052840	0.0380744	TBOREA00024030	0		TSP00218480	1.20284	TSP00049370	0		TEPIDO00124320	0.362278	TEPIDO00034880	0		TSHANG00196550	0.1979	TSHANG00034740	0		TPARAV00126760	2.50419	TPARAV00012500	0
TTHERM_000001490	0	TTHERM_000108228	0		TMALAC00193830	0.149123	TMALAC00031350	0		TELLIO00137200	0	TELLIO00021670	0		TPYRIF00251790	0.108092	TPYRIF00022860	0		TVORAX00072190	0	TVORAX00020030	0		TBOREA00052860	0.0867755	TBOREA00024390	0		TSP00218490	0.0859006	TSP00049420	0		TEPIDO00052150	0.200049	TEPIDO00034980	0		TSHANG00039380	0.123993	TSHANG00035110	0		TPARAV00126770	0.0578192	TPARAV00012540	0
TTHERM_000001501	0.0273917	TTHERM_00010920	0		TMALAC00008330	2.17594	TMALAC00031520	0		TELLIO00137210	0.0809656	TELLIO00021680	0		TPYRIF00251780	0	TPYRIF00022870	0		TVORAX00181370	0	TVORAX00020120	0		TBOREA00040100	0	TBOREA00024540	0		TSP00232630	0	TSP00049490	0		TEPIDO00095340	1.50749	TEPIDO00035000	0		TSHANG00041630	0.324012	TSHANG00035120	0		TPARAV00212500	1.01372	TPARAV00012590	0
TTHERM_00001460	0	TTHERM_000109280	0		TMALAC00008340	0.0100822	TMALAC00031580	0		TELLIO00137220	0.021567	TELLIO00021740	0		TPYRIF00111460	70.2377	TPYRIF00022880	0		TVORAX00182890	0	TVORAX00020160	0		TBOREA00089980	0.0295083	TBOREA00024600	0		TSP00057480	0	TSP00049640	0		TEPIDO00143280	0.248758	TEPIDO00035050	0		TSHANG00113650	0.0752982	TSHANG00035370	0		TPARAV00246880	5.17063	TPARAV00012650	0
TTHERM_000756047	0.762632	TTHERM_000109291	0		TMALAC00018810	0.532375	TMALAC00031590	0		TELLIO00130610	0	TELLIO00021750	0		TPYRIF00013270	0.347622	TPYRIF00022900	0		TVORAX00238780	0	TVORAX00020220	0		TBOREA00090020	0	TBOREA00024780	0		TSP00141990	0.0496717	TSP00049650	0		TEPIDO00131300	1.91327	TEPIDO00035310	0		TSHANG00120340	0.0590656	TSHANG00035390	0		TPARAV00126830	0	TPARAV00012740	0
TTHERM_000756049	0.0107267	TTHERM_000109302	0		TMALAC00018820	0	TMALAC00031600	0		TELLIO00137230	0.0215114	TELLIO00021910	0		TPYRIF00019080	2.49415e-05	TPYRIF00023010	0		TVORAX00093300	0	TVORAX00020230	0		TBOREA00096120	0.152998	TBOREA00025010	0		TSP00022830	0.216561	TSP00049700	0		TEPIDO00136550	0.534968	TEPIDO00035360	0		TSHANG00157620	0.770881	TSHANG00035520	0		TPARAV00251460	0.246056	TPARAV00012770	0
TTHERM_000849531	1.7236	TTHERM_000112348	0		TMALAC00018910	0.0384871	TMALAC00031610	0		TELLIO00135880	0	TELLIO00022020	0		TPYRIF00019090	63.4028	TPYRIF00023020	0		TVORAX00248480	0	TVORAX00020270	0		TBOREA00135120	0	TBOREA00025020	0		TSP00181910	0.473577	TSP00049730	0		TEPIDO00157260	1.0372	TEPIDO00035690	0		TSHANG00161300	0.059689	TSHANG00035530	0		TPARAV00147860	0.0440933	TPARAV00012800	0
TTHERM_00267920	0.742473	TTHERM_000112349	0		TMALAC00084050	2.19237	TMALAC00031700	0		TELLIO00137190	0	TELLIO00022050	0		TPYRIF00032310	0	TPYRIF00023040	0		TVORAX00182900	0	TVORAX00020280	0		TBOREA00135130	0	TBOREA00025100	0		TSP00230560	0.015081	TSP00049890	0		TEPIDO00175150	2.04711	TEPIDO00035990	0		TSHANG00120350	0.792528	TSHANG00035550	0		TPARAV00215160	1.07597	TPARAV00012810	0
TTHERM_00530500	0.758585	TTHERM_000112419	0		TMALAC00084060	0.018352	TMALAC00031990	0		TELLIO00214370	0.217923	TELLIO00022150	0		TPYRIF00032330	0.0449827	TPYRIF00023070	0		TVORAX00041850	0.0192805	TVORAX00020340	0		TBOREA00135200	0.0173034	TBOREA00025110	0		TSP00230580	0.0496257	TSP00050020	0		TEPIDO00129930	0.154658	TEPIDO00036040	0		TSHANG00001900	1.80055	TSHANG00035560	0		TPARAV00006280	2.15468	TPARAV00012890	0
TTHERM_00756020	0.157921	TTHERM_000112469	0		TMALAC00084110	1.79694	TMALAC00032090	0		TELLIO00130590	0.0247684	TELLIO00022160	0		TPYRIF00032370	0.0892528	TPYRIF00023080	0		TVORAX00041860	0.0551734	TVORAX00020420	0		TBOREA00067040	0	TBOREA00025130	0		TSP00238960	0.237334	TSP00050160	0		TEPIDO00086070	0	TEPIDO00036210	0		TSHANG00040120	2.3659	TSHANG00035570	0		TPARAV00059010	0.196208	TPARAV00012900	0
TTHERM_00850520	0	TTHERM_000112658	0		TMALAC00084120	4.86361	TMALAC00032150	0		TELLIO00215590	0	TELLIO00022190	0		TPYRIF00032380	0	TPYRIF00023470	0		TVORAX00041870	0.0554331	TVORAX00020520	0		TBOREA00067060	0	TBOREA00025170	0		TSP00241470	0.026247	TSP00050860	0		TEPIDO00086110	0	TEPIDO00036420	0		TSHANG00042750	0.903487	TSHANG00035620	0		TPARAV00115720	2.81881	TPARAV00012920	0
TTHERM_00001480	0.0764503	TTHERM_000112659	0		TMALAC00084130	18.392	TMALAC00032180	0		TELLIO00043160	0	TELLIO00022200	0		TPYRIF00061010	0	TPYRIF00023480	0		TVORAX00041880	0.0208735	TVORAX00020690	0		TBOREA00067070	0.129712	TBOREA00025220	0		TSP00244310	0.215617	TSP00051070	0		TEPIDO00086140	0.2361	TEPIDO00036430	0		TSHANG00050740	0.830827	TSHANG00035850	0		TPARAV00137300	7.98615	TPARAV00012930	0
TTHERM_000765249	0.51991	TTHERM_000112879	0		TMALAC00133420	0	TMALAC00032370	0		TELLIO00133360	0.525729	TELLIO00022220	0		TPYRIF00066850	1.36777	TPYRIF00023570	0		TVORAX00041890	0	TVORAX00020700	0		TBOREA00089960	0.165805	TBOREA00025470	0		TSP00097170	0.0624831	TSP00051120	0		TEPIDO00086150	0	TEPIDO00036520	0		TSHANG00057950	0	TSHANG00036030	0		TPARAV00157150	0.705194	TPARAV00012940	0
TTHERM_000890101	0.0110827	TTHERM_000113079	0		TMALAC00163350	0.144991	TMALAC00032390	0		TELLIO00090780	2.32474	TELLIO00022250	0		TPYRIF00076900	0	TPYRIF00023740	0		TVORAX00041900	0	TVORAX00020740	0		TBOREA00089970	0.0144335	TBOREA00025540	0		TSP00230570	0.343547	TSP00051190	0		TEPIDO00086130	0.134873	TEPIDO00036920	0		TSHANG00057960	8.76383	TSHANG00036040	0		TPARAV00172220	8.35551	TPARAV00013010	0
TTHERM_00037680	0	TTHERM_000113178	0		TMALAC00018830	0	TMALAC00032410	0		TELLIO00220370	3.353	TELLIO00022310	0		TPYRIF00130060	13.269	TPYRIF00023780	0		TVORAX00041910	0.0331074	TVORAX00020750	0		TBOREA00089990	0	TBOREA00025690	0		TSP00146820	0	TSP00051230	0		TEPIDO00001580	6.048	TEPIDO00036950	0		TSHANG00159830	0.0592812	TSHANG00036050	0		TPARAV00099070	1.03618	TPARAV00013100	0
TTHERM_000777135	0.0967268	TTHERM_000113209	0		TMALAC00018840	0	TMALAC00032460	0		TELLIO00133270	0	TELLIO00022330	0		TPYRIF00156140	0.0475121	TPYRIF00023810	0		TVORAX00059180	0.108772	TVORAX00020800	0		TBOREA00090010	0.0296644	TBOREA00025710	0		TSP00230600	0.0264408	TSP00051240	0		TEPIDO00001570	0.0533394	TEPIDO00036960	0		TSHANG00185470	0.0371941	TSHANG00036060	0		TPARAV00127920	4.94514	TPARAV00013110	0
TTHERM_000777131	0.0124092	TTHERM_000113249	0		TMALAC00018850	0.0924737	TMALAC00032490	0		TELLIO00188420	1.8778	TELLIO00022340	0		TPYRIF00156150	0	TPYRIF00023880	0		TVORAX00234960	0	TVORAX00020810	0		TBOREA00100000	0	TBOREA00025720	0		TSP00174900	0.0701398	TSP00051780	0		TEPIDO00005330	3.15311	TEPIDO00036970	0		TSHANG00185480	1.75376	TSHANG00036070	0		TPARAV00140800	8.46956	TPARAV00013140	0
TTHERM_00777230	0	TTHERM_000113279	0		TMALAC00018860	0.277814	TMALAC00032710	0		TELLIO00196720	0.78582	TELLIO00022460	0		TPYRIF00156170	0.444698	TPYRIF00023910	0		TVORAX00191990	0.139743	TVORAX00020820	0		TBOREA00147150	0.0182414	TBOREA00025770	0		TSP00247660	0.0785294	TSP00051830	0		TEPIDO00043060	164.876	TEPIDO00037150	0		TSHANG00131780	1.03281	TSHANG00036080	0		TPARAV00140810	1.80963	TPARAV00013220	0
TTHERM_00777100	0.0643151	TTHERM_000113309	0		TMALAC00018920	0	TMALAC00032740	0		TELLIO00051050	0.61495	TELLIO00022500	0		TPYRIF00195980	18.2592	TPYRIF00023940	0		TVORAX00084890	0	TVORAX00020830	0		TBOREA00147160	0.0427929	TBOREA00025780	0		TSP00164180	0.0354168	TSP00051850	0		TEPIDO00087890	238.024	TEPIDO00037370	0		TSHANG00013300	0	TSHANG00036090	0		TPARAV00177380	3.73132	TPARAV00013250	0
TTHERM_00765210	0.505224	TTHERM_000113344	0		TMALAC00018930	0	TMALAC00032900	0		TELLIO00051060	0.460005	TELLIO00022540	0		TPYRIF00231270	0.0888617	TPYRIF00024170	0		TVORAX00074630	0.0527271	TVORAX00020870	0		TBOREA00167330	0	TBOREA00025790	0		TSP00234200	199.469	TSP00051890	0		TEPIDO00024680	0.0163708	TEPIDO00037540	0		TSHANG00013760	0	TSHANG00036100	0		TPARAV00215650	6.64711	TPARAV00013260	0
TTHERM_00777130	0.0467881	TTHERM_00011500	0		TMALAC00213680	0	TMALAC00033140	0		TELLIO00051070	0.686818	TELLIO00022630	0		TPYRIF00032360	0	TPYRIF00024390	0		TVORAX00074640	0.141396	TVORAX00020880	0		TBOREA00135190	0	TBOREA00025940	0		TSP00217460	0.051308	TSP00051990	0		TEPIDO00024710	0.0503079	TEPIDO00037570	0		TSHANG00013770	0	TSHANG00036110	0		TPARAV00115700	2.12763	TPARAV00013360	0
TTHERM_000756048	0.165361	TTHERM_00011539	0		TMALAC00018940	0	TMALAC00033180	0		TELLIO00166410	0.119658	TELLIO00022700	0		TPYRIF00147720	0.0468102	TPYRIF00024400	0		TVORAX00074690	0	TVORAX00021000	0		TBOREA00135140	0.0152076	TBOREA00025970	0		TSP00250530	0	TSP00052490	0		TEPIDO00128790	0.153988	TEPIDO00037860	0		TSHANG00013790	0	TSHANG00036120	0		TPARAV00006270	0.297142	TPARAV00013370	0
TTHERM_00777210	0	TTHERM_000115459	0		TMALAC00098840	0.0756547	TMALAC00033460	0		TELLIO00123150	0.0395707	TELLIO00022720	0		TPYRIF00045970	0	TPYRIF00024430	0		TVORAX00074710	0.0205143	TVORAX00021040	0		TBOREA00135150	0	TBOREA00026040	0		TSP00003670	0.162738	TSP00052640	0		TEPIDO00065090	25.721	TEPIDO00037900	0		TSHANG00013800	0	TSHANG00036130	0		TPARAV00056830	0.104159	TPARAV00013430	0
TTHERM_000115543	0.0184153	TTHERM_000115529	0		TMALAC00098850	0.143474	TMALAC00033500	0		TELLIO00069820	0.0381241	TELLIO00022730	0		TPYRIF00045980	0	TPYRIF00024440	0		TVORAX00074650	0	TVORAX00021050	0		TBOREA00135160	0	TBOREA00026050	0		TSP00004270	0	TSP00052730	0		TEPIDO00065140	27.9198	TEPIDO00037980	0		TSHANG00098600	0	TSHANG00036250	0		TPARAV00172510	0.0540141	TPARAV00013490	0
TTHERM_000115547	0	TTHERM_000118759	0		TMALAC00098860	0	TMALAC00033510	0		TELLIO00069830	0	TELLIO00022760	0		TPYRIF00045990	0	TPYRIF00024460	0		TVORAX00203300	0	TVORAX00021060	0		TBOREA00090000	0	TBOREA00026060	0		TSP00051590	178.747	TSP00052750	0		TEPIDO00079890	103.943	TEPIDO00038320	0		TSHANG00098620	0	TSHANG00036430	0		TPARAV00056840	0.189275	TPARAV00013500	0
TTHERM_00014940	0	TTHERM_00011940	0		TMALAC00132790	2.64014	TMALAC00033520	0		TELLIO00176300	0.238556	TELLIO00022810	0		TPYRIF00121070	0.378766	TPYRIF00024480	0		TVORAX00203320	0	TVORAX00021090	0		TBOREA00090030	0	TBOREA00026090	0		TSP00067330	2.23758	TSP00052800	0		TEPIDO00130610	2.04302	TEPIDO00038330	0		TSHANG00098630	0.0406763	TSHANG00036520	0		TPARAV00046910	0.0774186	TPARAV00013540	0
TTHERM_00014950	0.0115365	TTHERM_000120879	0		TMALAC00215340	0	TMALAC00033530	0		TELLIO00176320	0.415567	TELLIO00022820	0		TPYRIF00131320	0.0301405	TPYRIF00024530	0		TVORAX00086030	0	TVORAX00021180	0		TBOREA00135170	0	TBOREA00026100	0		TSP00079240	13.3388	TSP00052840	0		TEPIDO00110350	0.652354	TEPIDO00038360	0		TSHANG00117490	0	TSHANG00036610	0		TPARAV00069570	10.9126	TPARAV00013570	0
TTHERM_000304319	31.5419	TTHERM_000121033	0		TMALAC00248300	0	TMALAC00033540	0		TELLIO00204190	0	TELLIO00022860	0		TPYRIF00134920	0.0303571	TPYRIF00024620	0		TVORAX00002600	5.41817	TVORAX00021250	0		TBOREA00021550	0.103366	TBOREA00026130	0		TSP00127520	0.224334	TSP00053150	0		TEPIDO00015690	0.128989	TEPIDO00038420	0		TSHANG00119860	0	TSHANG00036720	0		TPARAV00115170	1.81113	TPARAV00013600	0
TTHERM_000304329	22.6956	TTHERM_000121037	0		TMALAC00024950	0.0250067	TMALAC00033550	0		TELLIO00204200	0.336598	TELLIO00023030	0		TPYRIF00209060	0.11009	TPYRIF00024680	0		TVORAX00127620	0.631036	TVORAX00021260	0		TBOREA00062290	0.0107643	TBOREA00026140	0		TSP00127530	7.61608	TSP00053160	0		TEPIDO00160000	0.260476	TEPIDO00038470	0		TSHANG00145150	0	TSHANG00036740	0		TPARAV00182200	0.278647	TPARAV00013610	0
TTHERM_00115420	0	TTHERM_000122269	0		TMALAC00028120	0.00921323	TMALAC00033580	0		TELLIO00094830	0.992812	TELLIO00023120	0		TPYRIF00121050	0	TPYRIF00024690	0		TVORAX00236290	3.1632	TVORAX00021270	0		TBOREA00076600	0.161016	TBOREA00026190	0		TSP00139480	208.211	TSP00053260	0		TEPIDO00111930	0.294264	TEPIDO00038540	0		TSHANG00145160	0.0135981	TSHANG00036780	0		TPARAV00244640	0.298875	TPARAV00013690	0
TTHERM_00115430	0.205281	TTHERM_000122388	0		TMALAC00054180	0	TMALAC00033720	0		TELLIO00094820	0.249039	TELLIO00023350	0		TPYRIF00121060	0	TPYRIF00024730	0		TVORAX00236300	0.393248	TVORAX00021350	0		TBOREA00076610	0	TBOREA00026200	0		TSP00177900	0.0719815	TSP00053270	0		TEPIDO00203970	0	TEPIDO00038690	0		TSHANG00197320	0	TSHANG00036790	0		TPARAV00244660	0.243769	TPARAV00013770	0
TTHERM_00115460	0	TTHERM_000122448	0		TMALAC00054200	0.0112359	TMALAC00033950	0		TELLIO00176170	0	TELLIO00023700	0		TPYRIF00134950	0	TPYRIF00024760	0		TVORAX00007820	0.0896991	TVORAX00021450	0		TBOREA00076620	0.0404681	TBOREA00026220	0		TSP00192350	7.24158	TSP00053470	0		TEPIDO00062030	2.18185	TEPIDO00038860	0		TSHANG00062020	0.0895084	TSHANG00036900	0		TPARAV00034880	0.479207	TPARAV00013800	0
TTHERM_00115480	0	TTHERM_000122449	0		TMALAC00054210	0.00824685	TMALAC00034070	0		TELLIO00108610	1.24046	TELLIO00023760	0		TPYRIF00134940	0	TPYRIF00024840	0		TVORAX00007830	0	TVORAX00021520	0		TBOREA00082890	0.0393022	TBOREA00026260	0		TSP00193400	0.535185	TSP00053490	0		TEPIDO00062150	2.31808	TEPIDO00039120	0		TSHANG00203630	0	TSHANG00036910	0		TPARAV00098240	0.886654	TPARAV00013840	0
TTHERM_00115500	0	TTHERM_000122518	0		TMALAC00054220	0	TMALAC00034160	0		TELLIO00108900	1.04817	TELLIO00023910	0		TPYRIF00134960	0	TPYRIF00024870	0		TVORAX00007840	0	TVORAX00021540	0		TBOREA00091760	0.0244366	TBOREA00026400	0		TSP00227740	0.0506811	TSP00053800	0		TEPIDO00104020	1.55128	TEPIDO00039150	0		TSHANG00182580	0.0112741	TSHANG00037020	0		TPARAV00144290	9.9297	TPARAV00013850	0
TTHERM_00115510	2.23508	TTHERM_000122519	0		TMALAC00067050	0.0340248	TMALAC00034170	0		TELLIO00108880	0.4773	TELLIO00023990	0		TPYRIF00134980	0	TPYRIF00024890	0		TVORAX00039840	0.356265	TVORAX00021550	0		TBOREA00040260	0.0102485	TBOREA00026490	0		TSP00227750	0.101166	TSP00053970	0		TEPIDO00104250	2.56485	TEPIDO00039190	0		TSHANG00058010	0.231523	TSHANG00037040	0		TPARAV00127800	0.384028	TPARAV00013870	0
TTHERM_00115530	1.00024	TTHERM_000123576	0		TMALAC00094630	0.0596091	TMALAC00034180	0		TELLIO00154540	0.105643	TELLIO00024140	0		TPYRIF00078570	0	TPYRIF00024900	0		TVORAX00039890	0.0152071	TVORAX00021560	0		TBOREA00040270	0	TBOREA00026500	0		TSP00127510	0.413401	TSP00054010	0		TEPIDO00062160	7.90031	TEPIDO00039320	0		TSHANG00119710	0.142291	TSHANG00037140	0		TPARAV00108790	0.822965	TPARAV00013880	0
TTHERM_00115540	0.381195	TTHERM_000123578	0		TMALAC00094660	0.0447683	TMALAC00034220	0		TELLIO00003160	3.73313	TELLIO00024280	0		TPYRIF00148180	0.17104	TPYRIF00025110	0		TVORAX00127570	0	TVORAX00021570	0		TBOREA00040280	0	TBOREA00026540	0		TSP00009440	0.0478324	TSP00054090	0		TEPIDO00009470	0.608331	TEPIDO00039430	0		TSHANG00142550	0	TSHANG00037160	0		TPARAV00108800	0.211447	TPARAV00013890	0
TTHERM_00116547	0	TTHERM_000123579	0		TMALAC00135010	0.0864133	TMALAC00034290	0		TELLIO00005000	1.76648	TELLIO00024360	0		TPYRIF00148170	0	TPYRIF00025120	0		TVORAX00236320	0.0643849	TVORAX00021580	0		TBOREA00062330	0.0186767	TBOREA00026550	0		TSP00049470	0.0215636	TSP00054410	0		TEPIDO00009480	0.846973	TEPIDO00039440	0		TSHANG00119450	0.508625	TSHANG00037290	0		TPARAV00014160	0.367608	TPARAV00013900	0
TTHERM_00117540	0	TTHERM_000123899	0		TMALAC00157650	0	TMALAC00034350	0		TELLIO00007490	0.86633	TELLIO00024590	0		TPYRIF00063710	0	TPYRIF00025140	0		TVORAX00236330	4.95425	TVORAX00021590	0		TBOREA00178610	0	TBOREA00026560	0		TSP00049480	0.0231047	TSP00054480	0		TEPIDO00176870	2.86945	TEPIDO00039450	0		TSHANG00119460	0.101286	TSHANG00037300	0		TPARAV00054770	2.38173	TPARAV00013910	0
TTHERM_00304220	2.66071	TTHERM_000124009	0		TMALAC00162880	0.011098	TMALAC00034490	0		TELLIO00085230	0.0209707	TELLIO00024640	0		TPYRIF00063790	0.0897685	TPYRIF00025150	0		TVORAX00071600	0.0843702	TVORAX00021610	0		TBOREA00176680	0.00978364	TBOREA00026580	0		TSP00049530	0	TSP00054640	0		TEPIDO00190520	0	TEPIDO00039460	0		TSHANG00119470	0	TSHANG00037460	0		TPARAV00054950	0.568831	TPARAV00013920	0
TTHERM_00304320	8.43444	TTHERM_000124049	0		TMALAC00215460	0.260032	TMALAC00034510	0		TELLIO00115470	2.1014	TELLIO00025030	0		TPYRIF00063800	0	TPYRIF00025250	0		TVORAX00071620	0	TVORAX00021660	0		TBOREA00176670	0	TBOREA00026640	0		TSP00049550	0.0315426	TSP00054760	0		TEPIDO00008030	1.95299	TEPIDO00039680	0		TSHANG00180860	0.188988	TSHANG00037530	0		TPARAV00098350	0.150579	TPARAV00014000	0
TTHERM_00519770	0	TTHERM_000124079	0		TMALAC00220440	0	TMALAC00034840	0		TELLIO00131950	2.83505	TELLIO00025270	0		TPYRIF00063810	0	TPYRIF00025310	0		TVORAX00033430	4.77229	TVORAX00021670	0		TBOREA00178620	0.138095	TBOREA00026650	0		TSP00049560	0	TSP00054970	0		TEPIDO00034500	0.327329	TEPIDO00039690	0		TSHANG00121310	0.0195055	TSHANG00037540	0		TPARAV00093860	1.07334	TPARAV00014030	0
TTHERM_00586810	0	TTHERM_000125089	0		TMALAC00237590	0.0292785	TMALAC00034850	0		TELLIO00147270	3.14595	TELLIO00025420	0		TPYRIF00063830	0	TPYRIF00025340	0		TVORAX00033470	4.5304	TVORAX00021690	0		TBOREA00007130	0	TBOREA00026720	0		TSP00049570	0	TSP00054990	0		TEPIDO00158180	0.627707	TEPIDO00039700	0		TSHANG00168380	0.11669	TSHANG00037550	0		TPARAV00170060	0.178561	TPARAV00014130	0
TTHERM_00599920	0.168568	TTHERM_000125189	0		TMALAC00062510	0.0352124	TMALAC00034970	0		TELLIO00164620	14.9596	TELLIO00025470	0		TPYRIF00063840	0	TPYRIF00025430	0		TVORAX00033480	1.41912	TVORAX00021740	0		TBOREA00041480	0.0659812	TBOREA00027010	0		TSP00049590	0.0146017	TSP00055260	0		TEPIDO00190530	0.563967	TEPIDO00039710	0		TSHANG00175860	0.0459053	TSHANG00037610	0		TPARAV00209040	0.0757232	TPARAV00014230	0
TTHERM_00941590	0	TTHERM_000125278	0		TMALAC00131980	0.00894732	TMALAC00034990	0		TELLIO00164640	0.563376	TELLIO00025530	0		TPYRIF00063850	0	TPYRIF00025490	0		TVORAX00083350	1.86839	TVORAX00021800	0		TBOREA00041490	0	TBOREA00027070	0		TSP00061740	0.16802	TSP00055280	0		TEPIDO00030230	0.261643	TEPIDO00039720	0		TSHANG00178350	2.30712	TSHANG00037690	0		TPARAV00209050	0.0106245	TPARAV00014270	0
TTHERM_00941600	0	TTHERM_000125279	0		TMALAC00054260	0.0343857	TMALAC00035000	0		TELLIO00089490	2.04314	TELLIO00025580	0		TPYRIF00063860	0	TPYRIF00025510	0		TVORAX00087910	0.855903	TVORAX00021900	0		TBOREA00041550	0.0312923	TBOREA00027170	0		TSP00184590	0.0150636	TSP00055290	0		TEPIDO00030280	0.443199	TEPIDO00039800	0		TSHANG00207960	1.71475	TSHANG00038020	0		TPARAV00209060	0.141661	TPARAV00014300	0
TTHERM_00941610	0	TTHERM_000125349	0		TMALAC00162900	0	TMALAC00035010	0		TELLIO00081670	0.0215996	TELLIO00025590	0		TPYRIF00063870	0	TPYRIF00025720	0		TVORAX00067050	2.50063	TVORAX00021940	0		TBOREA00041640	0.0217093	TBOREA00027370	0		TSP00184600	0	TSP00055300	0		TEPIDO00030270	0.756671	TEPIDO00039810	0		TSHANG00207970	0	TSHANG00038030	0		TPARAV00016180	0.9085	TPARAV00014310	0
TTHERM_00951940	1.95161	TTHERM_000125549	0		TMALAC00054250	0.120744	TMALAC00035220	0		TELLIO00173670	0	TELLIO00025730	0		TPYRIF00063880	0.0226123	TPYRIF00025780	0		TVORAX00165280	2.52249	TVORAX00021970	0		TBOREA00041650	0	TBOREA00027610	0		TSP00184620	0.0579122	TSP00055320	0		TEPIDO00030300	0.208283	TEPIDO00040040	0		TSHANG00000010	0.213128	TSHANG00038040	0		TPARAV00025190	7.11298	TPARAV00014370	0
TTHERM_01267140	0	TTHERM_000125769	0		TMALAC00244460	0	TMALAC00035470	0		TELLIO00203000	0	TELLIO00025900	0		TPYRIF00063890	0.179847	TPYRIF00025790	0		TVORAX00171160	0.35754	TVORAX00022070	0		TBOREA00041850	0	TBOREA00027650	0		TSP00184640	0	TSP00055350	0		TEPIDO00030310	0.144462	TEPIDO00040070	0		TSHANG00103250	0.169552	TSHANG00038050	0		TPARAV00033570	13.8596	TPARAV00014450	0
TTHERM_00014930	0	TTHERM_000126879	0		TMALAC00204430	0	TMALAC00035510	0		TELLIO00032250	0.618305	TELLIO00026300	0		TPYRIF00093300	1.73288	TPYRIF00025840	0		TVORAX00187390	3.37576	TVORAX00022190	0		TBOREA00017130	2.49224	TBOREA00027690	0		TSP00033350	0	TSP00055360	0		TEPIDO00188540	0.468474	TEPIDO00040130	0		TSHANG00000020	0.376161	TSHANG00038120	0		TPARAV00033580	1.76225	TPARAV00014500	0
TTHERM_00019650	0	TTHERM_000126919	0		TMALAC00054230	0	TMALAC00035520	0		TELLIO00034010	0	TELLIO00026540	0		TPYRIF00093310	0.19163	TPYRIF00025870	0		TVORAX00215480	1.76326	TVORAX00022350	0		TBOREA00062460	0.00758889	TBOREA00027780	0		TSP00175600	0.0910101	TSP00055400	0		TEPIDO00188570	0.505229	TEPIDO00040160	0		TSHANG00000030	0.580784	TSHANG00038260	0		TPARAV00044100	0.0256903	TPARAV00014520	0
TTHERM_00309930	0	TTHERM_000126959	0		TMALAC00214420	0.0160228	TMALAC00035690	0		TELLIO00107080	0.0162365	TELLIO00026670	0		TPYRIF00093330	0.0389676	TPYRIF00025920	0		TVORAX00170650	0.366527	TVORAX00022380	0		TBOREA00179070	0.452327	TBOREA00027790	0		TSP00033360	0	TSP00055440	0		TEPIDO00141930	4.34177	TEPIDO00040170	0		TSHANG00103260	0.101566	TSHANG00038280	0		TPARAV00106200	0.159958	TPARAV00014740	0
TTHERM_000706447	0.0118621	TTHERM_000127179	0		TMALAC00094670	0.0683831	TMALAC00035730	0		TELLIO00164570	0.218113	TELLIO00026850	0		TPYRIF00093340	0.214983	TPYRIF00025930	0		TVORAX00199550	0.426907	TVORAX00022460	0		TBOREA00179080	0	TBOREA00027880	0		TSP00161980	0	TSP00055490	0		TEPIDO00141940	4.88459	TEPIDO00040250	0		TSHANG00083720	0	TSHANG00038300	0		TPARAV00190640	0.625209	TPARAV00014760	0
TTHERM_000218559	0.138548	TTHERM_000127229	0		TMALAC00243740	0.0147503	TMALAC00035740	0		TELLIO00187510	0.0745858	TELLIO00026880	0		TPYRIF00233920	0	TPYRIF00025970	0		TVORAX00215460	1.77159	TVORAX00022480	0		TBOREA00179090	0.00845032	TBOREA00027920	0		TSP00033380	0.0746579	TSP00055670	0		TEPIDO00166600	0.358688	TEPIDO00040310	0		TSHANG00014790	0.044608	TSHANG00038430	0		TPARAV00190650	0.292569	TPARAV00014840	0
TTHERM_000295857	0.110986	TTHERM_000127249	0		TMALAC00247160	0.0230446	TMALAC00035900	0		TELLIO00083070	0.0640934	TELLIO00027050	0		TPYRIF00247250	0.0272708	TPYRIF00026030	0		TVORAX00071020	0	TVORAX00022490	0		TBOREA00050420	0.00818715	TBOREA00027970	0		TSP00111290	0	TSP00055800	0		TEPIDO00007530	0.896471	TEPIDO00040430	0		TSHANG00077340	0	TSHANG00038500	0		TPARAV00207960	0	TPARAV00014930	0
TTHERM_000365478	0	TTHERM_000128318	0		TMALAC00095990	0.0736711	TMALAC00035910	0		TELLIO00083110	4.50379	TELLIO00027060	0		TPYRIF00253910	0.103568	TPYRIF00026040	0		TVORAX00071080	0.0744534	TVORAX00022550	0		TBOREA00186290	0.045795	TBOREA00028000	0		TSP00111330	0	TSP00055810	0		TEPIDO00007560	0.550135	TEPIDO00040700	0		TSHANG00116640	0.0139053	TSHANG00038660	0		TPARAV00207990	0.147182	TPARAV00014960	0
TTHERM_000566949	0	TTHERM_000128379	0		TMALAC00110350	0.154068	TMALAC00035920	0		TELLIO00083120	3.77613	TELLIO00027070	0		TPYRIF00253920	0.139332	TPYRIF00026050	0		TVORAX00218690	0	TVORAX00022560	0		TBOREA00186320	0	TBOREA00028010	0		TSP00116880	0	TSP00056580	0		TEPIDO00201890	0.644992	TEPIDO00040800	0		TSHANG00116670	0	TSHANG00038810	0		TPARAV00217970	0	TPARAV00014980	0
TTHERM_000666939	0.108958	TTHERM_000128469	0		TMALAC00220770	0.0355401	TMALAC00035930	0		TELLIO00130540	0.598126	TELLIO00027100	0		TPYRIF00063730	0	TPYRIF00026070	0		TVORAX00199560	0	TVORAX00022570	0		TBOREA00050460	0.141985	TBOREA00028020	0		TSP00116890	0	TSP00056690	0		TEPIDO00119570	0.038051	TEPIDO00040880	0		TSHANG00116700	0	TSHANG00038890	0		TPARAV00217980	0.0510013	TPARAV00015000	0
TTHERM_000810503	0.0308195	TTHERM_000128496	0		TMALAC00191000	0	TMALAC00035970	0		TELLIO00165600	0.152414	TELLIO00027140	0		TPYRIF00063780	0	TPYRIF00026080	0		TVORAX00218680	0.120184	TVORAX00022580	0		TBOREA00050520	0.099495	TBOREA00028030	0		TSP00161970	0.0643477	TSP00056700	0		TEPIDO00051450	1.44311	TEPIDO00040890	0		TSHANG00116730	0	TSHANG00038940	0		TPARAV00044110	0	TPARAV00015010	0
TTHERM_000810540	0.0348888	TTHERM_000128497	0		TMALAC00215470	0.0653298	TMALAC00036080	0		TELLIO00166180	0.269641	TELLIO00027150	0		TPYRIF00213190	0.0871834	TPYRIF00026140	0		TVORAX00071070	0	TVORAX00022590	0		TBOREA00085000	2.64891	TBOREA00028040	0		TSP00184610	0	TSP00056780	0		TEPIDO00165660	1.57745	TEPIDO00040900	0		TSHANG00116740	0	TSHANG00038950	0		TPARAV00044140	3.22585	TPARAV00015040	0
TTHERM_000810573	0.0205319	TTHERM_000128498	0		TMALAC00204440	0	TMALAC00036490	0		TELLIO00171370	0.409236	TELLIO00027170	0		TPYRIF00045420	0.0784733	TPYRIF00026180	0		TVORAX00005550	0.176931	TVORAX00022600	0		TBOREA00085470	0	TBOREA00028050	0		TSP00184630	0.466993	TSP00056840	0		TEPIDO00195860	3.62253	TEPIDO00040910	0		TSHANG00116780	0	TSHANG00038980	0		TPARAV00255150	1.70036	TPARAV00015050	0
TTHERM_000812603	0.297176	TTHERM_000128499	0		TMALAC00214700	0.257277	TMALAC00036530	0		TELLIO00188590	0	TELLIO00027400	0		TPYRIF00043870	0.0115256	TPYRIF00026320	0		TVORAX00005560	0.23151	TVORAX00022610	0		TBOREA00101230	0.634748	TBOREA00028160	0		TSP00248650	0	TSP00056970	0		TEPIDO00187650	12.8843	TEPIDO00041000	0		TSHANG00130810	0	TSHANG00038990	0		TPARAV00219140	0.693699	TPARAV00015060	0
TTHERM_000895564	0	TTHERM_000128649	0		TMALAC00103190	0	TMALAC00036540	0		TELLIO00083090	0.105382	TELLIO00027480	0		TPYRIF00043890	0.02444	TPYRIF00026340	0		TVORAX00022270	0.709005	TVORAX00022620	0		TBOREA00103150	1.19289	TBOREA00028260	0		TSP00049580	0	TSP00057020	0		TEPIDO00018000	2.22542	TEPIDO00041300	0		TSHANG00130840	0	TSHANG00039010	0		TPARAV00219150	0.391665	TPARAV00015100	0
TTHERM_000901705	0	TTHERM_000128738	0		TMALAC00086340	0	TMALAC00036640	0		TELLIO00165360	0.0735321	TELLIO00027500	0		TPYRIF00043900	0	TPYRIF00026350	0		TVORAX00033390	0	TVORAX00022650	0		TBOREA00103160	1.84568	TBOREA00028280	0		TSP00049540	0	TSP00057040	0		TEPIDO00125420	51.7027	TEPIDO00041550	0		TSHANG00159380	0.0437131	TSHANG00039090	0		TPARAV00004950	0.0412573	TPARAV00015250	0
TTHERM_001322655	0	TTHERM_000128739	0		TMALAC00177360	0.14886	TMALAC00036670	0		TELLIO00061310	0.451302	TELLIO00027760	0		TPYRIF00043950	0.156951	TPYRIF00026400	0		TVORAX00061740	0.23964	TVORAX00022660	0		TBOREA00163330	3.83904	TBOREA00028330	0		TSP00216530	0	TSP00057090	0		TEPIDO00128540	29.1292	TEPIDO00041840	0		TSHANG00176990	0	TSHANG00039160	0		TPARAV00004870	0.045828	TPARAV00015260	0
TTHERM_001405859	0	TTHERM_000128777	0		TMALAC00006970	0.235398	TMALAC00036690	0		TELLIO00061320	0.047628	TELLIO00027800	0		TPYRIF00043970	0	TPYRIF00026460	0		TVORAX00077870	0.149905	TVORAX00022720	0		TBOREA00134980	1.84572	TBOREA00028880	0		TSP00111310	0.0362848	TSP00057120	0		TEPIDO00128550	7.77903	TEPIDO00041850	0		TSHANG00177000	0	TSHANG00039170	0		TPARAV00004880	0	TPARAV00015270	0
TTHERM_002653496	0.195263	TTHERM_000128778	0		TMALAC00049020	0.0132777	TMALAC00036700	0		TELLIO00061340	0.47787	TELLIO00027880	0		TPYRIF00043990	0.0553439	TPYRIF00026540	0		TVORAX00116470	0.100484	TVORAX00022730	0		TBOREA00144630	0.470184	TBOREA00028890	0		TSP00111320	0	TSP00057340	0		TEPIDO00172190	1.19598	TEPIDO00041890	0		TSHANG00180720	0	TSHANG00039350	0		TPARAV00004900	0	TPARAV00015340	0
TTHERM_00365510	0.124808	TTHERM_000128779	0		TMALAC00069880	0.0116835	TMALAC00036730	0		TELLIO00113410	0.311315	TELLIO00027900	0		TPYRIF00044030	0	TPYRIF00026560	0		TVORAX00126140	0.207488	TVORAX00022750	0		TBOREA00131050	2.27675	TBOREA00028920	0		TSP00116870	0.0790469	TSP00057380	0		TEPIDO00176940	0.0418549	TEPIDO00042020	0		TSHANG00205660	0	TSHANG00039740	0		TPARAV00004920	0.0738403	TPARAV00015460	0
TTHERM_00582260	0	TTHERM_000128899	0		TMALAC00086670	0	TMALAC00036780	0		TELLIO00113440	0.0947152	TELLIO00027910	0		TPYRIF00044050	0.0232803	TPYRIF00026640	0		TVORAX00135380	0.557936	TVORAX00022760	0		TBOREA00114590	0	TBOREA00029190	0		TSP00009610	0.0328896	TSP00057490	0		TEPIDO00201230	1.45268	TEPIDO00042150	0		TSHANG00210290	0	TSHANG00039750	0		TPARAV00004930	0.136698	TPARAV00015470	0
TTHERM_00694520	0.0466751	TTHERM_000129549	0		TMALAC00119550	24.7039	TMALAC00036860	0		TELLIO00113480	0.114099	TELLIO00027930	0		TPYRIF00044070	0.040066	TPYRIF00026770	0		TVORAX00159160	0	TVORAX00022780	0		TBOREA00114600	0	TBOREA00029280	0		TSP00009630	0.0212142	TSP00057520	0		TEPIDO00201240	0.125197	TEPIDO00042280	0		TSHANG00118950	0	TSHANG00039890	0		TPARAV00004970	0.235148	TPARAV00015500	0
TTHERM_00826740	0	TTHERM_000129629	0		TMALAC00130100	4.12509	TMALAC00036890	0		TELLIO00113500	0.0802967	TELLIO00027950	0		TPYRIF00044080	0.472322	TPYRIF00026810	0		TVORAX00173470	0.230987	TVORAX00022790	0		TBOREA00184720	0.0599218	TBOREA00029320	0		TSP00029960	0.279051	TSP00057680	0		TEPIDO00172200	0.564691	TEPIDO00042450	0		TSHANG00116710	0	TSHANG00039960	0		TPARAV00004980	0.183402	TPARAV00015520	0
TTHERM_00826770	0	TTHERM_000129648	0		TMALAC00130220	5.60436	TMALAC00036900	0		TELLIO00201830	0.135702	TELLIO00027980	0		TPYRIF00044120	0.171358	TPYRIF00026820	0		TVORAX00223320	0.0464413	TVORAX00022800	0		TBOREA00134990	0.019199	TBOREA00029640	0		TSP00057030	0	TSP00057780	0		TEPIDO00171900	48.8835	TEPIDO00042490	0		TSHANG00116750	0	TSHANG00040250	0		TPARAV00004990	0.0665616	TPARAV00015550	0
TTHERM_00901690	0.803585	TTHERM_000129897	0		TMALAC00156150	0.0129916	TMALAC00036930	0		TELLIO00113490	0.0470608	TELLIO00028000	0		TPYRIF00044150	0	TPYRIF00026940	0		TVORAX00007240	0.106348	TVORAX00022810	0		TBOREA00011860	0	TBOREA00029700	0		TSP00142230	0.179917	TSP00057790	0		TEPIDO00177630	0.322581	TEPIDO00042550	0		TSHANG00177020	0	TSHANG00040520	0		TPARAV00005010	0.129529	TPARAV00015560	0
TTHERM_00912170	0	TTHERM_000129898	0		TMALAC00157400	0.105448	TMALAC00036940	0		TELLIO00098640	0	TELLIO00028110	0		TPYRIF00044370	0.0101089	TPYRIF00026990	0		TVORAX00017280	0	TVORAX00022940	0		TBOREA00099680	0.550538	TBOREA00030120	0		TSP00142240	0	TSP00058110	0		TEPIDO00177620	0	TEPIDO00042830	0		TSHANG00180700	0	TSHANG00040650	0		TPARAV00005060	0.0783025	TPARAV00015580	0
TTHERM_01013390	0.108841	TTHERM_000129899	0		TMALAC00184400	0	TMALAC00036960	0		TELLIO00012850	0	TELLIO00028120	0		TPYRIF00106400	0.203391	TPYRIF00027030	0		TVORAX00226450	0.321862	TVORAX00023060	0		TBOREA00011880	0.444227	TBOREA00030190	0		TSP00142260	0.102315	TSP00058250	0		TEPIDO00143050	0.393693	TEPIDO00042850	0		TSHANG00118930	0	TSHANG00040660	0		TPARAV00044350	0.13496	TPARAV00015590	0
TTHERM_01046980	0.16712	TTHERM_000129989	0		TMALAC00184440	0.12181	TMALAC00036970	0		TELLIO00152290	0.0421001	TELLIO00028130	0		TPYRIF00106380	0	TPYRIF00027120	0		TVORAX00021070	0	TVORAX00023150	0		TBOREA00114250	0.372661	TBOREA00030210	0		TSP00091620	0.12938	TSP00058450	0		TEPIDO00074330	7.35484	TEPIDO00042860	0		TSHANG00200060	0	TSHANG00040670	0		TPARAV00044360	0.0384254	TPARAV00015650	0
TTHERM_01149270	0.0184316	TTHERM_000130009	0		TMALAC00192450	0.373376	TMALAC00036990	0		TELLIO00107260	0.0704904	TELLIO00028250	0		TPYRIF00044020	1.58858	TPYRIF00027160	0		TVORAX00036850	0	TVORAX00023190	0		TBOREA00165520	0.0340355	TBOREA00030220	0		TSP00158260	0.598282	TSP00058540	0		TEPIDO00096400	2.94138	TEPIDO00042870	0		TSHANG00202640	0	TSHANG00040760	0		TPARAV00138180	0.0708638	TPARAV00015660	0
TTHERM_01204220	0.100423	TTHERM_000130069	0		TMALAC00195990	0.0535368	TMALAC00037000	0		TELLIO00019640	1.65546	TELLIO00028280	0		TPYRIF00044330	0	TPYRIF00027200	0		TVORAX00214720	1.10973	TVORAX00023200	0		TBOREA00204400	0.407529	TBOREA00030240	0		TSP00158270	0.185761	TSP00058580	0		TEPIDO00188660	8.0241	TEPIDO00042980	0		TSHANG00204160	0.0154422	TSHANG00041150	0		TPARAV00138190	0.0405787	TPARAV00015700	0
TTHERM_01317390	0	TTHERM_000131159	0		TMALAC00210070	0.563236	TMALAC00037010	0		TELLIO00011060	0	TELLIO00028290	0		TPYRIF00103050	0	TPYRIF00027210	0		TVORAX00060740	0	TVORAX00023210	0		TBOREA00019510	0	TBOREA00030290	0		TSP00162880	0.0198743	TSP00058650	0		TEPIDO00191520	4.89437	TEPIDO00043020	0		TSHANG00118940	0	TSHANG00041330	0		TPARAV00138220	0.118426	TPARAV00015750	0
TTHERM_01323700	0	TTHERM_000131169	0		TMALAC00210080	0.327482	TMALAC00037060	0		TELLIO00040490	0.237096	TELLIO00028400	0		TPYRIF00003610	0	TPYRIF00027230	0		TVORAX00060750	0	TVORAX00023240	0		TBOREA00057730	0	TBOREA00030330	0		TSP00002930	0.117145	TSP00058680	0		TEPIDO00077130	6.11008	TEPIDO00043430	0		TSHANG00202270	0.0133735	TSHANG00041590	0		TPARAV00144510	0.0378538	TPARAV00015830	0
TTHERM_01405890	0.224416	TTHERM_000131338	0		TMALAC00211170	0	TMALAC00037070	0		TELLIO00097290	0.0630101	TELLIO00028420	0		TPYRIF00003620	0	TPYRIF00027410	0		TVORAX00060760	0	TVORAX00023250	0		TBOREA00091730	0.146409	TBOREA00030340	0		TSP00029910	0.0706829	TSP00058690	0		TEPIDO00077140	5.74841	TEPIDO00043490	0		TSHANG00181330	0	TSHANG00041660	0		TPARAV00148480	0	TPARAV00015900	0
TTHERM_01433610	0	TTHERM_000131369	0		TMALAC00069870	0	TMALAC00037080	0		TELLIO00165690	0.0292105	TELLIO00028430	0		TPYRIF00155180	0.738392	TPYRIF00027420	0		TVORAX00242730	0.0774553	TVORAX00023300	0		TBOREA00091750	0.330861	TBOREA00030350	0		TSP00002500	0	TSP00058780	0		TEPIDO00094890	4.77128	TEPIDO00043520	0		TSHANG00118960	0	TSHANG00041790	0		TPARAV00215000	0.180289	TPARAV00016000	0
TTHERM_00258260	0	TTHERM_00013140	0		TMALAC00184420	0	TMALAC00037090	0		TELLIO00194450	0.154586	TELLIO00028450	0		TPYRIF00018420	2.02788	TPYRIF00027430	0		TVORAX00114850	0.179145	TVORAX00023310	0		TBOREA00136250	0	TBOREA00030360	0		TSP00010950	0.0269852	TSP00058790	0		TEPIDO00156550	0	TEPIDO00044040	0		TSHANG00027300	0.0196897	TSHANG00041810	0		TPARAV00237760	0.0200048	TPARAV00016010	0
TTHERM_00998860	0	TTHERM_000133469	0		TMALAC00184430	0	TMALAC00037430	0		TELLIO00034890	0.619333	TELLIO00028520	0		TPYRIF00224350	8.50939	TPYRIF00027460	0		TVORAX00133150	1.03918	TVORAX00023320	0		TBOREA00136260	0	TBOREA00030390	0		TSP00010960	0.00902417	TSP00058810	0		TEPIDO00150440	4.25973	TEPIDO00044120	0		TSHANG00162970	0	TSHANG00041840	0		TPARAV00144490	0.425852	TPARAV00016020	0
TTHERM_01317410	0	TTHERM_000133479	0		TMALAC00011050	0.0189965	TMALAC00037530	0		TELLIO00034920	0.824833	TELLIO00028560	0		TPYRIF00224360	5.83607	TPYRIF00027500	0		TVORAX00242550	0	TVORAX00023480	0		TBOREA00136240	0	TBOREA00030400	0		TSP00011020	0.0265665	TSP00058840	0		TEPIDO00150450	1.40805	TEPIDO00044210	0		TSHANG00162980	0.0289101	TSHANG00042190	0		TPARAV00044420	0.022575	TPARAV00016030	0
TTHERM_01317420	0.179007	TTHERM_000133529	0		TMALAC00064360	3.56006	TMALAC00037700	0		TELLIO00034910	0.0550682	TELLIO00028580	0		TPYRIF00066410	2.31117	TPYRIF00027510	0		TVORAX00158290	0	TVORAX00023640	0		TBOREA00019500	6.40896	TBOREA00030440	0		TSP00010990	0.0621725	TSP00058880	0		TEPIDO00150460	5.62284	TEPIDO00044480	0		TSHANG00210050	0	TSHANG00042210	0		TPARAV00135470	0	TPARAV00016130	0
TTHERM_000295858	0.0730828	TTHERM_000133599	0		TMALAC00064370	3.24688	TMALAC00037750	0		TELLIO00034940	0.0802837	TELLIO00028630	0		TPYRIF00066460	2.13732	TPYRIF00027550	0		TVORAX00235600	0	TVORAX00023710	0		TBOREA00042770	1.9756	TBOREA00030710	0		TSP00011060	0	TSP00058970	0		TEPIDO00168130	2162.28	TEPIDO00044490	0		TSHANG00051450	0.0237916	TSHANG00042420	0		TPARAV00052220	0.328055	TPARAV00016140	0
TTHERM_000666938	0	TTHERM_000133709	0		TMALAC00102230	0.286452	TMALAC00037960	0		TELLIO00021640	0.0421888	TELLIO00028790	0		TPYRIF00155120	3.88228	TPYRIF00027560	0		TVORAX00122530	0.229004	TVORAX00024080	0		TBOREA00042790	0.133006	TBOREA00030910	0		TSP00011080	0.145931	TSP00058990	0		TEPIDO00003630	88.9516	TEPIDO00044510	0		TSHANG00097810	0.00912343	TSHANG00042460	0		TPARAV00076300	0.0572994	TPARAV00016150	0
TTHERM_000414159	0.0550506	TTHERM_000133719	0		TMALAC00118540	13.9992	TMALAC00038030	0		TELLIO00090250	0.0636048	TELLIO00028840	0		TPYRIF00077840	0.105911	TPYRIF00027620	0		TVORAX00212730	0	TVORAX00024210	0		TBOREA00042810	0.0768846	TBOREA00030940	0		TSP00011010	0	TSP00059040	0		TEPIDO00061650	733.041	TEPIDO00044520	0		TSHANG00153290	0	TSHANG00042530	0		TPARAV00132700	0.613669	TPARAV00016200	0
TTHERM_000414209	0	TTHERM_00013380	0		TMALAC00118560	0.0754574	TMALAC00038060	0		TELLIO00119270	0.2216	TELLIO00028920	0		TPYRIF00077880	0	TPYRIF00027640	0		TVORAX00212750	0	TVORAX00024220	0		TBOREA00058620	0	TBOREA00030990	0		TSP00011030	0	TSP00059050	0		TEPIDO00026370	3.84359	TEPIDO00044540	0		TSHANG00183740	0.0149028	TSHANG00042580	0		TPARAV00060980	0	TPARAV00016260	0
TTHERM_00414190	0.062826	TTHERM_000134778	0		TMALAC00150220	0	TMALAC00038110	0		TELLIO00130810	0	TELLIO00028960	0		TPYRIF00155150	0	TPYRIF00027660	0		TVORAX00226110	0.0416724	TVORAX00024240	0		TBOREA00102210	0.185732	TBOREA00031000	0		TSP00011310	0	TSP00059140	0		TEPIDO00195490	1.5451	TEPIDO00044710	0		TSHANG00185490	0	TSHANG00042650	0		TPARAV00077410	0.0319799	TPARAV00016350	0
TTHERM_00414210	0	TTHERM_000134779	0		TMALAC00150230	0.0189137	TMALAC00038260	0		TELLIO00130820	0	TELLIO00028970	0		TPYRIF00224330	3.06121	TPYRIF00027780	0		TVORAX00227570	0	TVORAX00024360	0		TBOREA00102250	0.217786	TBOREA00031010	0		TSP00029780	0.070575	TSP00059190	0		TEPIDO00050920	0.394464	TEPIDO00044800	0		TSHANG00191450	0	TSHANG00042740	0		TPARAV00076310	0	TPARAV00016360	0
TTHERM_00884500	0.0414874	TTHERM_000134819	0		TMALAC00150240	1.00155	TMALAC00038280	0		TELLIO00187480	0.0188539	TELLIO00029050	0		TPYRIF00038330	1.80371	TPYRIF00027800	0		TVORAX00146090	0.685126	TVORAX00024400	0		TBOREA00102260	0.14396	TBOREA00031040	0		TSP00110850	0.218261	TSP00059300	0		TEPIDO00145040	15.066	TEPIDO00045010	0		TSHANG00194410	0	TSHANG00042990	0		TPARAV00135440	0.107267	TPARAV00016370	0
TTHERM_00884520	0.0711996	TTHERM_00013600	0		TMALAC00176340	2.74029	TMALAC00038380	0		TELLIO00187490	0.14268	TELLIO00029180	0		TPYRIF00088350	0.809983	TPYRIF00027850	0		TVORAX00180540	0.821049	TVORAX00024620	0		TBOREA00156460	0.253741	TBOREA00031250	0		TSP00177270	0.148149	TSP00059350	0		TEPIDO00192210	0.58611	TEPIDO00045030	0		TSHANG00082510	0.0514571	TSHANG00043080	0		TPARAV00135450	0	TPARAV00016390	0
TTHERM_01035620	0.992738	TTHERM_000136237	0		TMALAC00238180	57.7073	TMALAC00038650	0		TELLIO00194360	0.0190548	TELLIO00029200	0		TPYRIF00098070	1.35641	TPYRIF00027960	0		TVORAX00036280	2.03134	TVORAX00024650	0		TBOREA00187650	0.00700099	TBOREA00031300	0		TSP00177280	0.00742793	TSP00059540	0		TEPIDO00003290	0.145194	TEPIDO00045080	0		TSHANG00089500	0.0179308	TSHANG00043160	0		TPARAV00135460	0	TPARAV00016400	0
TTHERM_00259290	0	TTHERM_000136238	0		TMALAC00238190	2.523	TMALAC00038930	0		TELLIO00177050	0.037148	TELLIO00029300	0		TPYRIF00112400	1.68672	TPYRIF00027970	0		TVORAX00036290	5.51184	TVORAX00024680	0		TBOREA00187670	0.0811962	TBOREA00031710	0		TSP00177320	0	TSP00059600	0		TEPIDO00003300	0.0871161	TEPIDO00045270	0		TSHANG00200510	0	TSHANG00043580	0		TPARAV00135480	0	TPARAV00016420	0
TTHERM_01322640	0	TTHERM_000136239	0		TMALAC00009800	5.95411	TMALAC00038940	0		TELLIO00160210	0.173341	TELLIO00029370	0		TPYRIF00112420	6.48537	TPYRIF00027980	0		TVORAX00036780	0.738033	TVORAX00024690	0		TBOREA00187680	0.0731047	TBOREA00031920	0		TSP00192040	0.0770552	TSP00059610	0		TEPIDO00154900	0.489009	TEPIDO00045300	0		TSHANG00212590	0	TSHANG00043690	0		TPARAV00135490	0	TPARAV00016450	0
TTHERM_00075920	0	TTHERM_000137609	0		TMALAC00143950	0.0570959	TMALAC00039240	0		TELLIO00176980	0.0173388	TELLIO00029440	0		TPYRIF00130680	2.07963	TPYRIF00028030	0		TVORAX00087350	0.0239559	TVORAX00024700	0		TBOREA00062710	0.102577	TBOREA00031970	0		TSP00200410	0.410474	TSP00059980	0		TEPIDO00014140	0.163688	TEPIDO00045310	0		TSHANG00207490	0	TSHANG00043770	0		TPARAV00135500	0	TPARAV00016460	0
TTHERM_00076980	0	TTHERM_000137779	0		TMALAC00169140	0	TMALAC00039270	0		TELLIO00177010	0.128598	TELLIO00029460	0		TPYRIF00193860	0.919461	TPYRIF00028050	0		TVORAX00087360	0.0139953	TVORAX00024710	0		TBOREA00062720	0	TBOREA00032030	0		TSP00211480	0.227416	TSP00059990	0		TEPIDO00048870	0.0973979	TEPIDO00045380	0		TSHANG00207590	0.06326	TSHANG00043950	0		TPARAV00132690	0.219844	TPARAV00016470	0
TTHERM_000901662	0.11585	TTHERM_000137949	0		TMALAC00169160	0	TMALAC00039720	0		TELLIO00177030	0	TELLIO00029490	0		TPYRIF00198540	4.05941	TPYRIF00028060	0		TVORAX00192880	0.0112114	TVORAX00024840	0		TBOREA00062730	0.00730602	TBOREA00032110	0		TSP00037160	0.117904	TSP00060000	0		TEPIDO00197960	1.2113	TEPIDO00045420	0		TSHANG00137540	0	TSHANG00043980	0		TPARAV00124230	1.25203	TPARAV00016480	0
TTHERM_000901749	0.19101	TTHERM_000138239	0		TMALAC00190960	0.200564	TMALAC00040000	0		TELLIO00177040	0.105199	TELLIO00029500	0		TPYRIF00236700	2.64252	TPYRIF00028210	0		TVORAX00192890	0	TVORAX00024880	0		TBOREA00062750	0	TBOREA00032120	0		TSP00211450	2.41951	TSP00060690	0		TEPIDO00198000	0.991534	TEPIDO00045450	0		TSHANG00208440	0	TSHANG00044020	0		TPARAV00222810	0.0243808	TPARAV00016500	0
TTHERM_00901780	0.425281	TTHERM_000138289	0		TMALAC00210930	0	TMALAC00040090	0		TELLIO00160200	0.0491477	TELLIO00029820	0		TPYRIF00112440	3.21073	TPYRIF00028330	0		TVORAX00192950	0.231049	TVORAX00024910	0		TBOREA00063010	0.196127	TBOREA00032260	0		TSP00211460	0.155987	TSP00061240	0		TEPIDO00197970	0.324708	TEPIDO00045770	0		TSHANG00203750	0	TSHANG00044180	0		TPARAV00222950	0	TPARAV00016600	0
TTHERM_00903830	0	TTHERM_000138428	0		TMALAC00212790	0.767343	TMALAC00040130	0		TELLIO00200280	0.0654982	TELLIO00029870	0		TPYRIF00173490	3.8065	TPYRIF00028340	0		TVORAX00192980	0.1044	TVORAX00024990	0		TBOREA00167730	0.0108881	TBOREA00032490	0		TSP00110790	0.282384	TSP00061430	0		TEPIDO00048880	0.170713	TEPIDO00045780	0		TSHANG00211260	0	TSHANG00044200	0		TPARAV00132680	0.0568575	TPARAV00016610	0
TTHERM_001013369	0	TTHERM_000138429	0		TMALAC00212810	0	TMALAC00040180	0		TELLIO00023180	1.09002	TELLIO00029880	0		TPYRIF00208860	1.76529	TPYRIF00028350	0		TVORAX00192990	1.27263	TVORAX00025040	0		TBOREA00045200	1.14943	TBOREA00032520	0		TSP00243500	0.185777	TSP00061600	0		TEPIDO00031890	0.357871	TEPIDO00045790	0		TSHANG00064130	0.633157	TSHANG00044210	0		TPARAV00143020	0.0374985	TPARAV00016620	0
TTHERM_00810450	0	TTHERM_000138609	0		TMALAC00212820	0	TMALAC00040200	0		TELLIO00162530	2.47195	TELLIO00029920	0		TPYRIF00236680	25.5416	TPYRIF00028360	0		TVORAX00193010	0	TVORAX00025050	0		TBOREA00088450	6.58136	TBOREA00032600	0		TSP00211410	0.0914524	TSP00061640	0		TEPIDO00026300	1.93045	TEPIDO00045800	0		TSHANG00064140	0.122954	TSHANG00044250	0		TPARAV00183200	0.462043	TPARAV00016630	0
TTHERM_001047029	0.17636	TTHERM_000139729	0		TMALAC00212970	0.0761968	TMALAC00040390	0		TELLIO00029290	0.799737	TELLIO00029940	0		TPYRIF00012870	0.0944049	TPYRIF00028390	0		TVORAX00245850	0	TVORAX00025060	0		TBOREA00098120	6.11419	TBOREA00032630	0		TSP00191990	0.599297	TSP00061660	0		TEPIDO00046090	104.533	TEPIDO00045960	0		TSHANG00064160	0	TSHANG00044260	0		TPARAV00139360	0.0193925	TPARAV00016640	0
TTHERM_00879320	0	TTHERM_000140739	0		TMALAC00225430	0	TMALAC00040460	0		TELLIO00195910	13.9324	TELLIO00029970	0		TPYRIF00013050	0.0603534	TPYRIF00028620	0		TVORAX00245860	0	TVORAX00025250	0		TBOREA00098130	0.361593	TBOREA00032650	0		TSP00200400	0.330857	TSP00061680	0		TEPIDO00149710	70.5305	TEPIDO00046460	0		TSHANG00199310	0	TSHANG00044270	0		TPARAV00143200	0.0624216	TPARAV00016650	0
TTHERM_00999080	0.146553	TTHERM_000140891	0		TMALAC00225440	0	TMALAC00040700	0		TELLIO00181140	1.00617	TELLIO00029980	0		TPYRIF00012880	0	TPYRIF00028670	0		TVORAX00245870	0	TVORAX00025330	0		TBOREA00109000	5.28289	TBOREA00032670	0		TSP00211390	0	TSP00061690	0		TEPIDO00165240	4.00663	TEPIDO00046590	0		TSHANG00043230	0.0284931	TSHANG00044590	0		TPARAV00143230	0	TPARAV00016680	0
TTHERM_00912150	0.0457745	TTHERM_000142419	0		TMALAC00225460	0	TMALAC00040720	0		TELLIO00099260	0.064313	TELLIO00030180	0		TPYRIF00012890	0	TPYRIF00028680	0		TVORAX00219170	0.145793	TVORAX00025340	0		TBOREA00132880	0.537619	TBOREA00032980	0		TSP00211420	0	TSP00061710	0		TEPIDO00106140	31.2966	TEPIDO00046680	0		TSHANG00043250	0	TSHANG00044620	0		TPARAV00155510	0.0506221	TPARAV00016840	0
TTHERM_00912220	0	TTHERM_000142500	0		TMALAC00225490	0.0183538	TMALAC00040770	0		TELLIO00166880	1.0559	TELLIO00030240	0		TPYRIF00012990	0	TPYRIF00028690	0		TVORAX00219180	0.115178	TVORAX00025350	0		TBOREA00153770	2.21466	TBOREA00032990	0		TSP00049310	3.5162	TSP00061720	0		TEPIDO00106150	1.8873	TEPIDO00046730	0		TSHANG00043260	0.00537807	TSHANG00044630	0		TPARAV00222930	0	TPARAV00016890	0
TTHERM_01198170	0	TTHERM_000143679	0		TMALAC00225500	4.35425	TMALAC00040780	0		TELLIO00074580	0.277324	TELLIO00030260	0		TPYRIF00013110	0	TPYRIF00028700	0		TVORAX00219130	0.20324	TVORAX00025360	0		TBOREA00173740	0.433441	TBOREA00033220	0		TSP00117800	0.421086	TSP00062170	0		TEPIDO00124230	0.296521	TEPIDO00046780	0		TSHANG00043570	0.00774189	TSHANG00044870	0		TPARAV00157420	0.503789	TPARAV00017030	0
TTHERM_01201180	0.1024	TTHERM_000143799	0		TMALAC00225510	0.0550614	TMALAC00040790	0		TELLIO00115570	0.0121233	TELLIO00030500	0		TPYRIF00013070	0.361539	TPYRIF00028710	0		TVORAX00028290	2.67628	TVORAX00025450	0		TBOREA00070410	0	TBOREA00033320	0		TSP00063510	1.48997	TSP00062190	0		TEPIDO00074660	11.7386	TEPIDO00046910	0		TSHANG00156820	0	TSHANG00044890	0		TPARAV00199140	0.0396979	TPARAV00017080	0
TTHERM_00203000	0.12892	TTHERM_000144909	0		TMALAC00169150	0	TMALAC00040920	0		TELLIO00115590	0.404564	TELLIO00030520	0		TPYRIF00013080	0	TPYRIF00028720	0		TVORAX00050980	1.87641	TVORAX00025460	0		TBOREA00088440	0.220626	TBOREA00033500	0		TSP00071710	0.489082	TSP00062270	0		TEPIDO00060480	5.58541	TEPIDO00047290	0		TSHANG00156840	0	TSHANG00044950	0		TPARAV00222940	0	TPARAV00017110	0
TTHERM_00901750	0	TTHERM_000144929	0		TMALAC00225450	3.39594	TMALAC00041000	0		TELLIO00141640	0.0625908	TELLIO00030640	0		TPYRIF00208870	0.0344637	TPYRIF00028730	0		TVORAX00097010	3.30568	TVORAX00025480	0		TBOREA00039220	0	TBOREA00033580	0		TSP00131110	4.24934	TSP00062300	0		TEPIDO00069840	1.09165	TEPIDO00047470	0		TSHANG00158650	0	TSHANG00045080	0		TPARAV00081480	0.0922989	TPARAV00017120	0
TTHERM_00810530	0	TTHERM_000145038	0		TMALAC00225480	0.114717	TMALAC00041100	0		TELLIO00115640	9.50232	TELLIO00030650	0		TPYRIF00228080	0.445027	TPYRIF00028780	0		TVORAX00097020	7.2804	TVORAX00025490	0		TBOREA00039230	0	TBOREA00033770	0		TSP00153620	5.38056	TSP00062680	0		TEPIDO00095330	0.493798	TEPIDO00047480	0		TSHANG00177360	0	TSHANG00045090	0		TPARAV00011140	4.81456	TPARAV00017130	0
TTHERM_00901800	0	TTHERM_000145039	0		TMALAC00067150	0.337843	TMALAC00041130	0		TELLIO00141610	0.281535	TELLIO00030660	0		TPYRIF00054560	0.331321	TPYRIF00028790	0		TVORAX00147520	5.76104	TVORAX00025500	0		TBOREA00050860	0.0904695	TBOREA00033810	0		TSP00157880	1.33355	TSP00062810	0		TEPIDO00136680	118.326	TEPIDO00047600	0		TSHANG00182660	0	TSHANG00045100	0		TPARAV00025170	0.18303	TPARAV00017200	0
TTHERM_000826771	0	TTHERM_000145059	0		TMALAC00206060	67.909	TMALAC00041180	0		TELLIO00205300	0	TELLIO00030800	0		TPYRIF00120360	0.176432	TPYRIF00028850	0		TVORAX00151500	8.28965	TVORAX00025540	0		TBOREA00041370	0.080347	TBOREA00034000	0		TSP00163610	3.29833	TSP00062870	0		TEPIDO00175300	77.2565	TEPIDO00047610	0		TSHANG00207500	0	TSHANG00045370	0		TPARAV00102700	0.1111	TPARAV00017210	0
TTHERM_001047019	0.162094	TTHERM_000145119	0		TMALAC00018070	0.560896	TMALAC00041240	0		TELLIO00115650	0.0563069	TELLIO00031030	0		TPYRIF00151250	0	TPYRIF00029030	0		TVORAX00152850	0.202694	TVORAX00025580	0		TBOREA00041670	0.0398609	TBOREA00034030	0		TSP00163640	2.24515	TSP00063000	0		TEPIDO00179670	0.363822	TEPIDO00047620	0		TSHANG00177350	0	TSHANG00045380	0		TPARAV00113400	0.213891	TPARAV00017230	0
TTHERM_00901740	0	TTHERM_000145409	0		TMALAC00232940	0.109507	TMALAC00041250	0		TELLIO00141650	5.17326	TELLIO00031040	0		TPYRIF00160420	0.441761	TPYRIF00029090	0		TVORAX00159940	0.17524	TVORAX00025590	0		TBOREA00041700	0.0607651	TBOREA00034080	0		TSP00163650	2.34307	TSP00063310	0		TEPIDO00179680	0.740404	TEPIDO00047630	0		TSHANG00165120	0.0512656	TSHANG00045390	0		TPARAV00152280	0.551584	TPARAV00017290	0
TTHERM_00011470	0.456863	TTHERM_000145549	0		TMALAC00012990	0.0235022	TMALAC00041310	0		TELLIO00141620	3.08991	TELLIO00031120	0		TPYRIF00187560	0.0800848	TPYRIF00029120	0		TVORAX00159950	4.84276	TVORAX00025600	0		TBOREA00041800	1.50714	TBOREA00034090	0		TSP00185960	2.98184	TSP00063330	0		TEPIDO00205050	0.521913	TEPIDO00047780	0		TSHANG00011380	0.249801	TSHANG00045440	0		TPARAV00158560	0.115905	TPARAV00017360	0
TTHERM_000693287	0.0142259	TTHERM_000145769	0		TMALAC00015170	96.7878	TMALAC00041320	0		TELLIO00020530	18.6236	TELLIO00031140	0		TPYRIF00266230	2.61661	TPYRIF00029240	0		TVORAX00204450	3.4666	TVORAX00025610	0		TBOREA00069740	0.402017	TBOREA00034200	0		TSP00197030	8.80928	TSP00063370	0		TEPIDO00205060	1.00616	TEPIDO00047790	0		TSHANG00072910	5.10904	TSHANG00045680	0		TPARAV00182630	4.17524	TPARAV00017390	0
TTHERM_000693288	0.0698222	TTHERM_000145879	0		TMALAC00022800	0.243065	TMALAC00041330	0		TELLIO00064630	1.11755	TELLIO00031230	0		TPYRIF00266240	0.576055	TPYRIF00029310	0		TVORAX00204460	0.462838	TVORAX00025620	0		TBOREA00098050	0.0761868	TBOREA00034260	0		TSP00049320	0.0753901	TSP00063660	0		TEPIDO00059920	0.320696	TEPIDO00047920	0		TSHANG00036710	0.0733423	TSHANG00045850	0		TPARAV00182640	0.16932	TPARAV00017440	0
TTHERM_000693289	0	TTHERM_000146187	0		TMALAC00035870	4.3552	TMALAC00041340	0		TELLIO00085890	11.0963	TELLIO00031320	0		TPYRIF00075000	0.681205	TPYRIF00029330	0		TVORAX00204470	0	TVORAX00025630	0		TBOREA00144860	0.135409	TBOREA00034350	0		TSP00174740	0.0339916	TSP00064000	0		TEPIDO00026470	5.39557	TEPIDO00047930	0		TSHANG00070020	0.334597	TSHANG00045860	0		TPARAV00058490	0.209333	TPARAV00017450	0
TTHERM_00138260	0.0245716	TTHERM_000146239	0		TMALAC00072350	37.404	TMALAC00041350	0		TELLIO00085920	0.0495122	TELLIO00031370	0		TPYRIF00229020	0	TPYRIF00029340	0		TVORAX00073720	0	TVORAX00025660	0		TBOREA00041750	0.0644077	TBOREA00034360	0		TSP00174730	0	TSP00064130	0		TEPIDO00030540	4.08266	TEPIDO00047940	0		TSHANG00121060	0.167318	TSHANG00046090	0		TPARAV00152340	0.371371	TPARAV00017460	0
TTHERM_00209390	0	TTHERM_000146349	0		TMALAC00096670	72.6118	TMALAC00041360	0		TELLIO00180660	57.0519	TELLIO00031390	0		TPYRIF00101760	0	TPYRIF00029350	0		TVORAX00073730	0	TVORAX00025670	0		TBOREA00041760	0.120005	TBOREA00034430	0		TSP00174750	0.0556712	TSP00064160	0		TEPIDO00057590	8.31868	TEPIDO00047960	0		TSHANG00136030	0.40065	TSHANG00046100	0		TPARAV00035660	0.986202	TPARAV00017490	0
TTHERM_00301860	0.182036	TTHERM_000147532	0		TMALAC00134120	0.203886	TMALAC00041380	0		TELLIO00210250	106.727	TELLIO00031510	0		TPYRIF00101770	0	TPYRIF00029450	0		TVORAX00086390	0	TVORAX00025720	0		TBOREA00041770	0.0801495	TBOREA00034440	0		TSP00039760	0.158946	TSP00064180	0		TEPIDO00078610	5.61768	TEPIDO00048000	0		TSHANG00071900	0.300774	TSHANG00046180	0		TPARAV00035670	0.450499	TPARAV00017500	0
TTHERM_00301870	0.0140905	TTHERM_000147659	0		TMALAC00149060	31.9326	TMALAC00041430	0		TELLIO00085900	0.644935	TELLIO00031540	0		TPYRIF00229000	0.058337	TPYRIF00029550	0		TVORAX00086410	0	TVORAX00025740	0		TBOREA00041780	0	TBOREA00034450	0		TSP00039770	0.293919	TSP00064200	0		TEPIDO00057600	5.02313	TEPIDO00048050	0		TSHANG00078690	0.674551	TSHANG00046200	0		TPARAV00035680	0	TPARAV00017520	0
TTHERM_00476910	1.12783	TTHERM_000147669	0		TMALAC00173810	2.33654	TMALAC00041440	0		TELLIO00151730	0	TELLIO00031550	0		TPYRIF00229030	0	TPYRIF00029640	0		TVORAX00092790	0	TVORAX00025770	0		TBOREA00041790	0.0170003	TBOREA00034520	0		TSP00181190	0.272213	TSP00064230	0		TEPIDO00108020	3.77862	TEPIDO00048070	0		TSHANG00009590	0	TSHANG00046430	0		TPARAV00035710	0.805361	TPARAV00017560	0
TTHERM_00476990	26.4301	TTHERM_000148711	0		TMALAC00173830	18.4618	TMALAC00041450	0		TELLIO00026590	0.0253453	TELLIO00031560	0		TPYRIF00054120	1.48815	TPYRIF00029790	0		TVORAX00092800	0.090304	TVORAX00025790	0		TBOREA00206350	0	TBOREA00034710	0		TSP00195720	0.0360103	TSP00064830	0		TEPIDO00129780	0.930155	TEPIDO00048080	0		TSHANG00050060	0.0565845	TSHANG00046440	0		TPARAV00035730	0.0899269	TPARAV00017660	0
TTHERM_00532790	27.7004	TTHERM_000149279	0		TMALAC00177290	0	TMALAC00041500	0		TELLIO00198000	35.0968	TELLIO00031570	0		TPYRIF00109420	0.031985	TPYRIF00030000	0		TVORAX00039460	0.06564	TVORAX00025830	0		TBOREA00013050	0	TBOREA00035180	0		TSP00218080	0.835657	TSP00064870	0		TEPIDO00172100	0.0459422	TEPIDO00048100	0		TSHANG00050070	8.26262	TSHANG00046870	0		TPARAV00035740	0.586115	TPARAV00017720	0
TTHERM_00693280	0.0415268	TTHERM_000149389	0		TMALAC00214410	0	TMALAC00041530	0		TELLIO00205990	1.5145	TELLIO00031580	0		TPYRIF00146650	1.12781	TPYRIF00030010	0		TVORAX00086110	0	TVORAX00025860	0		TBOREA00084110	0.0537912	TBOREA00035940	0		TSP00146150	0.198086	TSP00065000	0		TEPIDO00000780	1.70515	TEPIDO00048260	0		TSHANG00050080	0.298878	TSHANG00046900	0		TPARAV00087240	0.0964211	TPARAV00017730	0
TTHERM_00693290	0.057519	TTHERM_000149659	0		TMALAC00134110	14.6573	TMALAC00041740	0		TELLIO00139060	2.35249	TELLIO00031590	0		TPYRIF00146660	0.886047	TPYRIF00030020	0		TVORAX00086120	0	TVORAX00025910	0		TBOREA00129810	0	TBOREA00036000	0		TSP00226080	0.202065	TSP00065390	0		TEPIDO00121020	0.59171	TEPIDO00048460	0		TSHANG00205580	0	TSHANG00046950	0		TPARAV00116260	0.207493	TPARAV00017770	0
TTHERM_00694310	0	TTHERM_000149719	0		TMALAC00134130	0.0407008	TMALAC00041810	0		TELLIO00139280	0.211409	TELLIO00031690	0		TPYRIF00163560	0	TPYRIF00030170	0		TVORAX00086130	0.590506	TVORAX00025940	0		TBOREA00142210	0	TBOREA00036060	0		TSP00007180	0.132526	TSP00065570	0		TEPIDO00084790	4.50682	TEPIDO00048490	0		TSHANG00003540	0	TSHANG00046970	0		TPARAV00139510	0.257237	TPARAV00017780	0
TTHERM_00717640	10.3777	TTHERM_000149759	0		TMALAC00248070	126.271	TMALAC00041840	0		TELLIO00139290	1.62017	TELLIO00031810	0		TPYRIF00047470	0.131916	TPYRIF00030180	0		TVORAX00086150	0	TVORAX00025980	0		TBOREA00142430	0.124168	TBOREA00036690	0		TSP00244060	0	TSP00065850	0		TEPIDO00079520	4.48793	TEPIDO00049020	0		TSHANG00183360	0	TSHANG00046980	0		TPARAV00176090	0.6665	TPARAV00017830	0
TTHERM_00898300	1.78461	TTHERM_000149838	0		TMALAC00248200	0	TMALAC00041870	0		TELLIO00227960	0.0143594	TELLIO00031900	0		TPYRIF00047630	2.30631	TPYRIF00030230	0		TVORAX00170960	0.044206	TVORAX00026060	0		TBOREA00162910	7.49964	TBOREA00037110	0		TSP00015120	0.735376	TSP00065980	0		TEPIDO00096370	19.0082	TEPIDO00049060	0		TSHANG00033880	17.0507	TSHANG00046990	0		TPARAV00183940	0	TPARAV00017870	0
TTHERM_00919550	2.46052	TTHERM_000149979	0		TMALAC00096680	0	TMALAC00041940	0		TELLIO00228550	0.036116	TELLIO00032000	0		TPYRIF00047640	0.00687518	TPYRIF00030290	0		TVORAX00113080	5.66659	TVORAX00026180	0		TBOREA00185280	0.156935	TBOREA00037280	0		TSP00167970	0.0506708	TSP00066010	0		TEPIDO00103450	6.17332	TEPIDO00049160	0		TSHANG00033890	0.1964	TSHANG00047030	0		TPARAV00035700	0.0250084	TPARAV00017890	0
TTHERM_00919560	0.0861545	TTHERM_000150028	0		TMALAC00096690	0	TMALAC00041960	0		TELLIO00139130	0.49643	TELLIO00032010	0		TPYRIF00047660	0.17844	TPYRIF00030360	0		TVORAX00134170	0.0872456	TVORAX00026220	0		TBOREA00058490	0.472427	TBOREA00037480	0		TSP00015130	0.599193	TSP00066130	0		TEPIDO00132830	4.86474	TEPIDO00049610	0		TSHANG00033900	0	TSHANG00047050	0		TPARAV00188680	0.607065	TPARAV00017980	0
TTHERM_01417320	0.0131664	TTHERM_000150046	0		TMALAC00177320	0	TMALAC00041970	0		TELLIO00018670	0.162475	TELLIO00032020	0		TPYRIF00047670	4.97264	TPYRIF00030390	0		TVORAX00159390	2.78318	TVORAX00026250	0		TBOREA00142320	0.0216907	TBOREA00037740	0		TSP00091600	0.0687586	TSP00066400	0		TEPIDO00070870	60.6891	TEPIDO00049620	0		TSHANG00072280	25.1171	TSHANG00047100	0		TPARAV00005680	0.130315	TPARAV00017990	0
TTHERM_00083790	0.113065	TTHERM_000151187	0		TMALAC00177330	20.6766	TMALAC00042010	0		TELLIO00103460	8.83878	TELLIO00032030	0		TPYRIF00047680	0.221709	TPYRIF00030400	0		TVORAX00159400	0.056938	TVORAX00026260	0		TBOREA00142440	0	TBOREA00037770	0		TSP00005350	0.347728	TSP00066780	0		TEPIDO00070880	4.39028	TEPIDO00049630	0		TSHANG00184170	14.8196	TSHANG00047260	0		TPARAV00208150	0	TPARAV00018080	0
TTHERM_00240450	29.5805	TTHERM_000151188	0		TMALAC00000610	0	TMALAC00042030	0		TELLIO00127480	1.82025	TELLIO00032140	0		TPYRIF00047690	0.529018	TPYRIF00030410	0		TVORAX00203540	0.0782193	TVORAX00026290	0		TBOREA00185290	0	TBOREA00038120	0		TSP00022220	0	TSP00066810	0		TEPIDO00198400	1.20242	TEPIDO00049830	0		TSHANG00081210	168.97	TSHANG00047420	0		TPARAV00005690	0.013251	TPARAV00018090	0
TTHERM_00241480	5.48162	TTHERM_000151189	0		TMALAC00000620	0.124688	TMALAC00042100	0		TELLIO00161620	4.42364	TELLIO00032200	0		TPYRIF00106320	0.2401	TPYRIF00030440	0		TVORAX00203700	3.84979	TVORAX00026300	0		TBOREA00047210	0.355576	TBOREA00038140	0		TSP00015140	0.0747779	TSP00067790	0		TEPIDO00198390	0.101519	TEPIDO00049920	0		TSHANG00062610	0	TSHANG00047460	0		TPARAV00010160	0.0848511	TPARAV00018160	0
TTHERM_00423380	2.77295	TTHERM_000151229	0		TMALAC00000630	0.0686572	TMALAC00042180	0		TELLIO00171810	0.273348	TELLIO00032230	0		TPYRIF00229200	0.0309468	TPYRIF00030520	0		TVORAX00228420	0.0367707	TVORAX00026310	0		TBOREA00047220	4.18329	TBOREA00038200	0		TSP00021200	0	TSP00069050	0		TEPIDO00145790	0.23723	TEPIDO00050470	0		TSHANG00036500	5.5693	TSHANG00047510	0		TPARAV00158630	17.5404	TPARAV00018200	0
TTHERM_00423389	0.0505496	TTHERM_000151289	0		TMALAC00000640	0	TMALAC00042200	0		TELLIO00220910	1.70763	TELLIO00032260	0		TPYRIF00229220	0.129067	TPYRIF00030530	0		TVORAX00134180	0.157161	TVORAX00026320	0		TBOREA00047230	0.0972837	TBOREA00038280	0		TSP00062290	0.362555	TSP00069340	0		TEPIDO00056140	52.4759	TEPIDO00050610	0		TSHANG00036630	0.181094	TSHANG00047530	0		TPARAV00039480	0.6188	TPARAV00018220	0
TTHERM_00423390	130.844	TTHERM_000151309	0		TMALAC00000650	0	TMALAC00042240	0		TELLIO00033820	0.0608596	TELLIO00032410	0		TPYRIF00229170	0.0706825	TPYRIF00030550	0		TVORAX00203690	0	TVORAX00026340	0		TBOREA00047240	0.426274	TBOREA00038820	0		TSP00062320	0.184052	TSP00069370	0		TEPIDO00096440	4.15852	TEPIDO00050680	0		TSHANG00133040	9.95302	TSHANG00047690	0		TPARAV00044480	0	TPARAV00018270	0
TTHERM_00502619	54.2374	TTHERM_000151349	0		TMALAC00000660	0.262444	TMALAC00042250	0		TELLIO00140020	0.0348769	TELLIO00032430	0		TPYRIF00105960	0.278007	TPYRIF00030560	0		TVORAX00076790	0.413524	TVORAX00026360	0		TBOREA00073910	0.184273	TBOREA00038860	0		TSP00062330	0.231504	TSP00069810	0		TEPIDO00174770	72.3171	TEPIDO00050730	0		TSHANG00161280	3.05678	TSHANG00047750	0		TPARAV00044490	0.0435244	TPARAV00018380	0
TTHERM_00502630	0.452851	TTHERM_000151409	0		TMALAC00021860	0.0552052	TMALAC00042270	0		TELLIO00140040	0.232904	TELLIO00032510	0		TPYRIF00105970	0.466036	TPYRIF00030610	0		TVORAX00076800	0.52225	TVORAX00026450	0		TBOREA00143850	0.0168303	TBOREA00038940	0		TSP00094280	0.0982161	TSP00071000	0		TEPIDO00181870	2.3804	TEPIDO00050790	0		TSHANG00074750	1.8731	TSHANG00047900	0		TPARAV00100990	0.416454	TPARAV00018390	0
TTHERM_00685900	39.0702	TTHERM_000151658	0		TMALAC00027990	0	TMALAC00042280	0		TELLIO00057540	0.177162	TELLIO00032550	0		TPYRIF00229180	0	TPYRIF00030660	0		TVORAX00030530	0	TVORAX00026460	0		TBOREA00196210	0.0340926	TBOREA00039110	0		TSP00178360	0.0337833	TSP00071050	0		TEPIDO00081610	0.908826	TEPIDO00051000	0		TSHANG00074780	0.116527	TSHANG00048050	0		TPARAV00115450	0.422882	TPARAV00018400	0
TTHERM_01151440	37.6823	TTHERM_000151708	0		TMALAC00028000	0.0895471	TMALAC00042290	0		TELLIO00057560	0.12417	TELLIO00032560	0		TPYRIF00024810	13.5814	TPYRIF00030750	0		TVORAX00030540	0.224833	TVORAX00026470	0		TBOREA00175750	0	TBOREA00039170	0		TSP00178410	0.0633848	TSP00071270	0		TEPIDO00078880	3.12101	TEPIDO00051030	0		TSHANG00092490	0.345992	TSHANG00048090	0		TPARAV00167620	0.152709	TPARAV00018460	0
TTHERM_01151450	60.0195	TTHERM_000151709	0		TMALAC00052970	0.253969	TMALAC00042300	0		TELLIO00156990	0.383303	TELLIO00032580	0		TPYRIF00024830	12.5091	TPYRIF00030800	0		TVORAX00030550	0.0741828	TVORAX00026490	0		TBOREA00003830	0	TBOREA00039430	0		TSP00178440	0.0506198	TSP00071390	0		TEPIDO00190780	13.9287	TEPIDO00051060	0		TSHANG00092540	1.46374	TSHANG00048100	0		TPARAV00167630	0.376815	TPARAV00018470	0
TTHERM_000086966	15.6104	TTHERM_000151799	0		TMALAC00093580	0.0258747	TMALAC00042320	0		TELLIO00157000	0.446817	TELLIO00032590	0		TPYRIF00067620	0.615428	TPYRIF00030810	0		TVORAX00030560	0.656727	TVORAX00026530	0		TBOREA00003850	0	TBOREA00039470	0		TSP00021210	0	TSP00071640	0		TEPIDO00162960	0.662033	TEPIDO00051310	0		TSHANG00105000	4.13919	TSHANG00048110	0		TPARAV00198010	1.71977	TPARAV00018600	0
TTHERM_00541520	0	TTHERM_000151977	0		TMALAC00191210	0	TMALAC00042330	0		TELLIO00166730	0.309951	TELLIO00032640	0		TPYRIF00101020	2.06366	TPYRIF00030820	0		TVORAX00030570	0.542948	TVORAX00026540	0		TBOREA00038610	0.0115422	TBOREA00039640	0		TSP00178370	0.0709967	TSP00071650	0		TEPIDO00065830	0.348932	TEPIDO00051320	0		TSHANG00105010	0	TSHANG00048120	0		TPARAV00250910	0.0491541	TPARAV00018630	0
TTHERM_00541530	0	TTHERM_000152189	0		TMALAC00191220	0.234921	TMALAC00042360	0		TELLIO00036480	0.263524	TELLIO00032700	0		TPYRIF00104820	0.198031	TPYRIF00030830	0		TVORAX00030580	0.179181	TVORAX00026580	0		TBOREA00103890	0.0260308	TBOREA00039680	0		TSP00178380	0.571793	TSP00071760	0		TEPIDO00186560	0.187239	TEPIDO00051410	0		TSHANG00105020	0.308192	TSHANG00048200	0		TPARAV00010100	0.0175729	TPARAV00018660	0
TTHERM_00541540	6.08931	TTHERM_000155250	0		TMALAC00191230	0.303629	TMALAC00042370	0		TELLIO00066300	0	TELLIO00032770	0		TPYRIF00104830	3.85188	TPYRIF00030860	0		TVORAX00030590	0.0885543	TVORAX00026610	0		TBOREA00103910	0.0117136	TBOREA00039700	0		TSP00029180	0.249557	TSP00072030	0		TEPIDO00037650	7.53557	TEPIDO00051570	0		TSHANG00105030	1.15211	TSHANG00048280	0		TPARAV00010200	0	TPARAV00018720	0
TTHERM_00541547	0	TTHERM_000155253	0		TMALAC00097850	0	TMALAC00042380	0		TELLIO00014720	1.18258	TELLIO00032790	0		TPYRIF00122630	1.96243	TPYRIF00030910	0		TVORAX00030600	0.107978	TVORAX00026760	0		TBOREA00113090	0	TBOREA00039710	0		TSP00029450	0	TSP00072070	0		TEPIDO00053700	2.4524	TEPIDO00051580	0		TSHANG00105040	2.33814	TSHANG00048310	0		TPARAV00010280	1.2979	TPARAV00018750	0
TTHERM_00541550	0	TTHERM_000155256	0		TMALAC00053500	0	TMALAC00042390	0		TELLIO00044250	1.18209	TELLIO00032830	0		TPYRIF00160990	0.294316	TPYRIF00030950	0		TVORAX00030610	0	TVORAX00026770	0		TBOREA00003840	0	TBOREA00039720	0		TSP00029460	0.0790855	TSP00072370	0		TEPIDO00167150	0.157608	TEPIDO00051790	0		TSHANG00105070	0.0528407	TSHANG00048360	0		TPARAV00010180	0	TPARAV00018780	0
TTHERM_00543560	3.12504	TTHERM_000155272	0		TMALAC00013720	0.277203	TMALAC00042490	0		TELLIO00100710	0.74621	TELLIO00032840	0		TPYRIF00196810	2.52101	TPYRIF00031000	0		TVORAX00030620	0.0601495	TVORAX00026780	0		TBOREA00113120	0.232604	TBOREA00039770	0		TSP00029470	0.0187544	TSP00072530	0		TEPIDO00053680	1.25132	TEPIDO00052140	0		TSHANG00105080	0.13594	TSHANG00048470	0		TPARAV00010190	0	TPARAV00018820	0
TTHERM_00543570	95.3506	TTHERM_000155399	0		TMALAC00178230	0.508791	TMALAC00042510	0		TELLIO00152300	0.577859	TELLIO00032940	0		TPYRIF00157990	1.43007	TPYRIF00031010	0		TVORAX00234780	3.14025	TVORAX00026810	0		TBOREA00042050	0.0203279	TBOREA00039780	0		TSP00029480	0.585249	TSP00072710	0		TEPIDO00180520	10.3014	TEPIDO00052170	0		TSHANG00195520	4.52616	TSHANG00048480	0		TPARAV00010300	4.20319	TPARAV00018850	0
TTHERM_00543580	14.1156	TTHERM_000156699	0		TMALAC00178240	0.791446	TMALAC00042530	0		TELLIO00201040	0.837583	TELLIO00033020	0		TPYRIF00016120	1.25177	TPYRIF00031170	0		TVORAX00172690	0.0434162	TVORAX00026870	0		TBOREA00006740	0	TBOREA00039870	0		TSP00155830	0.0925136	TSP00073040	0		TEPIDO00000680	0.854738	TEPIDO00052320	0		TSHANG00041230	0.0677204	TSHANG00048580	0		TPARAV00095980	0.257446	TPARAV00018970	0
TTHERM_00826790	0.873795	TTHERM_000156768	0		TMALAC00064100	0.106844	TMALAC00042570	0		TELLIO00197450	0.795092	TELLIO00033120	0		TPYRIF00016140	0.0266824	TPYRIF00031180	0		TVORAX00065190	0	TVORAX00026890	0		TBOREA00012290	0	TBOREA00039960	0		TSP00094270	0.454332	TSP00073160	0		TEPIDO00000690	3.63303	TEPIDO00052480	0		TSHANG00041290	0.117973	TSHANG00048640	0		TPARAV00096080	0.0400998	TPARAV00019010	0
TTHERM_00873660	0	TTHERM_000156769	0		TMALAC00064110	1.27002	TMALAC00042600	0		TELLIO00150310	1.27248	TELLIO00033130	0		TPYRIF00016170	0	TPYRIF00031240	0		TVORAX00203010	0	TVORAX00026930	0		TBOREA00012310	0.0380367	TBOREA00040030	0		TSP00047730	2.50029	TSP00073220	0		TEPIDO00004610	10.564	TEPIDO00052680	0		TSHANG00054240	0.0308255	TSHANG00049040	0		TPARAV00176880	0.0186704	TPARAV00019020	0
TTHERM_00873670	0.116573	TTHERM_000157959	0		TMALAC00080790	0.338625	TMALAC00042640	0		TELLIO00197460	1.12885	TELLIO00033200	0		TPYRIF00172660	0	TPYRIF00031250	0		TVORAX00239810	0	TVORAX00026970	0		TBOREA00012340	0.0400912	TBOREA00040130	0		TSP00077670	20.3231	TSP00073300	0		TEPIDO00000670	6.55284	TEPIDO00052690	0		TSHANG00192770	0.170595	TSHANG00049070	0		TPARAV00176860	0.0149173	TPARAV00019030	0
TTHERM_01082860	0	TTHERM_000157999	0		TMALAC00087550	0.140357	TMALAC00042660	0		TELLIO00135520	0.0258659	TELLIO00033210	0		TPYRIF00172720	0.017087	TPYRIF00031270	0		TVORAX00034740	0.138579	TVORAX00026980	0		TBOREA00058720	0	TBOREA00040360	0		TSP00077680	0.921781	TSP00073310	0		TEPIDO00112210	10.8107	TEPIDO00052700	0		TSHANG00053300	0.0548135	TSHANG00049090	0		TPARAV00176870	0.0222041	TPARAV00019040	0
TTHERM_01102690	0.0157575	TTHERM_000158239	0		TMALAC00215570	0	TMALAC00042710	0		TELLIO00174660	0.137971	TELLIO00033230	0		TPYRIF00243870	0	TPYRIF00031320	0		TVORAX00190270	0	TVORAX00027030	0		TBOREA00078600	0	TBOREA00040440	0		TSP00082250	9.91396	TSP00073500	0		TEPIDO00112220	0.881299	TEPIDO00052780	0		TSHANG00059370	0.0787586	TSHANG00049330	0		TPARAV00176890	0.166666	TPARAV00019120	0
TTHERM_01466260	0.441899	TTHERM_000158289	0		TMALAC00143280	0.275722	TMALAC00042750	0		TELLIO00117140	0.0917633	TELLIO00033260	0		TPYRIF00243880	0	TPYRIF00031330	0		TVORAX00203120	0	TVORAX00027050	0		TBOREA00078660	0	TBOREA00040720	0		TSP00098850	3.63818	TSP00073930	0		TEPIDO00133530	2.12853	TEPIDO00053230	0		TSHANG00059380	0.0345892	TSHANG00049370	0		TPARAV00081300	0.0936332	TPARAV00019160	0
TTHERM_00077430	0.0856233	TTHERM_000158388	0		TMALAC00105050	0.0692318	TMALAC00042800	0		TELLIO00005260	7.51272	TELLIO00033280	0		TPYRIF00243910	0	TPYRIF00031370	0		TVORAX00137220	0	TVORAX00027080	0		TBOREA00078750	0	TBOREA00040750	0		TSP00118630	3.25118	TSP00074150	0		TEPIDO00064020	2.06795	TEPIDO00053380	0		TSHANG00060620	0.134791	TSHANG00049580	0		TPARAV00219120	0.0443094	TPARAV00019190	0
TTHERM_00166110	0.0122163	TTHERM_000160539	0		TMALAC00105070	0.0401774	TMALAC00042840	0		TELLIO00025740	15.6698	TELLIO00033380	0		TPYRIF00243930	0	TPYRIF00031380	0		TVORAX00137230	0.55131	TVORAX00027090	0		TBOREA00079410	0	TBOREA00040760	0		TSP00125960	3.50378	TSP00074300	0		TEPIDO00127510	0.395576	TEPIDO00053450	0		TSHANG00013240	0.104071	TSHANG00049620	0		TPARAV00081310	0.0818591	TPARAV00019290	0
TTHERM_01369760	182.219	TTHERM_000160629	0		TMALAC00156360	0	TMALAC00042850	0		TELLIO00047440	42.9671	TELLIO00033430	0		TPYRIF00244130	0	TPYRIF00031400	0		TVORAX00197140	0	TVORAX00027180	0		TBOREA00093810	0	TBOREA00040780	0		TSP00161240	0.798101	TSP00074310	0		TEPIDO00196860	2.29289	TEPIDO00053470	0		TSHANG00087640	0.238352	TSHANG00049630	0		TPARAV00081320	0	TPARAV00019340	0
TTHERM_00122420	4.30544	TTHERM_000160799	0		TMALAC00188540	0	TMALAC00042860	0		TELLIO00050630	19.8222	TELLIO00033460	0		TPYRIF00243890	0	TPYRIF00031420	0		TVORAX00220270	0.0433265	TVORAX00027220	0		TBOREA00114070	0	TBOREA00040790	0		TSP00187310	0.180692	TSP00074560	0		TEPIDO00197650	0.0951603	TEPIDO00053500	0		TSHANG00029350	0.115753	TSHANG00049910	0		TPARAV00081340	0.658058	TPARAV00019350	0
TTHERM_00049030	165.254	TTHERM_000161099	0		TMALAC00221000	0.003951	TMALAC00042880	0		TELLIO00125150	58.442	TELLIO00033470	0		TPYRIF00243920	0	TPYRIF00031470	0		TVORAX00220280	0.501195	TVORAX00027260	0		TBOREA00114080	0	TBOREA00040800	0		TSP00187320	6.87112	TSP00074630	0		TEPIDO00076710	4.53947	TEPIDO00053510	0		TSHANG00110610	0.764033	TSHANG00049950	0		TPARAV00087940	0	TPARAV00019400	0
TTHERM_00061570	0.0192094	TTHERM_000161579	0		TMALAC00227570	0.0756695	TMALAC00042890	0		TELLIO00189520	9.58616	TELLIO00033510	0		TPYRIF00066050	0.340457	TPYRIF00031500	0		TVORAX00220360	0	TVORAX00027360	0		TBOREA00115150	0	TBOREA00040840	0		TSP00055240	0.0608335	TSP00074870	0		TEPIDO00009310	18.3848	TEPIDO00053540	0		TSHANG00068560	0.160177	TSHANG00049980	0		TPARAV00238080	0.118829	TPARAV00019470	0
TTHERM_00245100	48.4002	TTHERM_000161709	0		TMALAC00148950	0.00504382	TMALAC00043000	0		TELLIO00214870	12.4027	TELLIO00033520	0		TPYRIF00044250	0.0979952	TPYRIF00031580	0		TVORAX00220470	0.0413266	TVORAX00027370	0		TBOREA00139200	0.047722	TBOREA00040890	0		TSP00106100	0.0371124	TSP00074920	0		TEPIDO00172040	2.17831	TEPIDO00053560	0		TSHANG00068570	0.730568	TSHANG00050010	0		TPARAV00219100	0.21317	TPARAV00019490	0
TTHERM_00268190	5.38083	TTHERM_00016200	0		TMALAC00148960	0.0137141	TMALAC00043030	0		TELLIO00189490	3.93568	TELLIO00033530	0		TPYRIF00044270	0.198246	TPYRIF00031590	0		TVORAX00220480	0	TVORAX00027380	0		TBOREA00139550	0	TBOREA00040900	0		TSP00106110	0.0914729	TSP00074940	0		TEPIDO00195200	0.778878	TEPIDO00053580	0		TSHANG00155090	0.229977	TSHANG00050030	0		TPARAV00255380	1.26198	TPARAV00019510	0
TTHERM_00355800	0.62759	TTHERM_00016209	0		TMALAC00156400	0	TMALAC00043040	0		TELLIO00025430	0.240824	TELLIO00033560	0		TPYRIF00044220	0.145255	TPYRIF00031740	0		TVORAX00013500	0.0842219	TVORAX00027420	0		TBOREA00148740	0.284423	TBOREA00040940	0		TSP00110380	0.261832	TSP00075000	0		TEPIDO00195220	2.85604	TEPIDO00053590	0		TSHANG00004420	0.326856	TSHANG00050340	0		TPARAV00044990	0.058801	TPARAV00019550	0
TTHERM_00365390	0.0191584	TTHERM_000163920	0		TMALAC00207590	0	TMALAC00043460	0		TELLIO00025440	0	TELLIO00033580	0		TPYRIF00073220	7.61326	TPYRIF00031790	0		TVORAX00017470	0.136043	TVORAX00027510	0		TBOREA00151450	0	TBOREA00040950	0		TSP00010840	0.0159636	TSP00075100	0		TEPIDO00195230	0.323317	TEPIDO00053600	0		TSHANG00061870	0	TSHANG00050400	0		TPARAV00090680	0	TPARAV00019580	0
TTHERM_00365450	198.559	TTHERM_000163939	0		TMALAC00156380	0.0566102	TMALAC00043630	0		TELLIO00057160	0	TELLIO00033590	0		TPYRIF00073230	0.104418	TPYRIF00031900	0		TVORAX00017480	0.0250916	TVORAX00027570	0		TBOREA00151800	0	TBOREA00041030	0		TSP00011090	0.252231	TSP00075110	0		TEPIDO00091290	0.324115	TEPIDO00053690	0		TSHANG00061880	0.0509113	TSHANG00050980	0		TPARAV00102100	0.125594	TPARAV00019600	0
TTHERM_00420880	0.095416	TTHERM_000163948	0		TMALAC00181940	0	TMALAC00043800	0		TELLIO00057200	0.240272	TELLIO00033660	0		TPYRIF00081470	0.314627	TPYRIF00031950	0		TVORAX00017490	0	TVORAX00027670	0		TBOREA00151830	0	TBOREA00041050	0		TSP00011120	0.349218	TSP00075120	0		TEPIDO00091310	0.139368	TEPIDO00053730	0		TSHANG00163610	0.0420903	TSHANG00051050	0		TPARAV00151690	0	TPARAV00019620	0
TTHERM_00420900	3.40572	TTHERM_00016430	0		TMALAC00181950	0	TMALAC00043880	0		TELLIO00025410	0.0775475	TELLIO00033730	0		TPYRIF00081480	4.17768	TPYRIF00031980	0		TVORAX00017500	0.0553329	TVORAX00027680	0		TBOREA00151930	0.0451267	TBOREA00041290	0		TSP00011130	0	TSP00075200	0		TEPIDO00091320	0.0559463	TEPIDO00053740	0		TSHANG00163650	0	TSHANG00051060	0		TPARAV00152620	0	TPARAV00019840	0
TTHERM_00508970	0	TTHERM_000164959	0		TMALAC00234450	0.0423084	TMALAC00044120	0		TELLIO00057220	0.0631633	TELLIO00033870	0		TPYRIF00081780	0	TPYRIF00031990	0		TVORAX00017520	0	TVORAX00027690	0		TBOREA00161930	0.0210221	TBOREA00041400	0		TSP00011230	0.0294497	TSP00075460	0		TEPIDO00101580	0.321592	TEPIDO00053800	0		TSHANG00061890	0	TSHANG00051120	0		TPARAV00152840	0	TPARAV00019900	0
TTHERM_00508990	4.47882	TTHERM_000165050	0		TMALAC00158960	0.161096	TMALAC00044320	0		TELLIO00057240	0.0979588	TELLIO00034020	0		TPYRIF00148570	5.74799	TPYRIF00032140	0		TVORAX00077160	0.0360165	TVORAX00027710	0		TBOREA00186490	0.0212702	TBOREA00041470	0		TSP00077600	0.0802281	TSP00075620	0		TEPIDO00147900	5.68389	TEPIDO00053810	0		TSHANG00039820	2.64904	TSHANG00051150	0		TPARAV00152850	0	TPARAV00019930	0
TTHERM_00643550	47.5739	TTHERM_000165072	0		TMALAC00105040	0.565557	TMALAC00044390	0		TELLIO00057250	0.145938	TELLIO00034030	0		TPYRIF00165170	0.713467	TPYRIF00032150	0		TVORAX00099860	0.267014	TVORAX00027720	0		TBOREA00206460	0	TBOREA00041500	0		TSP00183800	0.0280611	TSP00075640	0		TEPIDO00010350	1.83977	TEPIDO00053830	0		TSHANG00079280	2.54176	TSHANG00051170	0		TPARAV00165560	0	TPARAV00019950	0
TTHERM_00700900	166.776	TTHERM_000165083	0		TMALAC00188550	0	TMALAC00044740	0		TELLIO00012720	13.0618	TELLIO00034100	0		TPYRIF00245450	7.61342	TPYRIF00032180	0		TVORAX00127850	0.0823249	TVORAX00027790	0		TBOREA00012330	0	TBOREA00041510	0		TSP00124460	0.0335681	TSP00075660	0		TEPIDO00034790	9.83791	TEPIDO00053900	0		TSHANG00107170	15.83	TSHANG00051230	0		TPARAV00190660	0	TPARAV00019980	0
TTHERM_01149330	0	TTHERM_000170149	0		TMALAC00002260	0	TMALAC00045060	0		TELLIO00027230	2.32531	TELLIO00034130	0		TPYRIF00245460	5.33465	TPYRIF00032260	0		TVORAX00186870	0.0723136	TVORAX00027830	0		TBOREA00093840	0	TBOREA00041520	0		TSP00011170	0.0358679	TSP00075770	0		TEPIDO00134960	3.08316	TEPIDO00053920	0		TSHANG00185590	17.9824	TSHANG00051310	0		TPARAV00190670	0.0406353	TPARAV00020000	0
TTHERM_01150350	0	TTHERM_000170219	0		TMALAC00030610	1.17229	TMALAC00045530	0		TELLIO00060820	8.06719	TELLIO00034180	0		TPYRIF00245470	2.47296	TPYRIF00032270	0		TVORAX00214830	0	TVORAX00027840	0		TBOREA00012370	0	TBOREA00041530	0		TSP00011180	0	TSP00075780	0		TEPIDO00010340	0.661343	TEPIDO00054000	0		TSHANG00185960	2.90155	TSHANG00051340	0		TPARAV00207470	0	TPARAV00020090	0
TTHERM_00058580	0.182892	TTHERM_000170389	0		TMALAC00015760	8.10102	TMALAC00045540	0		TELLIO00100360	7.20604	TELLIO00034240	0		TPYRIF00099060	2.41672	TPYRIF00032290	0		TVORAX00099810	0.231985	TVORAX00027850	0		TBOREA00059130	0.00986395	TBOREA00041540	0		TSP00011200	0	TSP00075830	0		TEPIDO00099920	1.31304	TEPIDO00054050	0		TSHANG00064680	6.45415	TSHANG00051720	0		TPARAV00247340	0.156047	TPARAV00020120	0
TTHERM_001028831	0.187225	TTHERM_000170439	0		TMALAC00184560	4.58376	TMALAC00046180	0		TELLIO00157540	3.52944	TELLIO00034480	0		TPYRIF00099050	8.88707	TPYRIF00032320	0		TVORAX00099830	0	TVORAX00027880	0		TBOREA00059140	0.04664	TBOREA00041560	0		TSP00011340	0.078289	TSP00076170	0		TEPIDO00120070	6.22198	TEPIDO00054130	0		TSHANG00079260	2.43843	TSHANG00052170	0		TPARAV00101760	0	TPARAV00020140	0
TTHERM_00129240	0.36605	TTHERM_000170479	0		TMALAC00184620	3.56522	TMALAC00046270	0		TELLIO00163810	10.3048	TELLIO00034490	0		TPYRIF00126380	0.0587443	TPYRIF00032340	0		TVORAX00099800	0.647531	TVORAX00027930	0		TBOREA00120390	0.0542243	TBOREA00041580	0		TSP00011190	0	TSP00076500	0		TEPIDO00184170	1.31304	TEPIDO00054270	0		TSHANG00073330	0.042119	TSHANG00052180	0		TPARAV00207590	0.0497765	TPARAV00020160	0
TTHERM_00129880	0	TTHERM_000170529	0		TMALAC00055990	0.78898	TMALAC00046290	0		TELLIO00034880	12.7795	TELLIO00034500	0		TPYRIF00126390	0.365818	TPYRIF00032350	0		TVORAX00230230	0	TVORAX00027950	0		TBOREA00137710	0.022844	TBOREA00041590	0		TSP00118090	0.0857612	TSP00076510	0		TEPIDO00075180	2.45439	TEPIDO00054340	0		TSHANG00038290	0	TSHANG00052470	0		TPARAV00151700	0	TPARAV00020260	0
TTHERM_00652570	0.275811	TTHERM_000171829	0		TMALAC00130410	0.48122	TMALAC00046680	0		TELLIO00104920	1.6903	TELLIO00034510	0		TPYRIF00126400	0.08863	TPYRIF00032420	0		TVORAX00064900	0	TVORAX00027960	0		TBOREA00160340	0	TBOREA00041600	0		TSP00214920	0	TSP00076630	0		TEPIDO00081770	4.30039	TEPIDO00054510	0		TSHANG00010580	1.56574	TSHANG00052620	0		TPARAV00090690	0	TPARAV00020270	0
TTHERM_01028850	0	TTHERM_000171869	0		TMALAC00160020	0.0124762	TMALAC00046690	0		TELLIO00212990	2.15192	TELLIO00034520	0		TPYRIF00126430	0.0872071	TPYRIF00032430	0		TVORAX00064920	0.0207041	TVORAX00027970	0		TBOREA00160350	0	TBOREA00041620	0		TSP00011160	0	TSP00076680	0		TEPIDO00111010	6.45634	TEPIDO00054530	0		TSHANG00018790	7.67039	TSHANG00052670	0		TPARAV00040450	1.04923	TPARAV00020280	0
TTHERM_01244550	0	TTHERM_000172927	0		TMALAC00053470	0	TMALAC00046920	0		TELLIO00213000	0.439175	TELLIO00034530	0		TPYRIF00126440	5.47125	TPYRIF00032440	0		TVORAX00065000	0.0451532	TVORAX00028040	0		TBOREA00160370	0	TBOREA00041630	0		TSP00058720	0.360327	TSP00076800	0		TEPIDO00115410	2.76854	TEPIDO00054540	0		TSHANG00059280	14.8177	TSHANG00052730	0		TPARAV00066930	1.36466	TPARAV00020360	0
TTHERM_01285840	0	TTHERM_000174927	0		TMALAC00053480	0	TMALAC00047210	0		TELLIO00016090	1.116	TELLIO00034560	0		TPYRIF00126450	0	TPYRIF00032450	0		TVORAX00065020	0	TVORAX00028090	0		TBOREA00192550	0.011264	TBOREA00041660	0		TSP00059100	0.0407133	TSP00076870	0		TEPIDO00137970	1.60998	TEPIDO00054560	0		TSHANG00092980	11.2497	TSHANG00052800	0		TPARAV00172230	0.0199654	TPARAV00020410	0
TTHERM_01285860	0.0158072	TTHERM_000176927	0		TMALAC00053490	0	TMALAC00047230	0		TELLIO00213040	3.22274	TELLIO00034600	0		TPYRIF00126460	0	TPYRIF00032510	0		TVORAX00065030	0	TVORAX00028110	0		TBOREA00165920	0.211136	TBOREA00041710	0		TSP00059230	0.0193632	TSP00076910	0		TEPIDO00091970	0.140995	TEPIDO00054610	0		TSHANG00134880	9.19021	TSHANG00052970	0		TPARAV00120340	0.769866	TPARAV00020430	0
TTHERM_01285870	0.0163046	TTHERM_000177930	0		TMALAC00130320	0.65038	TMALAC00047270	0		TELLIO00129570	0.702905	TELLIO00034680	0		TPYRIF00126480	0.181864	TPYRIF00032560	0		TVORAX00065040	0	TVORAX00028120	0		TBOREA00165940	0.0468652	TBOREA00042040	0		TSP00059360	0.0391369	TSP00077150	0		TEPIDO00100730	0.98253	TEPIDO00054620	0		TSHANG00016290	2.81964	TSHANG00053030	0		TPARAV00235820	2.07098	TPARAV00020480	0
TTHERM_01285880	0.0319464	TTHERM_000177941	0		TMALAC00240670	2.29789	TMALAC00047280	0		TELLIO00213500	1.63838	TELLIO00034800	0		TPYRIF00126490	0.816273	TPYRIF00032610	0		TVORAX00065180	20.7282	TVORAX00028160	0		TBOREA00165950	0	TBOREA00042080	0		TSP00164590	4.66733	TSP00077160	0		TEPIDO00115800	0.582689	TEPIDO00054750	0		TSHANG00152490	0.0989131	TSHANG00053070	0		TPARAV00106690	1.30147	TPARAV00020500	0
TTHERM_01285890	0.0281682	TTHERM_000180958	0		TMALAC00240650	0.197425	TMALAC00048220	0		TELLIO00213510	1.8566	TELLIO00034810	0		TPYRIF00126500	0.240267	TPYRIF00032650	0		TVORAX00065260	7.86555	TVORAX00028180	0		TBOREA00165970	0	TBOREA00042110	0		TSP00177500	0.020045	TSP00077450	0		TEPIDO00149660	0.486388	TEPIDO00054760	0		TSHANG00182210	0.3599	TSHANG00053180	0		TPARAV00163640	18.9253	TPARAV00020560	0
TTHERM_01028830	0	TTHERM_000180959	0		TMALAC00056030	1.57355	TMALAC00048230	0		TELLIO00205610	6.57818	TELLIO00034820	0		TPYRIF00126510	0.880355	TPYRIF00032720	0		TVORAX00065330	0.06801	TVORAX00028440	0		TBOREA00165980	0	TBOREA00042210	0		TSP00207010	0.192776	TSP00077580	0		TEPIDO00132580	0.267857	TEPIDO00054860	0		TSHANG00082680	0.642367	TSHANG00053220	0		TPARAV00044180	1.70112	TPARAV00020570	0
TTHERM_00976520	0.129038	TTHERM_000180999	0		TMALAC00055980	3.22667	TMALAC00048240	0		TELLIO00034460	31.3697	TELLIO00034830	0		TPYRIF00252950	1.10484	TPYRIF00032740	0		TVORAX00065060	0.023793	TVORAX00028450	0		TBOREA00165990	0.0169167	TBOREA00042270	0		TSP00021400	0.0608454	TSP00077740	0		TEPIDO00083370	0.849788	TEPIDO00054880	0		TSHANG00092090	0.0792994	TSHANG00053310	0		TPARAV00196940	0.911087	TPARAV00020610	0
TTHERM_000239259	0.206403	TTHERM_000181019	0		TMALAC00079030	0.483872	TMALAC00048340	0		TELLIO00074650	0.416445	TELLIO00034840	0		TPYRIF00217960	0.0931856	TPYRIF00032750	0		TVORAX00065070	0	TVORAX00028470	0		TBOREA00166020	0.392675	TBOREA00042400	0		TSP00021410	0	TSP00077770	0		TEPIDO00171200	0.849788	TEPIDO00054890	0		TSHANG00097180	0	TSHANG00053430	0		TPARAV00053120	0	TPARAV00020620	0
TTHERM_00239230	0.610666	TTHERM_000181048	0		TMALAC00095410	1.34955	TMALAC00048440	0		TELLIO00074660	2.7548	TELLIO00034850	0		TPYRIF00217970	0.264704	TPYRIF00032770	0		TVORAX00065360	0	TVORAX00028480	0		TBOREA00166070	0.0379673	TBOREA00042440	0		TSP00136450	0	TSP00077780	0		TEPIDO00116500	10.6717	TEPIDO00054930	0		TSHANG00162100	0.0463772	TSHANG00053470	0		TPARAV00113130	0	TPARAV00020670	0
TTHERM_00316200	0.270679	TTHERM_000181049	0		TMALAC00120450	9.52947	TMALAC00048710	0		TELLIO00042620	12.9671	TELLIO00034930	0		TPYRIF00043500	0	TPYRIF00032780	0		TVORAX00134970	0	TVORAX00028490	0		TBOREA00166090	0.0139565	TBOREA00042780	0		TSP00138010	1.15988	TSP00077790	0		TEPIDO00152230	1920.76	TEPIDO00054950	0		TSHANG00097120	1.08804	TSHANG00053490	0		TPARAV00122640	6.83016	TPARAV00020680	0
TTHERM_00339770	0.894506	TTHERM_000181129	0		TMALAC00120470	2.08221	TMALAC00048810	0		TELLIO00107210	3.41226	TELLIO00034950	0		TPYRIF00043580	0	TPYRIF00032790	0		TVORAX00163100	0	TVORAX00028930	0		TBOREA00166030	0.648764	TBOREA00042800	0		TSP00138020	0.507886	TSP00077830	0		TEPIDO00082040	1.42669	TEPIDO00054980	0		TSHANG00097190	0.707881	TSHANG00053560	0		TPARAV00122650	0.0595417	TPARAV00020700	0
TTHERM_00616610	0.512949	TTHERM_000182160	0		TMALAC00120480	1.90328	TMALAC00048880	0		TELLIO00107220	3.49877	TELLIO00035320	0		TPYRIF00053060	0.258	TPYRIF00032800	0		TVORAX00163130	0.0501863	TVORAX00028980	0		TBOREA00166060	0.248651	TBOREA00043220	0		TSP00145430	0.0182181	TSP00077850	0		TEPIDO00146550	4.42034	TEPIDO00055050	0		TSHANG00190670	0.0274949	TSHANG00053660	0		TPARAV00054360	0.118629	TPARAV00020710	0
TTHERM_00616620	0.213925	TTHERM_000182182	0		TMALAC00183420	2.94426	TMALAC00048940	0		TELLIO00036340	3.29424	TELLIO00035330	0		TPYRIF00243680	0.0793068	TPYRIF00032810	0		TVORAX00163150	0	TVORAX00029110	0		TBOREA00077650	0	TBOREA00043250	0		TSP00145440	1.97406	TSP00078000	0		TEPIDO00102770	1.05162	TEPIDO00055090	0		TSHANG00169610	0.467193	TSHANG00053800	0		TPARAV00113140	8.9333	TPARAV00020790	0
TTHERM_00616630	4.37965	TTHERM_000182193	0		TMALAC00185370	5.53711	TMALAC00049090	0		TELLIO00151680	8.47359	TELLIO00035360	0		TPYRIF00043510	0	TPYRIF00032820	0		TVORAX00177120	0	TVORAX00029200	0		TBOREA00078910	0	TBOREA00043570	0		TSP00145450	7.17555	TSP00078100	0		TEPIDO00044380	2.30075	TEPIDO00055110	0		TSHANG00202890	0.0725644	TSHANG00053810	0		TPARAV00122500	0.112207	TPARAV00020800	0
TTHERM_001089079	0.976684	TTHERM_000185139	0		TMALAC00196760	2.3535	TMALAC00049140	0		TELLIO00163210	0.239716	TELLIO00035370	0		TPYRIF00043650	0	TPYRIF00032840	0		TVORAX00177140	0	TVORAX00029400	0		TBOREA00079180	0	TBOREA00043580	0		TSP00145460	0.0805545	TSP00078110	0		TEPIDO00045670	14.2752	TEPIDO00055130	0		TSHANG00162110	0.0201549	TSHANG00053870	0		TPARAV00126780	0	TPARAV00020870	0
TTHERM_01089030	0.18611	TTHERM_000185189	0		TMALAC00204870	2.90559	TMALAC00049270	0		TELLIO00181380	0	TELLIO00035380	0		TPYRIF00111290	0.037127	TPYRIF00032860	0		TVORAX00177240	0	TVORAX00029410	0		TBOREA00080900	0.0193759	TBOREA00043610	0		TSP00145470	0.501961	TSP00078150	0		TEPIDO00123710	4.90025	TEPIDO00055150	0		TSHANG00083050	0.313279	TSHANG00053900	0		TPARAV00126790	0	TPARAV00020910	0
TTHERM_01089070	0.691821	TTHERM_000185487	0		TMALAC00098050	1.53913	TMALAC00049280	0		TELLIO00151720	0	TELLIO00035450	0		TPYRIF00111300	0	TPYRIF00032900	0		TVORAX00177160	0	TVORAX00029490	0		TBOREA00097770	0	TBOREA00043790	0		TSP00195310	0.437905	TSP00078340	0		TEPIDO00153050	2.68059	TEPIDO00055160	0		TSHANG00083060	0	TSHANG00053970	0		TPARAV00122660	0.0629156	TPARAV00020990	0
TTHERM_01362540	0	TTHERM_000185509	0		TMALAC00163670	0.571419	TMALAC00049300	0		TELLIO00011660	0.00902578	TELLIO00035470	0		TPYRIF00015130	0.556201	TPYRIF00032990	0		TVORAX00083420	0	TVORAX00029510	0		TBOREA00128810	0	TBOREA00044190	0		TSP00159420	0.303243	TSP00078540	0		TEPIDO00082200	65.9207	TEPIDO00055170	0		TSHANG00083070	0.189884	TSHANG00054040	0		TPARAV00047850	19.1733	TPARAV00021090	0
TTHERM_001089089	0.660376	TTHERM_000185829	0		TMALAC00239910	1.53511	TMALAC00050200	0		TELLIO00011690	0.00876041	TELLIO00035580	0		TPYRIF00015140	0.101492	TPYRIF00033210	0		TVORAX00083440	0	TVORAX00029520	0		TBOREA00128830	0	TBOREA00044290	0		TSP00035130	0	TSP00078570	0		TEPIDO00205140	375.153	TEPIDO00055210	0		TSHANG00083110	3.11191	TSHANG00054120	0		TPARAV00177680	428.018	TPARAV00021100	0
TTHERM_01089040	0.0439491	TTHERM_000186019	0		TMALAC00204850	2.08283	TMALAC00050270	0		TELLIO00109930	0.0823644	TELLIO00035640	0		TPYRIF00010590	0.589487	TPYRIF00033240	0		TVORAX00083450	0.0353446	TVORAX00029530	0		TBOREA00128890	0	TBOREA00044930	0		TSP00035170	0.0263925	TSP00078580	0		TEPIDO00107690	26.1057	TEPIDO00055220	0		TSHANG00083100	0.237302	TSHANG00054130	0		TPARAV00193200	83.8861	TPARAV00021140	0
TTHERM_001423407	0	TTHERM_000186049	0		TMALAC00017960	0.0686537	TMALAC00050280	0		TELLIO00011720	0.0757864	TELLIO00035660	0		TPYRIF00028420	0	TPYRIF00033260	0		TVORAX00226630	0.0373356	TVORAX00029550	0		TBOREA00128800	0.0457054	TBOREA00045000	0		TSP00179230	0.0462144	TSP00078590	0		TEPIDO00007090	0.981259	TEPIDO00055230	0		TSHANG00086510	3.13961	TSHANG00054140	0		TPARAV00226100	0	TPARAV00021150	0
TTHERM_00629770	0.315067	TTHERM_000187089	0		TMALAC00098000	0.0328212	TMALAC00050290	0		TELLIO00011750	0.0506137	TELLIO00035720	0		TPYRIF00028430	0.345131	TPYRIF00033280	0		TVORAX00226660	0.228427	TVORAX00029560	0		TBOREA00151730	0	TBOREA00045170	0		TSP00179240	0.0607012	TSP00078620	0		TEPIDO00039360	1.32932	TEPIDO00055330	0		TSHANG00115150	0.0734044	TSHANG00054170	0		TPARAV00226120	14.9301	TPARAV00021270	0
TTHERM_00629800	0.500729	TTHERM_000187169	0		TMALAC00146840	0.0173834	TMALAC00050300	0		TELLIO00011760	0.02049	TELLIO00035730	0		TPYRIF00028440	0.114957	TPYRIF00033310	0		TVORAX00227260	0.0635976	TVORAX00029700	0		TBOREA00128790	0	TBOREA00045240	0		TSP00038010	0.0435938	TSP00078820	0		TEPIDO00143150	0.577347	TEPIDO00055370	0		TSHANG00027100	55.4409	TSHANG00054290	0		TPARAV00226110	1.2591	TPARAV00021280	0
TTHERM_01328900	0.226326	TTHERM_000188352	0		TMALAC00147620	0.185414	TMALAC00050310	0		TELLIO00011770	0.107843	TELLIO00035740	0		TPYRIF00028450	0.232728	TPYRIF00033330	0		TVORAX00227270	0.150554	TVORAX00029770	0		TBOREA00128920	0	TBOREA00045340	0		TSP00011530	0	TSP00078970	0		TEPIDO00158790	1.22645	TEPIDO00055400	0		TSHANG00099990	0.61956	TSHANG00054300	0		TPARAV00050400	0.439753	TPARAV00021380	0
TTHERM_01328940	0	TTHERM_000188555	0		TMALAC00147640	0	TMALAC00050360	0		TELLIO00109130	0.0323679	TELLIO00035750	0		TPYRIF00028470	0	TPYRIF00033500	0		TVORAX00227290	0.144179	TVORAX00030170	0		TBOREA00128780	0.0775335	TBOREA00045440	0		TSP00100560	0	TSP00079350	0		TEPIDO00024690	0.235511	TEPIDO00055410	0		TSHANG00100000	3.3854	TSHANG00054320	0		TPARAV00081990	0.169247	TPARAV00021390	0
TTHERM_00629840	3.58345	TTHERM_000188729	0		TMALAC00151680	0	TMALAC00051350	0		TELLIO00011820	0	TELLIO00035830	0		TPYRIF00028800	0.116275	TPYRIF00033550	0		TVORAX00227300	0.1288	TVORAX00030220	0		TBOREA00128900	0.118763	TBOREA00045870	0		TSP00100610	0	TSP00079790	0		TEPIDO00024720	0.346141	TEPIDO00055420	0		TSHANG00044340	2.15123	TSHANG00054330	0		TPARAV00084320	0.32815	TPARAV00021410	0
TTHERM_01049160	1.04473	TTHERM_000188779	0		TMALAC00157350	0.0354483	TMALAC00051850	0		TELLIO00018340	0.0624929	TELLIO00035880	0		TPYRIF00028810	0	TPYRIF00033560	0		TVORAX00237350	0.177064	TVORAX00030720	0		TBOREA00062320	0.0351858	TBOREA00045890	0		TSP00124230	0	TSP00079940	0		TEPIDO00132330	6.89153	TEPIDO00055430	0		TSHANG00077730	0.183944	TSHANG00054420	0		TPARAV00148760	38.3073	TPARAV00021420	0
TTHERM_00701050	0.0486954	TTHERM_000188799	0		TMALAC00157370	0	TMALAC00052140	0		TELLIO00162320	0.0308803	TELLIO00035890	0		TPYRIF00028840	0	TPYRIF00033570	0		TVORAX00237370	0	TVORAX00030790	0		TBOREA00076060	0.0508982	TBOREA00045910	0		TSP00200090	0.0835067	TSP00080200	0		TEPIDO00022990	17.7679	TEPIDO00055500	0		TSHANG00192780	0	TSHANG00054650	0		TPARAV00211030	0.266695	TPARAV00021430	0
TTHERM_00701090	0	TTHERM_000188839	0		TMALAC00157380	0.0187179	TMALAC00052180	0		TELLIO00173590	8.32746	TELLIO00036050	0		TPYRIF00267650	0.0394213	TPYRIF00033580	0		TVORAX00083430	0	TVORAX00030990	0		TBOREA00129960	0	TBOREA00046290	0		TSP00200130	3.99831	TSP00080700	0		TEPIDO00037500	9.73966	TEPIDO00055560	0		TSHANG00051470	0	TSHANG00054690	0		TPARAV00249450	0	TPARAV00021440	0
TTHERM_00721550	0.211258	TTHERM_000189048	0		TMALAC00157390	0.0289165	TMALAC00052190	0		TELLIO00173610	0	TELLIO00036060	0		TPYRIF00267700	0.0384935	TPYRIF00033600	0		TVORAX00237330	0.187751	TVORAX00031070	0		TBOREA00148710	0	TBOREA00046440	0		TSP00225410	0	TSP00080720	0		TEPIDO00133350	0.60382	TEPIDO00055580	0		TSHANG00115080	0.0329735	TSHANG00054700	0		TPARAV00249470	0.139384	TPARAV00021450	0
TTHERM_01362530	0	TTHERM_000189049	0		TMALAC00217190	0	TMALAC00052230	0		TELLIO00176630	0.34382	TELLIO00036240	0		TPYRIF00267710	0.315862	TPYRIF00033620	0		TVORAX00227280	0.118717	TVORAX00031100	0		TBOREA00111050	0.0538294	TBOREA00046490	0		TSP00235860	0.0105219	TSP00080810	0		TEPIDO00037510	0.898362	TEPIDO00055630	0		TSHANG00062640	5.56797	TSHANG00054750	0		TPARAV00093620	5.52686	TPARAV00021490	0
TTHERM_01328910	0.102222	TTHERM_000189189	0		TMALAC00032450	0.0170555	TMALAC00052300	0		TELLIO00092460	2.97149	TELLIO00036250	0		TPYRIF00031160	0.0543764	TPYRIF00033630	0		TVORAX00237320	0	TVORAX00031140	0		TBOREA00149540	0.0342778	TBOREA00046540	0		TSP00100570	0	TSP00080950	0		TEPIDO00050310	0.237724	TEPIDO00055700	0		TSHANG00062630	0.0548482	TSHANG00054770	0		TPARAV00093660	2.57427	TPARAV00021510	0
TTHERM_000155261	0.312161	TTHERM_000190728	0		TMALAC00032470	0.0923941	TMALAC00052370	0		TELLIO00092810	0.659388	TELLIO00036310	0		TPYRIF00061940	0	TPYRIF00033970	0		TVORAX00237360	0	TVORAX00031190	0		TBOREA00153040	0.0178291	TBOREA00047100	0		TSP00100590	0	TSP00081090	0		TEPIDO00050320	0.0582177	TEPIDO00055840	0		TSHANG00168850	0	TSHANG00054840	0		TPARAV00031960	0.307316	TPARAV00021560	0
TTHERM_00047400	3.11029	TTHERM_000190729	0		TMALAC00032480	0	TMALAC00052380	0		TELLIO00044700	0.771561	TELLIO00036630	0		TPYRIF00061950	0.089406	TPYRIF00033990	0		TVORAX00021530	0.290351	TVORAX00031220	0		TBOREA00202090	0	TBOREA00047550	0		TSP00100660	0	TSP00081220	0		TEPIDO00050330	0.399795	TEPIDO00055880	0		TSHANG00048370	0.0255804	TSHANG00054990	0		TPARAV00031980	0	TPARAV00021580	0
TTHERM_000478080	0	TTHERM_000190909	0		TMALAC00098010	0.0659917	TMALAC00052390	0		TELLIO00132850	1.56373	TELLIO00036700	0		TPYRIF00098700	0.584557	TPYRIF00034000	0		TVORAX00156640	0.546368	TVORAX00031230	0		TBOREA00093600	0.0171273	TBOREA00047730	0		TSP00100810	0.0211799	TSP00081230	0		TEPIDO00143110	0.807319	TEPIDO00055960	0		TSHANG00048380	0	TSHANG00055110	0		TPARAV00040920	0.308187	TPARAV00021590	0
TTHERM_001419330	0.0132934	TTHERM_000190979	0		TMALAC00098020	0.0164106	TMALAC00052400	0		TELLIO00159370	0.144517	TELLIO00036710	0		TPYRIF00155350	0.176029	TPYRIF00034020	0		TVORAX00014310	0.511055	TVORAX00031250	0		TBOREA00034630	0	TBOREA00048240	0		TSP00200110	0	TSP00081290	0		TEPIDO00114440	15.6814	TEPIDO00055970	0		TSHANG00123960	0.0307831	TSHANG00055160	0		TPARAV00032130	8.67101	TPARAV00021610	0
TTHERM_00155240	0.087833	TTHERM_000191019	0		TMALAC00098030	0.0164355	TMALAC00052420	0		TELLIO00159380	5.5216	TELLIO00036730	0		TPYRIF00176150	0.786467	TPYRIF00034240	0		TVORAX00120670	0.501021	TVORAX00031280	0		TBOREA00049820	0.360804	TBOREA00048490	0		TSP00200160	0	TSP00081440	0		TEPIDO00204540	3.47889	TEPIDO00055990	0		TSHANG00202950	0	TSHANG00055390	0		TPARAV00032140	1.87139	TPARAV00021670	0
TTHERM_00155260	21.6917	TTHERM_000191059	0		TMALAC00147630	0.0739153	TMALAC00052440	0		TELLIO00092480	1.89099	TELLIO00036770	0		TPYRIF00176190	0.739977	TPYRIF00034320	0		TVORAX00187380	0.0333795	TVORAX00031290	0		TBOREA00090160	0.187509	TBOREA00048610	0		TSP00200170	0	TSP00081590	0		TEPIDO00173950	0.138822	TEPIDO00056030	0		TSHANG00211780	0	TSHANG00055520	0		TPARAV00032150	11.411	TPARAV00021720	0
TTHERM_00478070	0.200493	TTHERM_000191099	0		TMALAC00151690	0	TMALAC00052550	0		TELLIO00203430	1.08857	TELLIO00036790	0		TPYRIF00199060	0.459711	TPYRIF00034330	0		TVORAX00224420	1.5301	TVORAX00031300	0		TBOREA00163340	0.254149	TBOREA00048720	0		TSP00221590	0.0531746	TSP00081650	0		TEPIDO00201790	5.6594	TEPIDO00056080	0		TSHANG00098470	4.60918	TSHANG00055680	0		TPARAV00032200	0.412431	TPARAV00021740	0
TTHERM_00479090	12.2451	TTHERM_000191327	0		TMALAC00151720	0	TMALAC00052600	0		TELLIO00152450	0	TELLIO00036900	0		TPYRIF00155360	0	TPYRIF00034460	0		TVORAX00242480	1.3718	TVORAX00031320	0		TBOREA00200360	1.37733	TBOREA00048730	0		TSP00235870	0	TSP00081680	0		TEPIDO00064250	2.05494	TEPIDO00056090	0		TSHANG00098480	3.74737	TSHANG00055900	0		TPARAV00073900	0.0661415	TPARAV00021990	0
TTHERM_00481210	1.17995	TTHERM_000191328	0		TMALAC00181720	0.053216	TMALAC00052640	0		TELLIO00152460	0	TELLIO00036930	0		TPYRIF00194740	0	TPYRIF00034500	0		TVORAX00075650	1.56536	TVORAX00031360	0		TBOREA00159550	0.574529	TBOREA00049090	0		TSP00238450	0	TSP00081790	0		TEPIDO00076430	29.8983	TEPIDO00056220	0		TSHANG00201220	0	TSHANG00055950	0		TPARAV00073940	0.052928	TPARAV00022110	0
TTHERM_00639920	13.303	TTHERM_000191329	0		TMALAC00181760	0.0346835	TMALAC00052710	0		TELLIO00191060	0.0246465	TELLIO00036950	0		TPYRIF00073540	0	TPYRIF00034510	0		TVORAX00100620	0.126325	TVORAX00031370	0		TBOREA00057560	0.371246	TBOREA00049290	0		TSP00244710	0.0422232	TSP00081980	0		TEPIDO00201050	5.26063	TEPIDO00056260	0		TSHANG00002150	2.48074	TSHANG00055960	0		TPARAV00231710	0.55652	TPARAV00022220	0
TTHERM_00694430	22.8379	TTHERM_000191519	0		TMALAC00217200	0	TMALAC00052720	0		TELLIO00191070	0	TELLIO00036960	0		TPYRIF00133650	0.210516	TPYRIF00034520	0		TVORAX00178550	14.8545	TVORAX00031380	0		TBOREA00114020	0.167564	TBOREA00050750	0		TSP00114150	0.267338	TSP00082620	0		TEPIDO00205730	0.68465	TEPIDO00056420	0		TSHANG00018130	0.563612	TSHANG00055970	0		TPARAV00248740	0.285179	TPARAV00022300	0
TTHERM_00694440	2.3821	TTHERM_000191649	0		TMALAC00217220	0	TMALAC00052830	0		TELLIO00209940	0	TELLIO00036970	0		TPYRIF00073580	0.710236	TPYRIF00034530	0		TVORAX00061930	0	TVORAX00031390	0		TBOREA00008830	7.74815	TBOREA00050830	0		TSP00120360	0.13301	TSP00082870	0		TEPIDO00185200	0.407428	TEPIDO00056440	0		TSHANG00063650	0.0759307	TSHANG00056000	0		TPARAV00248760	1.67523	TPARAV00022350	0
TTHERM_01358380	0.868101	TTHERM_000191709	0		TMALAC00217230	0.0360071	TMALAC00052850	0		TELLIO00209920	0.985435	TELLIO00036990	0		TPYRIF00073600	0.424834	TPYRIF00034540	0		TVORAX00012670	26.5693	TVORAX00031400	0		TBOREA00008840	3.10878	TBOREA00051350	0		TSP00200100	0	TSP00082990	0		TEPIDO00128890	47.2472	TEPIDO00056480	0		TSHANG00171460	0.0127815	TSHANG00056730	0		TPARAV00248780	0.403306	TPARAV00022380	0
TTHERM_01419330	0.0425482	TTHERM_000191799	0		TMALAC00217240	0	TMALAC00052870	0		TELLIO00209890	0.190108	TELLIO00037000	0		TPYRIF00073620	0	TPYRIF00034600	0		TVORAX00012680	0.627622	TVORAX00031410	0		TBOREA00008850	0	TBOREA00051360	0		TSP00207550	0	TSP00083020	0		TEPIDO00181480	0.187174	TEPIDO00056610	0		TSHANG00192290	4.67888	TSHANG00056970	0		TPARAV00248700	0	TPARAV00022390	0
TTHERM_00047410	1.52438	TTHERM_000191879	0		TMALAC00217210	0.374656	TMALAC00052890	0		TELLIO00013020	1845.26	TELLIO00037020	0		TPYRIF00073630	0	TPYRIF00034670	0		TVORAX00012710	0	TVORAX00031640	0		TBOREA00008860	0.168064	TBOREA00051530	0		TSP00207560	0	TSP00083030	0		TEPIDO00115030	68.2538	TEPIDO00056800	0		TSHANG00194080	0.265001	TSHANG00057090	0		TPARAV00248720	0.0508761	TPARAV00022410	0
TTHERM_00581870	0.0681177	TTHERM_000191889	0		TMALAC00181740	0.0177677	TMALAC00053030	0		TELLIO00052160	0.773768	TELLIO00037030	0		TPYRIF00073640	0	TPYRIF00034680	0		TVORAX00012720	6.34183	TVORAX00031660	0		TBOREA00008960	1.908	TBOREA00051640	0		TSP00120340	0.0457652	TSP00083050	0		TEPIDO00019790	6.28295	TEPIDO00057030	0		TSHANG00171430	2.04894	TSHANG00057150	0		TPARAV00248750	0.0584301	TPARAV00022510	0
TTHERM_00581890	0	TTHERM_000192089	0		TMALAC00217260	0	TMALAC00053170	0		TELLIO00087360	671.475	TELLIO00037040	0		TPYRIF00073650	0.157442	TPYRIF00034800	0		TVORAX00012800	0.107694	TVORAX00031760	0		TBOREA00008950	0	TBOREA00051650	0		TSP00200150	0.128917	TSP00083250	0		TEPIDO00019800	8.00795	TEPIDO00057120	0		TSHANG00171440	0.108456	TSHANG00057220	0		TPARAV00007880	0.335742	TPARAV00022520	0
TTHERM_00129840	0	TTHERM_000192149	0		TMALAC00173150	0.0182458	TMALAC00053190	0		TELLIO00146810	0.305535	TELLIO00037050	0		TPYRIF00073670	0.0636099	TPYRIF00035050	0		TVORAX00226200	0	TVORAX00031800	0		TBOREA00008940	0.0134203	TBOREA00052480	0		TSP00020620	0.0755361	TSP00083430	0		TEPIDO00047680	5.49465	TEPIDO00057180	0		TSHANG00199020	0	TSHANG00057410	0		TPARAV00007890	0.179606	TPARAV00022550	0
TTHERM_00129850	0	TTHERM_000193177	0		TMALAC00147600	0	TMALAC00053200	0		TELLIO00155000	1.42874	TELLIO00037120	0		TPYRIF00073680	0.130796	TPYRIF00035130	0		TVORAX00156830	0	TVORAX00031880	0		TBOREA00013320	2.9308	TBOREA00052560	0		TSP00020630	0.177289	TSP00083610	0		TEPIDO00188690	0.870306	TEPIDO00057420	0		TSHANG00002130	1.37533	TSHANG00057670	0		TPARAV00127900	0.231414	TPARAV00022580	0
TTHERM_00155300	3.49008	TTHERM_000193311	0		TMALAC00029690	1.14292	TMALAC00053250	0		TELLIO00107320	0.0530826	TELLIO00037270	0		TPYRIF00073710	0.0341739	TPYRIF00035400	0		TVORAX00012790	0	TVORAX00032000	0		TBOREA00096330	1.03412	TBOREA00052570	0		TSP00077300	0.062553	TSP00083690	0		TEPIDO00190370	2.58665	TEPIDO00057430	0		TSHANG00062050	0.402093	TSHANG00057780	0		TPARAV00138510	0.0456263	TPARAV00022610	0
TTHERM_000797949	14.8875	TTHERM_000193499	0		TMALAC00070220	0.0812492	TMALAC00053450	0		TELLIO00185140	0.22831	TELLIO00037400	0		TPYRIF00133570	0.325775	TPYRIF00035410	0		TVORAX00156820	0	TVORAX00032030	0		TBOREA00096400	0	TBOREA00052580	0		TSP00140040	0.0227373	TSP00083760	0		TEPIDO00204090	0.953553	TEPIDO00057480	0		TSHANG00075170	0.215512	TSHANG00057970	0		TPARAV00007900	0.197811	TPARAV00022620	0
TTHERM_00294760	0.893732	TTHERM_000194079	0		TMALAC00083680	0.594743	TMALAC00053510	0		TELLIO00185150	0.195709	TELLIO00037440	0		TPYRIF00133580	0.0797307	TPYRIF00035440	0		TVORAX00017640	12.3877	TVORAX00032040	0		TBOREA00154250	717.787	TBOREA00052600	0		TSP00140050	0	TSP00083840	0		TEPIDO00023920	2.44466	TEPIDO00057500	0		TSHANG00153990	1.66319	TSHANG00058020	0		TPARAV00196150	0.251655	TPARAV00022690	0
TTHERM_00411630	1.90504	TTHERM_000194179	0		TMALAC00159210	0.417157	TMALAC00053530	0		TELLIO00136120	0.70919	TELLIO00037500	0		TPYRIF00133600	0.0998416	TPYRIF00035460	0		TVORAX00104640	0.361379	TVORAX00032070	0		TBOREA00159160	221.491	TBOREA00052610	0		TSP00140080	0	TSP00083960	0		TEPIDO00033070	6.18482	TEPIDO00057550	0		TSHANG00154000	0	TSHANG00058060	0		TPARAV00003500	1.74463	TPARAV00022700	0
TTHERM_00715640	15.8295	TTHERM_000194539	0		TMALAC00240870	0.0427031	TMALAC00053820	0		TELLIO00213400	0	TELLIO00037520	0		TPYRIF00133640	2.19861	TPYRIF00035480	0		TVORAX00104650	16.3344	TVORAX00032080	0		TBOREA00194920	0	TBOREA00052620	0		TSP00188630	0.0245722	TSP00083980	0		TEPIDO00036700	2.47472	TEPIDO00057570	0		TSHANG00159820	0.116907	TSHANG00058130	0		TPARAV00073230	2.95712	TPARAV00022780	0
TTHERM_00797960	9.6939	TTHERM_000194629	0		TMALAC00034700	1.47898	TMALAC00053910	0		TELLIO00213440	1.06882	TELLIO00037590	0		TPYRIF00267960	0.0554874	TPYRIF00035490	0		TVORAX00120060	54.3053	TVORAX00032090	0		TBOREA00096390	0.595576	TBOREA00052640	0		TSP00191260	0.0629829	TSP00084200	0		TEPIDO00143990	1.31616	TEPIDO00057800	0		TSHANG00013370	0	TSHANG00058140	0		TPARAV00096460	0.912015	TPARAV00022790	0
TTHERM_00797970	11.1517	TTHERM_000196079	0		TMALAC00167470	0.446306	TMALAC00053920	0		TELLIO00025690	0.0192121	TELLIO00037610	0		TPYRIF00073700	0.379012	TPYRIF00035500	0		TVORAX00171420	202.951	TVORAX00032110	0		TBOREA00038110	0.140338	TBOREA00052660	0		TSP00188640	0.240517	TSP00084470	0		TEPIDO00144000	1.20755	TEPIDO00057830	0		TSHANG00013380	0	TSHANG00058170	0		TPARAV00222540	0.255314	TPARAV00022820	0
TTHERM_01123860	6.88969	TTHERM_000196169	0		TMALAC00083650	1.45707	TMALAC00053960	0		TELLIO00076560	1.75051	TELLIO00037620	0		TPYRIF00046760	0	TPYRIF00035590	0		TVORAX00104630	0	TVORAX00032120	0		TBOREA00094610	0.169458	TBOREA00052690	0		TSP00086760	0.248134	TSP00084540	0		TEPIDO00037620	0.159798	TEPIDO00058350	0		TSHANG00164950	0	TSHANG00058440	0		TPARAV00063480	1.72601	TPARAV00023000	0
TTHERM_00325570	5.02535	TTHERM_000196348	0		TMALAC00083670	0.39336	TMALAC00054060	0		TELLIO00031050	0.115738	TELLIO00037630	0		TPYRIF00046770	0	TPYRIF00035840	0		TVORAX00120050	0	TVORAX00032200	0		TBOREA00144490	13.1415	TBOREA00052700	0		TSP00086820	0.374407	TSP00085470	0		TEPIDO00129700	0.453548	TEPIDO00058440	0		TSHANG00026130	0.127093	TSHANG00058500	0		TPARAV00118710	2.24353	TPARAV00023030	0
TTHERM_00840160	4.2348	TTHERM_000196349	0		TMALAC00083710	0	TMALAC00054090	0		TELLIO00015810	0	TELLIO00037700	0		TPYRIF00046830	0	TPYRIF00036020	0		TVORAX00190910	4.97996	TVORAX00032390	0		TBOREA00152110	0.354917	TBOREA00052710	0		TSP00086830	0.0088241	TSP00085680	0		TEPIDO00151030	0	TEPIDO00058500	0		TSHANG00063050	0	TSHANG00058560	0		TPARAV00136610	1.61845	TPARAV00023070	0
TTHERM_00600310	0.7869	TTHERM_000196488	0		TMALAC00133540	0.315041	TMALAC00054100	0		TELLIO00015840	0.045239	TELLIO00037740	0		TPYRIF00150820	0.0485123	TPYRIF00036030	0		TVORAX00075140	5.13216	TVORAX00032420	0		TBOREA00152210	0.0990177	TBOREA00052740	0		TSP00086840	0.0173673	TSP00085860	0		TEPIDO00208390	0.450109	TEPIDO00058550	0		TSHANG00099080	0	TSHANG00058580	0		TPARAV00157540	1.54515	TPARAV00023100	0
TTHERM_00977720	0.310847	TTHERM_000196499	0		TMALAC00206410	2.97233	TMALAC00054240	0		TELLIO00015850	0.0226195	TELLIO00037750	0		TPYRIF00150860	0	TPYRIF00036050	0		TVORAX00144280	0.333589	TVORAX00032480	0		TBOREA00169830	2.17282	TBOREA00052760	0		TSP00086870	0.891871	TSP00086010	0		TEPIDO00102820	6.56893	TEPIDO00058620	0		TSHANG00099150	0.118626	TSHANG00058590	0		TPARAV00214380	0.0591823	TPARAV00023110	0
TTHERM_01359440	4.31796	TTHERM_000196549	0		TMALAC00141740	0.284766	TMALAC00054300	0		TELLIO00015860	0.462848	TELLIO00037880	0		TPYRIF00177080	0.0312297	TPYRIF00036170	0		TVORAX00170410	7.42734	TVORAX00032580	0		TBOREA00102420	2.88541	TBOREA00052780	0		TSP00086920	0.0275996	TSP00086030	0		TEPIDO00102860	1.24232	TEPIDO00058750	0		TSHANG00099170	0.0862213	TSHANG00058610	0		TPARAV00086880	11.3311	TPARAV00023120	0
TTHERM_00840140	4.9161	TTHERM_000197689	0		TMALAC00141770	0.00961747	TMALAC00054670	0		TELLIO00015880	0.786393	TELLIO00037930	0		TPYRIF00177230	0	TPYRIF00036210	0		TVORAX00175290	0.59119	TVORAX00032620	0		TBOREA00102490	0.492192	TBOREA00052810	0		TSP00156030	0.0574803	TSP00086040	0		TEPIDO00102870	0.27007	TEPIDO00059090	0		TSHANG00033250	744.854	TSHANG00058650	0		TPARAV00086920	9.09868	TPARAV00023130	0
TTHERM_000550741	0.0790851	TTHERM_000197741	0		TMALAC00210840	1.75077	TMALAC00054690	0		TELLIO00015800	0	TELLIO00037950	0		TPYRIF00177070	0.0352301	TPYRIF00036240	0		TVORAX00087050	0.564892	TVORAX00032630	0		TBOREA00102500	0.503647	TBOREA00052890	0		TSP00156050	0	TSP00086060	0		TEPIDO00190130	0.760042	TEPIDO00059100	0		TSHANG00113590	0.906398	TSHANG00058770	0		TPARAV00153180	9.11259	TPARAV00023180	0
TTHERM_000550767	0	TTHERM_000197789	0		TMALAC00005460	0.346005	TMALAC00054800	0		TELLIO00115960	10.647	TELLIO00038210	0		TPYRIF00217470	0.310249	TPYRIF00036350	0		TVORAX00087140	3.02631	TVORAX00032640	0		TBOREA00018940	0.864883	TBOREA00052920	0		TSP00086890	0.015576	TSP00086200	0		TEPIDO00036440	2.87163	TEPIDO00059600	0		TSHANG00124580	1.39446	TSHANG00058820	0		TPARAV00171980	17.2691	TPARAV00023210	0
TTHERM_00163930	0	TTHERM_000197949	0		TMALAC00065100	0	TMALAC00055000	0		TELLIO00115980	0.0561805	TELLIO00038310	0		TPYRIF00080360	1.07799	TPYRIF00036430	0		TVORAX00148220	0.0592119	TVORAX00032650	0		TBOREA00180630	1.05375	TBOREA00053070	0		TSP00086910	0.688519	TSP00086210	0		TEPIDO00133760	0.903718	TEPIDO00059810	0		TSHANG00102320	1323.83	TSHANG00058830	0		TPARAV00181160	9.37414	TPARAV00023260	0
TTHERM_00164950	0	TTHERM_000197988	0		TMALAC00065110	0.0349256	TMALAC00055060	0		TELLIO00115990	0.114155	TELLIO00038330	0		TPYRIF00238520	0.11431	TPYRIF00036630	0		TVORAX00158920	0.129876	TVORAX00032670	0		TBOREA00180640	10.8983	TBOREA00053080	0		TSP00156010	0.479383	TSP00086280	0		TEPIDO00024550	3.89995	TEPIDO00059820	0		TSHANG00121750	0.101587	TSHANG00058860	0		TPARAV00189670	45.9395	TPARAV00023290	0
TTHERM_00164980	0.0458488	TTHERM_000198015	0		TMALAC00124990	0.0318032	TMALAC00055080	0		TELLIO00116000	0	TELLIO00038390	0		TPYRIF00238530	0.0828223	TPYRIF00036640	0		TVORAX00202110	0	TVORAX00032680	0		TBOREA00180650	5.43662	TBOREA00053100	0		TSP00156020	0	TSP00086500	0		TEPIDO00036450	6.92723	TEPIDO00059930	0		TSHANG00140740	0.0185603	TSHANG00058980	0		TPARAV00230680	0.876051	TPARAV00023330	0
TTHERM_00550760	0	TTHERM_000198017	0		TMALAC00125000	0.0317567	TMALAC00055190	0		TELLIO00116010	1.46728	TELLIO00038410	0		TPYRIF00238540	0	TPYRIF00036730	0		TVORAX00202120	0	TVORAX00032690	0		TBOREA00142310	0.321699	TBOREA00053270	0		TSP00156040	0	TSP00086520	0		TEPIDO00038040	2.18095	TEPIDO00059990	0		TSHANG00146100	0.0510949	TSHANG00059040	0		TPARAV00153170	0.275899	TPARAV00023400	0
TTHERM_00758990	0	TTHERM_000198019	0		TMALAC00185450	0	TMALAC00055260	0		TELLIO00116020	0	TELLIO00038490	0		TPYRIF00256680	0	TPYRIF00036920	0		TVORAX00202130	3.25656	TVORAX00032700	0		TBOREA00206710	1.33586	TBOREA00053280	0		TSP00086780	0.00737355	TSP00086550	0		TEPIDO00099810	5.38671	TEPIDO00060070	0		TSHANG00148870	0	TSHANG00059330	0		TPARAV00108490	41.2956	TPARAV00023460	0
TTHERM_00977660	0	TTHERM_000198259	0		TMALAC00012740	0	TMALAC00055350	0		TELLIO00228880	0.223967	TELLIO00038510	0		TPYRIF00256700	0.03373	TPYRIF00036960	0		TVORAX00202160	0.19758	TVORAX00032710	0		TBOREA00006900	0.00943259	TBOREA00053520	0		TSP00156060	0	TSP00086630	0		TEPIDO00120180	2.914	TEPIDO00060460	0		TSHANG00066170	0.703345	TSHANG00059470	0		TPARAV00028090	0	TPARAV00023480	0
TTHERM_00977681	0	TTHERM_000198318	0		TMALAC00021850	0	TMALAC00055430	0		TELLIO00109900	29.9963	TELLIO00038570	0		TPYRIF00256710	0	TPYRIF00036970	0		TVORAX00202180	0.789778	TVORAX00032720	0		TBOREA00006910	0.00972333	TBOREA00053550	0		TSP00100950	0	TSP00086790	0		TEPIDO00140530	3.04684	TEPIDO00060560	0		TSHANG00082840	0.265925	TSHANG00059480	0		TPARAV00170520	0.0359768	TPARAV00023490	0
TTHERM_00977683	0.216912	TTHERM_000198389	0		TMALAC00065730	0	TMALAC00055610	0		TELLIO00126640	0.816007	TELLIO00038580	0		TPYRIF00256720	0.103602	TPYRIF00036980	0		TVORAX00202190	3.65779	TVORAX00032780	0		TBOREA00006920	0.185243	TBOREA00053640	0		TSP00101220	0	TSP00086810	0		TEPIDO00069620	0.138511	TEPIDO00060750	0		TSHANG00082850	0	TSHANG00059650	0		TPARAV00216000	0	TPARAV00023500	0
TTHERM_00977710	0	TTHERM_000198550	0		TMALAC00045550	0.0356719	TMALAC00055680	0		TELLIO00126670	2.91	TELLIO00038590	0		TPYRIF00256690	0.102622	TPYRIF00037020	0		TVORAX00202200	0.0568337	TVORAX00032810	0		TBOREA00006950	0	TBOREA00053910	0		TSP00129870	0	TSP00086880	0		TEPIDO00117890	9.28025	TEPIDO00060760	0		TSHANG00186160	0	TSHANG00059690	0		TPARAV00216020	0.0677954	TPARAV00023580	0
TTHERM_001277531	0.0233553	TTHERM_000200570	0		TMALAC00045560	0.484281	TMALAC00055730	0		TELLIO00164910	13.7486	TELLIO00038620	0		TPYRIF00192720	0.342122	TPYRIF00037050	0		TVORAX00202210	0.0863692	TVORAX00032830	0		TBOREA00006970	0	TBOREA00053920	0		TSP00162080	0.0370336	TSP00087300	0		TEPIDO00130990	45.3624	TEPIDO00060790	0		TSHANG00003740	0.914845	TSHANG00059710	0		TPARAV00216030	0.0449822	TPARAV00023590	0
TTHERM_00343980	0	TTHERM_000201617	0		TMALAC00097630	0.0338892	TMALAC00055790	0		TELLIO00164990	0.284562	TELLIO00038660	0		TPYRIF00178550	0.0309312	TPYRIF00037060	0		TVORAX00202220	3.31426	TVORAX00032840	0		TBOREA00007000	0	TBOREA00053990	0		TSP00162100	0.0157523	TSP00087590	0		TEPIDO00185020	0	TEPIDO00060860	0		TSHANG00013650	0.740087	TSHANG00059730	0		TPARAV00216050	0.305412	TPARAV00023690	0
TTHERM_00759050	0.0200209	TTHERM_000201618	0		TMALAC00164120	0.032038	TMALAC00055870	0		TELLIO00152670	1.68702	TELLIO00038680	0		TPYRIF00115490	3.46638	TPYRIF00037070	0		TVORAX00251220	0	TVORAX00032850	0		TBOREA00007070	0.0276064	TBOREA00054100	0		TSP00187840	0.0311672	TSP00087640	0		TEPIDO00185030	0	TEPIDO00060940	0		TSHANG00013660	3.17992	TSHANG00059740	0		TPARAV00216060	0.238847	TPARAV00023700	0
TTHERM_01277530	0.0188913	TTHERM_000201619	0		TMALAC00125020	0.3722	TMALAC00055880	0		TELLIO00152680	0	TELLIO00038690	0		TPYRIF00196100	5.80609	TPYRIF00037100	0		TVORAX00202140	1.8355	TVORAX00032860	0		TBOREA00140770	0.055332	TBOREA00054130	0		TSP00205760	0.0751246	TSP00088420	0		TEPIDO00185040	0.598958	TEPIDO00060980	0		TSHANG00057820	14.0527	TSHANG00059840	0		TPARAV00049810	0.282511	TPARAV00023740	0
TTHERM_000759019	0.0901339	TTHERM_000201758	0		TMALAC00170200	0	TMALAC00055890	0		TELLIO00152710	1.86687	TELLIO00038700	0		TPYRIF00142810	6.62604	TPYRIF00037110	0		TVORAX00010760	0.0111869	TVORAX00032870	0		TBOREA00007060	0	TBOREA00054260	0		TSP00223610	0	TSP00089210	0		TEPIDO00185080	0	TEPIDO00061080	0		TSHANG00058470	0.869689	TSHANG00059980	0		TPARAV00049820	0.575433	TPARAV00023750	0
TTHERM_01277520	0.256893	TTHERM_000201767	0		TMALAC00125010	0.0332149	TMALAC00055910	0		TELLIO00120720	0.809402	TELLIO00038710	0		TPYRIF00198550	1.56925	TPYRIF00037120	0		TVORAX00027860	0	TVORAX00032890	0		TBOREA00031230	0.195515	TBOREA00054390	0		TSP00223620	0	TSP00089420	0		TEPIDO00185070	0	TEPIDO00061230	0		TSHANG00172070	17.0375	TSHANG00060100	0		TPARAV00216040	0	TPARAV00023770	0
TTHERM_00343979	0.0369216	TTHERM_000202799	0		TMALAC00125090	0.203335	TMALAC00055920	0		TELLIO00120740	0.426471	TELLIO00038730	0		TPYRIF00247730	0.609573	TPYRIF00037150	0		TVORAX00027890	0	TVORAX00032910	0		TBOREA00006960	0	TBOREA00054400	0		TSP00237790	0	TSP00089730	0		TEPIDO00017320	2.41353	TEPIDO00061470	0		TSHANG00143610	0.164388	TSHANG00060170	0		TPARAV00148580	0.10621	TPARAV00023830	0
TTHERM_00343990	0.0664019	TTHERM_000202959	0		TMALAC00125110	0.0327636	TMALAC00055960	0		TELLIO00120730	0	TELLIO00038830	0		TPYRIF00204050	2.59981	TPYRIF00037270	0		TVORAX00010860	0	TVORAX00032950	0		TBOREA00006980	0	TBOREA00054410	0		TSP00248710	0	TSP00089870	0		TEPIDO00051520	2.731	TEPIDO00061480	0		TSHANG00205750	0	TSHANG00060400	0		TPARAV00148590	0	TPARAV00023900	0
TTHERM_00344000	0	TTHERM_000203009	0		TMALAC00185440	0.0310301	TMALAC00056080	0		TELLIO00160260	0.576959	TELLIO00038900	0		TPYRIF00258010	1.70203	TPYRIF00037300	0		TVORAX00027870	0	TVORAX00033110	0		TBOREA00027050	0.162779	TBOREA00054490	0		TSP00205750	0.041873	TSP00090110	0		TEPIDO00051530	7.68447	TEPIDO00061490	0		TSHANG00158440	0.021946	TSHANG00060630	0		TPARAV00148600	0	TPARAV00023930	0
TTHERM_00346880	0.0369679	TTHERM_000204119	0		TMALAC00198520	0.18565	TMALAC00056380	0		TELLIO00120710	0.787013	TELLIO00038920	0		TPYRIF00040030	0	TPYRIF00037320	0		TVORAX00010800	0	TVORAX00033130	0		TBOREA00027060	0.12544	TBOREA00054820	0		TSP00029930	0.106134	TSP00090180	0		TEPIDO00014770	356.248	TEPIDO00061500	0		TSHANG00143580	0.147273	TSHANG00060730	0		TPARAV00148630	0	TPARAV00024080	0
TTHERM_00717620	0.0426742	TTHERM_000204169	0		TMALAC00021840	1.79177	TMALAC00056390	0		TELLIO00008250	29.7594	TELLIO00038980	0		TPYRIF00100060	2.27129	TPYRIF00037350	0		TVORAX00007520	0.543146	TVORAX00033140	0		TBOREA00027080	0.224211	TBOREA00054840	0		TSP00055410	0.132056	TSP00090210	0		TEPIDO00051810	181.947	TEPIDO00061510	0		TSHANG00120530	5.29639	TSHANG00061220	0		TPARAV00148640	0.0728813	TPARAV00024120	0
TTHERM_00717630	0	TTHERM_000205206	0		TMALAC00124970	0	TMALAC00056640	0		TELLIO00208700	15.0706	TELLIO00038990	0		TPYRIF00009750	0.0935295	TPYRIF00037370	0		TVORAX00027820	0.106555	TVORAX00033150	0		TBOREA00057700	0.149936	TBOREA00055000	0		TSP00098440	0	TSP00090330	0		TEPIDO00006710	9.87721	TEPIDO00061530	0		TSHANG00121870	25.0853	TSHANG00061230	0		TPARAV00216010	0	TPARAV00024220	0
TTHERM_00759040	0.0254209	TTHERM_000207239	0		TMALAC00028860	1.01936	TMALAC00056710	0		TELLIO00225310	20.6465	TELLIO00039000	0		TPYRIF00009760	0.276507	TPYRIF00037420	0		TVORAX00075790	2.16031	TVORAX00033180	0		TBOREA00168440	0.149131	TBOREA00055110	0		TSP00154430	0	TSP00090410	0		TEPIDO00053840	0.679375	TEPIDO00061590	0		TSHANG00144450	11.7251	TSHANG00061240	0		TPARAV00002560	13.4884	TPARAV00024260	0
TTHERM_00538930	0.0209368	TTHERM_000207257	0		TMALAC00028880	0	TMALAC00057320	0		TELLIO00008950	8.32746	TELLIO00039040	0		TPYRIF00009770	0	TPYRIF00037430	0		TVORAX00075800	0.745931	TVORAX00033190	0		TBOREA00057720	0.0135065	TBOREA00055310	0		TSP00068080	0.10818	TSP00090480	0		TEPIDO00016220	2.92843	TEPIDO00061620	0		TSHANG00146830	6.0867	TSHANG00061250	0		TPARAV00010310	28.0356	TPARAV00024340	0
TTHERM_00123550	0.163405	TTHERM_000207258	0		TMALAC00028950	0.0696014	TMALAC00057490	0		TELLIO00013650	2.45293	TELLIO00039050	0		TPYRIF00009780	0	TPYRIF00037440	0		TVORAX00075820	0	TVORAX00033210	0		TBOREA00022060	0.104501	TBOREA00055340	0		TSP00125000	0	TSP00090600	0		TEPIDO00027110	1.50941	TEPIDO00061680	0		TSHANG00171680	0.33241	TSHANG00061310	0		TPARAV00085720	3.26186	TPARAV00024430	0
TTHERM_00163921	0.149616	TTHERM_000208275	0		TMALAC00028960	0	TMALAC00057500	0		TELLIO00140070	1.13123	TELLIO00039070	0		TPYRIF00009790	0	TPYRIF00037460	0		TVORAX00188360	0.276279	TVORAX00033220	0		TBOREA00002430	2.16583	TBOREA00055830	0		TSP00125010	0	TSP00090890	0		TEPIDO00056700	1.30604	TEPIDO00061740	0		TSHANG00003770	3.25834	TSHANG00061450	0		TPARAV00092450	14.893	TPARAV00024470	0
TTHERM_01277490	0	TTHERM_000209307	0		TMALAC00029040	0.46367	TMALAC00057600	0		TELLIO00167050	0.165934	TELLIO00039080	0		TPYRIF00009800	0.186029	TPYRIF00037470	0		TVORAX00188380	0.114328	TVORAX00033230	0		TBOREA00035900	0.430387	TBOREA00056100	0		TSP00128260	0.433554	TSP00090910	0		TEPIDO00036160	3.09252	TEPIDO00061760	0		TSHANG00078560	0.0774963	TSHANG00061580	0		TPARAV00121390	5.06734	TPARAV00024490	0
TTHERM_001277503	0	TTHERM_000209308	0		TMALAC00054520	0.372021	TMALAC00057760	0		TELLIO00116190	8.53368	TELLIO00039190	0		TPYRIF00009910	0.0958277	TPYRIF00037480	0		TVORAX00134860	0.485177	TVORAX00033360	0		TBOREA00038620	0.310019	TBOREA00056600	0		TSP00120290	0.0173261	TSP00090920	0		TEPIDO00036170	16.1842	TEPIDO00061790	0		TSHANG00103540	0.156283	TSHANG00061660	0		TPARAV00125760	2.79103	TPARAV00024500	0
TTHERM_00518520	1.24703	TTHERM_000209309	0		TMALAC00054880	0.337195	TMALAC00058260	0		TELLIO00054390	0.163882	TELLIO00039230	0		TPYRIF00121900	0	TPYRIF00037520	0		TVORAX00134870	0.118084	TVORAX00033380	0		TBOREA00069610	0.856019	TBOREA00056680	0		TSP00220530	0.017111	TSP00091030	0		TEPIDO00172080	0	TEPIDO00061940	0		TSHANG00122820	0.0397126	TSHANG00061710	0		TPARAV00148800	8.3195	TPARAV00024580	0
TTHERM_00864990	6.88516	TTHERM_000209399	0		TMALAC00145760	0.100558	TMALAC00058270	0		TELLIO00083040	0.0531672	TELLIO00039240	0		TPYRIF00031300	2.39875	TPYRIF00037530	0		TVORAX00134900	0	TVORAX00033440	0		TBOREA00145000	0.461809	TBOREA00056860	0		TSP00006210	0	TSP00091040	0		TEPIDO00176010	0.649952	TEPIDO00061970	0		TSHANG00191970	0.0611649	TSHANG00061760	0		TPARAV00097670	0.321213	TPARAV00024630	0
TTHERM_00601840	0.764006	TTHERM_000209439	0		TMALAC00212260	0.325244	TMALAC00058280	0		TELLIO00087450	0	TELLIO00039300	0		TPYRIF00031310	0.241016	TPYRIF00037540	0		TVORAX00134880	0.0239944	TVORAX00033450	0		TBOREA00191390	0.592894	TBOREA00056910	0		TSP00012240	0.634869	TSP00091120	0		TEPIDO00027470	17.9484	TEPIDO00062170	0		TSHANG00024830	0.521772	TSHANG00061780	0		TPARAV00132580	0.138967	TPARAV00024640	0
TTHERM_00713550	1.22319	TTHERM_000209449	0		TMALAC00219070	0.0980169	TMALAC00058490	0		TELLIO00162130	0	TELLIO00039310	0		TPYRIF00190860	1.09836	TPYRIF00037560	0		TVORAX00134910	0	TVORAX00033460	0		TBOREA00083850	0.816675	TBOREA00057280	0		TSP00197040	0.491184	TSP00091310	0		TEPIDO00121640	5.89204	TEPIDO00062240	0		TSHANG00041620	0.152043	TSHANG00061910	0		TPARAV00132610	0.404022	TPARAV00024690	0
TTHERM_00713620	0.0586676	TTHERM_000209479	0		TMALAC00048420	2.22995	TMALAC00058550	0		TELLIO00162140	0.0199192	TELLIO00039330	0		TPYRIF00190870	2.10871	TPYRIF00037590	0		TVORAX00134920	0	TVORAX00033500	0		TBOREA00150460	1.22858	TBOREA00057320	0		TSP00199270	0.659265	TSP00091430	0		TEPIDO00096110	0.543946	TEPIDO00062280	0		TSHANG00092350	0.846305	TSHANG00061920	0		TPARAV00201150	3.65731	TPARAV00024720	0
TTHERM_00778410	1.56181	TTHERM_000212544	0		TMALAC00051270	0.271658	TMALAC00058640	0		TELLIO00145020	1.89957	TELLIO00039350	0		TPYRIF00190880	7.4383	TPYRIF00037640	0		TVORAX00134940	0	TVORAX00033580	0		TBOREA00007570	0.0400003	TBOREA00057470	0		TSP00212900	3.2133	TSP00091440	0		TEPIDO00121350	0.458159	TEPIDO00062290	0		TSHANG00122600	0.575875	TSHANG00062100	0		TPARAV00234890	2.00874	TPARAV00024840	0
TTHERM_00856650	0	TTHERM_000214697	0		TMALAC00062610	3.32221	TMALAC00058980	0		TELLIO00206510	1.39628	TELLIO00039380	0		TPYRIF00194080	203.803	TPYRIF00037680	0		TVORAX00077300	0.191775	TVORAX00033590	0		TBOREA00007580	0	TBOREA00057510	0		TSP00034210	0.365381	TSP00091450	0		TEPIDO00108360	4.379	TEPIDO00062400	0		TSHANG00140580	0.493834	TSHANG00062180	0		TPARAV00132590	2.94317	TPARAV00024850	0
TTHERM_01229030	5.45561	TTHERM_000214698	0		TMALAC00075620	9.16914	TMALAC00059150	0		TELLIO00154550	0.285204	TELLIO00039460	0		TPYRIF00204600	3.69903	TPYRIF00037690	0		TVORAX00075780	6.18734	TVORAX00033600	0		TBOREA00010240	0.323376	TBOREA00057710	0		TSP00139590	9.76072	TSP00091510	0		TEPIDO00195050	1.21204	TEPIDO00062500	0		TSHANG00159460	0.039898	TSHANG00062250	0		TPARAV00010520	4.76056	TPARAV00024860	0
TTHERM_00635760	0	TTHERM_000214779	0		TMALAC00075630	0.436796	TMALAC00059220	0		TELLIO00168070	1.7764	TELLIO00039660	0		TPYRIF00204610	5.59057	TPYRIF00037710	0		TVORAX00075810	0	TVORAX00033660	0		TBOREA00173070	0.033141	TBOREA00057830	0		TSP00141740	1.83719	TSP00091650	0		TEPIDO00125950	0.875943	TEPIDO00062520	0		TSHANG00167490	0	TSHANG00062400	0		TPARAV00010530	0	TPARAV00024870	0
TTHERM_01156780	3.81653	TTHERM_000214829	0		TMALAC00110490	1.85953	TMALAC00059400	0		TELLIO00165500	0	TELLIO00039680	0		TPYRIF00014590	0.476743	TPYRIF00037720	0		TVORAX00022850	1.48769	TVORAX00033680	0		TBOREA00173080	0.112959	TBOREA00057840	0		TSP00022420	1.23037	TSP00091820	0		TEPIDO00156500	0	TEPIDO00062760	0		TSHANG00167500	0	TSHANG00062460	0		TPARAV00052570	0.610324	TPARAV00024900	0
TTHERM_01156790	4.30941	TTHERM_000215893	0		TMALAC00136430	0.373122	TMALAC00059720	0		TELLIO00166700	0	TELLIO00039700	0		TPYRIF00047870	2.65292	TPYRIF00037740	0		TVORAX00080020	2.06781	TVORAX00033720	0		TBOREA00173090	0.0263261	TBOREA00058150	0		TSP00000680	0.43429	TSP00091830	0		TEPIDO00156510	140.754	TEPIDO00062830	0		TSHANG00167520	0	TSHANG00062470	0		TPARAV00035860	0.37533	TPARAV00024990	0
TTHERM_00004870	0.0579989	TTHERM_000216011	0		TMALAC00168000	6.50637	TMALAC00060160	0		TELLIO00086420	0.34427	TELLIO00039760	0		TPYRIF00047930	0.660531	TPYRIF00037770	0		TVORAX00222440	0.468956	TVORAX00033730	0		TBOREA00173060	0.0397274	TBOREA00058160	0		TSP00000690	0.0505648	TSP00091890	0		TEPIDO00156520	0.468974	TEPIDO00062840	0		TSHANG00167530	0.548482	TSHANG00062530	0		TPARAV00044710	2.67672	TPARAV00025020	0
TTHERM_00004880	0	TTHERM_000216059	0		TMALAC00182810	0.220059	TMALAC00060210	0		TELLIO00166690	0.401919	TELLIO00039780	0		TPYRIF00103440	1.92277	TPYRIF00037780	0		TVORAX00063550	1.13019	TVORAX00033810	0		TBOREA00058510	0.00744121	TBOREA00058210	0		TSP00000810	12.0524	TSP00092290	0		TEPIDO00052720	39.1318	TEPIDO00062860	0		TSHANG00175920	0.274642	TSHANG00062600	0		TPARAV00047860	173.469	TPARAV00025030	0
TTHERM_00242190	0	TTHERM_000216168	0		TMALAC00051280	5.69116	TMALAC00060230	0		TELLIO00060030	3.7132	TELLIO00039790	0		TPYRIF00144050	2.16301	TPYRIF00037820	0		TVORAX00190250	0.292474	TVORAX00033820	0		TBOREA00066720	32.6112	TBOREA00058270	0		TSP00000780	0.0528616	TSP00092320	0		TEPIDO00052730	0.70434	TEPIDO00062870	0		TSHANG00205140	0	TSHANG00062780	0		TPARAV00099130	111.01	TPARAV00025060	0
TTHERM_00242200	0.168113	TTHERM_000216169	0		TMALAC00020530	0.197842	TMALAC00060470	0		TELLIO00005330	41.7734	TELLIO00039850	0		TPYRIF00173640	2.80386	TPYRIF00037840	0		TVORAX00171060	0.976672	TVORAX00033850	0		TBOREA00109290	3.69054	TBOREA00058300	0		TSP00000790	0.0566344	TSP00092380	0		TEPIDO00098990	4.84852	TEPIDO00062970	0		TSHANG00167510	0	TSHANG00062900	0		TPARAV00102950	0	TPARAV00025100	0
TTHERM_00242210	0.0652175	TTHERM_000216170	0		TMALAC00029260	0.0326756	TMALAC00061030	0		TELLIO00006270	41.8547	TELLIO00039860	0		TPYRIF00181760	0	TPYRIF00037890	0		TVORAX00011350	0.0126794	TVORAX00033880	0		TBOREA00161730	13.1623	TBOREA00058380	0		TSP00000800	0.152727	TSP00092470	0		TEPIDO00015070	1.61373	TEPIDO00063120	0		TSHANG00167540	0	TSHANG00062990	0		TPARAV00125510	0.303425	TPARAV00025110	0
TTHERM_00292200	0.0271353	TTHERM_00021732	0		TMALAC00060620	0.0284614	TMALAC00061190	0		TELLIO00037380	0.0335277	TELLIO00040000	0		TPYRIF00181900	0.177723	TPYRIF00037920	0		TVORAX00011360	0.322409	TVORAX00033890	0		TBOREA00124950	7.93977	TBOREA00058460	0		TSP00104020	1.21444	TSP00092720	0		TEPIDO00041350	2.46339	TEPIDO00063130	0		TSHANG00167550	0	TSHANG00063060	0		TPARAV00191770	1.07419	TPARAV00025120	0
TTHERM_00355590	0	TTHERM_000218239	0		TMALAC00060630	0.0460857	TMALAC00061220	0		TELLIO00037390	0.33663	TELLIO00040010	0		TPYRIF00081650	2.48378	TPYRIF00037930	0		TVORAX00179770	0.665572	TVORAX00033920	0		TBOREA00030960	0	TBOREA00058560	0		TSP00104060	0.0944715	TSP00092890	0		TEPIDO00194030	3.06722	TEPIDO00063140	0		TSHANG00078780	0.170732	TSHANG00063070	0		TPARAV00191780	74.0375	TPARAV00025140	0
TTHERM_000384663	0.222082	TTHERM_000218379	0		TMALAC00060640	0.00880572	TMALAC00061280	0		TELLIO00053130	4.29554	TELLIO00040020	0		TPYRIF00204980	0.187758	TPYRIF00037940	0		TVORAX00187500	0.549463	TVORAX00033990	0		TBOREA00030970	0	TBOREA00058640	0		TSP00104070	0	TSP00092930	0		TEPIDO00013230	4.95518	TEPIDO00063150	0		TSHANG00078790	0.698421	TSHANG00063080	0		TPARAV00223010	4.12031	TPARAV00025160	0
TTHERM_00384660	0	TTHERM_000218399	0		TMALAC00060650	0.0653246	TMALAC00061520	0		TELLIO00049560	3.22201	TELLIO00040130	0		TPYRIF00204820	20.6619	TPYRIF00037950	0		TVORAX00187510	0.111646	TVORAX00034160	0		TBOREA00031020	0.0384423	TBOREA00058700	0		TSP00141280	161.397	TSP00092950	0		TEPIDO00099960	45.825	TEPIDO00063310	0		TSHANG00078820	0	TSHANG00063230	0		TPARAV00224620	13.077	TPARAV00025180	0
TTHERM_00415570	0	TTHERM_000218619	0		TMALAC00060660	0	TMALAC00061530	0		TELLIO00049590	1.82061	TELLIO00040140	0		TPYRIF00204830	0.105286	TPYRIF00037980	0		TVORAX00187530	0	TVORAX00034240	0		TBOREA00031030	0.0630334	TBOREA00058710	0		TSP00141270	12.212	TSP00092970	0		TEPIDO00013240	2.73628	TEPIDO00063660	0		TSHANG00078810	0	TSHANG00063310	0		TPARAV00044670	0.79916	TPARAV00025220	0
TTHERM_00992640	0.0743285	TTHERM_000218739	0		TMALAC00067900	0.100606	TMALAC00061540	0		TELLIO00198080	0.210235	TELLIO00040290	0		TPYRIF00204840	6.5936	TPYRIF00038000	0		TVORAX00187540	0.0135948	TVORAX00034250	0		TBOREA00047880	0.0364438	TBOREA00058730	0		TSP00141860	2.09179	TSP00093030	0		TEPIDO00043860	2.10253	TEPIDO00063670	0		TSHANG00078770	0	TSHANG00063350	0		TPARAV00044700	0	TPARAV00025230	0
TTHERM_00992650	1.04001	TTHERM_000218868	0		TMALAC00076700	0	TMALAC00061550	0		TELLIO00069220	8.3918	TELLIO00040320	0		TPYRIF00204850	18.3145	TPYRIF00038030	0		TVORAX00187550	0.0155784	TVORAX00034330	0		TBOREA00017920	5.85039	TBOREA00058870	0		TSP00197020	0.183965	TSP00093180	0		TEPIDO00137770	7.91146	TEPIDO00063690	0		TSHANG00061190	0.12356	TSHANG00063440	0		TPARAV00193610	7.50253	TPARAV00025280	0
TTHERM_000398138	0	TTHERM_000218869	0		TMALAC00080290	0.150001	TMALAC00061750	0		TELLIO00157180	34.5174	TELLIO00040360	0		TPYRIF00204860	0.117621	TPYRIF00038040	0		TVORAX00223630	0	TVORAX00034340	0		TBOREA00035630	2.33025	TBOREA00058900	0		TSP00131340	433.031	TSP00093250	0		TEPIDO00137780	0.637661	TEPIDO00063700	0		TSHANG00061200	0.0374848	TSHANG00063660	0		TPARAV00223020	2.06554	TPARAV00025390	0
TTHERM_000399159	0.0398083	TTHERM_000218938	0		TMALAC00080300	0	TMALAC00061890	0		TELLIO00157480	40.6059	TELLIO00040400	0		TPYRIF00204870	1.72108	TPYRIF00038060	0		TVORAX00085960	136.85	TVORAX00034350	0		TBOREA00095860	0.373383	TBOREA00059250	0		TSP00038540	0.0448876	TSP00093350	0		TEPIDO00103540	1.47715	TEPIDO00064060	0		TSHANG00061210	0.0229806	TSHANG00063880	0		TPARAV00222980	0.313343	TPARAV00025460	0
TTHERM_00398110	0	TTHERM_000219069	0		TMALAC00121240	0.0333935	TMALAC00062330	0		TELLIO00173070	101.87	TELLIO00040430	0		TPYRIF00204890	2.42948	TPYRIF00038070	0		TVORAX00142990	27.5647	TVORAX00034380	0		TBOREA00165910	16.9768	TBOREA00059310	0		TSP00062510	3.07493	TSP00093370	0		TEPIDO00106860	2.49105	TEPIDO00064200	0		TSHANG00061260	0.0440152	TSHANG00063910	0		TPARAV00132560	2.43441	TPARAV00025490	0
TTHERM_00398120	0	TTHERM_000219089	0		TMALAC00121640	0.00848881	TMALAC00062370	0		TELLIO00079020	2.03701	TELLIO00040440	0		TPYRIF00204900	0.111051	TPYRIF00038080	0		TVORAX00151240	1.1704	TVORAX00034400	0		TBOREA00001180	0.257702	TBOREA00059590	0		TSP00062570	0.213984	TSP00093740	0		TEPIDO00125510	1.28464	TEPIDO00064550	0		TSHANG00109480	0.475545	TSHANG00064100	0		TPARAV00008050	7.05933	TPARAV00025560	0
TTHERM_00398141	0	TTHERM_000219108	0		TMALAC00056470	0.449108	TMALAC00062660	0		TELLIO00039720	0.030591	TELLIO00040450	0		TPYRIF00204940	0.448624	TPYRIF00038120	0		TVORAX00191640	32.0382	TVORAX00034410	0		TBOREA00036850	0.287736	TBOREA00059920	0		TSP00062580	1.08382	TSP00094060	0		TEPIDO00130160	2.82362	TEPIDO00064640	0		TSHANG00198670	0.112492	TSHANG00064150	0		TPARAV00119280	0	TPARAV00025580	0
TTHERM_00658890	0	TTHERM_000219109	0		TMALAC00105100	1.34663	TMALAC00062820	0		TELLIO00134620	0.0120243	TELLIO00040500	0		TPYRIF00204960	0.232279	TPYRIF00038130	0		TVORAX00207820	44.8504	TVORAX00034460	0		TBOREA00043640	0.0731959	TBOREA00059930	0		TSP00117650	48.3213	TSP00094540	0		TEPIDO00159030	1.46021	TEPIDO00064650	0		TSHANG00109390	0	TSHANG00064170	0		TPARAV00001230	0.201667	TPARAV00025610	0
TTHERM_00727530	0.0267757	TTHERM_000220707	0		TMALAC00105160	0.944257	TMALAC00062960	0		TELLIO00082970	0.0280039	TELLIO00040530	0		TPYRIF00204920	4.08831	TPYRIF00038160	0		TVORAX00158150	3.3857	TVORAX00034470	0		TBOREA00182700	0.0685321	TBOREA00059940	0		TSP00130930	0.0716533	TSP00094690	0		TEPIDO00130150	5.67232	TEPIDO00064970	0		TSHANG00109430	0.0105238	TSHANG00064180	0		TPARAV00186600	0.326362	TPARAV00025620	0
TTHERM_00398130	0.804174	TTHERM_000220779	0		TMALAC00105130	0.0288887	TMALAC00063090	0		TELLIO00134630	0.0582397	TELLIO00040600	0		TPYRIF00204910	0.518262	TPYRIF00038180	0		TVORAX00158120	1.79812	TVORAX00034490	0		TBOREA00138440	0.678639	TBOREA00059950	0		TSP00131040	0.02517	TSP00094720	0		TEPIDO00053850	1140.01	TEPIDO00065080	0		TSHANG00109450	0.0798243	TSHANG00064300	0		TPARAV00045270	0	TPARAV00025680	0
TTHERM_00399150	0	TTHERM_000220919	0		TMALAC00172840	0.723629	TMALAC00063640	0		TELLIO00134650	0	TELLIO00040610	0		TPYRIF00204950	2.7001	TPYRIF00038190	0		TVORAX00163120	7.63466	TVORAX00034510	0		TBOREA00182790	0.546378	TBOREA00060100	0		TSP00133750	5.41349	TSP00094780	0		TEPIDO00022720	3427.18	TEPIDO00065120	0		TSHANG00061270	0	TSHANG00064480	0		TPARAV00045300	0.0985275	TPARAV00025790	0
TTHERM_00399160	0.074365	TTHERM_000220969	0		TMALAC00228040	0.125532	TMALAC00063770	0		TELLIO00039200	0.0380517	TELLIO00040620	0		TPYRIF00007490	2.19978	TPYRIF00038200	0		TVORAX00231670	0	TVORAX00034580	0		TBOREA00182690	0.0626337	TBOREA00060210	0		TSP00135520	1.75054	TSP00095190	0		TEPIDO00105050	188.038	TEPIDO00065130	0		TSHANG00061280	0.184744	TSHANG00064580	0		TPARAV00152060	0.383759	TPARAV00025880	0
TTHERM_000399329	0	TTHERM_000222207	0		TMALAC00243760	0	TMALAC00064220	0		TELLIO00039250	0	TELLIO00040630	0		TPYRIF00007510	3.30492	TPYRIF00038210	0		TVORAX00231700	0	TVORAX00034660	0		TBOREA00012840	22.9792	TBOREA00060470	0		TSP00005910	0.642505	TSP00095210	0		TEPIDO00105060	83.9099	TEPIDO00065260	0		TSHANG00109360	0.291339	TSHANG00064600	0		TPARAV00152080	0	TPARAV00025890	0
TTHERM_00399280	0	TTHERM_000222208	0		TMALAC00074700	0	TMALAC00064260	0		TELLIO00039260	0.0525256	TELLIO00040640	0		TPYRIF00007640	0	TPYRIF00038220	0		TVORAX00250540	0	TVORAX00034670	0		TBOREA00157110	42.9748	TBOREA00060680	0		TSP00104940	1.02968	TSP00096010	0		TEPIDO00164630	5.52397	TEPIDO00065380	0		TSHANG00190640	0.138789	TSHANG00064710	0		TPARAV00152090	0	TPARAV00025900	0
TTHERM_00399290	0	TTHERM_000222209	0		TMALAC00103270	1.01564	TMALAC00064310	0		TELLIO00039270	0.0187409	TELLIO00040650	0		TPYRIF00094890	0.676489	TPYRIF00038230	0		TVORAX00250520	0	TVORAX00034680	0		TBOREA00157160	0.193888	TBOREA00060700	0		TSP00166220	1.30877	TSP00096350	0		TEPIDO00067880	309.479	TEPIDO00065390	0		TSHANG00190650	0	TSHANG00064900	0		TPARAV00152100	0	TPARAV00025910	0
TTHERM_00399300	0.0299087	TTHERM_000222222	0		TMALAC00127800	0.0162874	TMALAC00064750	0		TELLIO00039280	0	TELLIO00040660	0		TPYRIF00021030	0.201379	TPYRIF00038250	0		TVORAX00007260	0.0855634	TVORAX00034750	0		TBOREA00158570	0.73995	TBOREA00060730	0		TSP00166230	1.53069	TSP00096520	0		TEPIDO00067870	10.5646	TEPIDO00065580	0		TSHANG00212110	0.0792972	TSHANG00064910	0		TPARAV00152110	0	TPARAV00025940	0
TTHERM_00399330	0	TTHERM_000223441	0		TMALAC00146950	0.0903928	TMALAC00064760	0		TELLIO00064410	0.0802517	TELLIO00040690	0		TPYRIF00191650	0.0991723	TPYRIF00038270	0		TVORAX00007280	0.0415587	TVORAX00034770	0		TBOREA00172360	8.67462	TBOREA00060880	0		TSP00166240	1.54365	TSP00096570	0		TEPIDO00067840	10.5902	TEPIDO00065610	0		TSHANG00061290	0	TSHANG00065020	0		TPARAV00152120	0	TPARAV00026000	0
TTHERM_00809260	0	TTHERM_000224509	0		TMALAC00147420	0	TMALAC00064870	0		TELLIO00039210	0.0193794	TELLIO00040700	0		TPYRIF00191660	0.437042	TPYRIF00038280	0		TVORAX00017170	0	TVORAX00034780	0		TBOREA00187590	1.57911	TBOREA00061120	0		TSP00059220	0.063071	TSP00096680	0		TEPIDO00059020	347.555	TEPIDO00065660	0		TSHANG00109380	0	TSHANG00065110	0		TPARAV00045340	0	TPARAV00026040	0
TTHERM_00809330	0	TTHERM_000224519	0		TMALAC00147510	0.141102	TMALAC00064890	0		TELLIO00039220	0.0407464	TELLIO00040710	0		TPYRIF00007570	0	TPYRIF00038290	0		TVORAX00003420	4.67511	TVORAX00034810	0		TBOREA00187600	1.26365	TBOREA00061180	0		TSP00104930	0.131527	TSP00096810	0		TEPIDO00102740	15.9572	TEPIDO00065810	0		TSHANG00109440	0.0286814	TSHANG00065270	0		TPARAV00011200	5.01368	TPARAV00026060	0
TTHERM_00058570	0	TTHERM_000224588	0		TMALAC00162080	0	TMALAC00064910	0		TELLIO00064420	0.0702061	TELLIO00040750	0		TPYRIF00075760	0.187245	TPYRIF00038580	0		TVORAX00008430	25.027	TVORAX00034830	0		TBOREA00041950	1.25956	TBOREA00061240	0		TSP00002530	0.0903792	TSP00097030	0		TEPIDO00190160	10.2786	TEPIDO00065820	0		TSHANG00109400	0.0451499	TSHANG00065370	0		TPARAV00093750	5.40864	TPARAV00026070	0
TTHERM_00079870	0	TTHERM_000224599	0		TMALAC00198690	0.575124	TMALAC00065190	0		TELLIO00064360	0.0657203	TELLIO00040790	0		TPYRIF00075770	0.362443	TPYRIF00038670	0		TVORAX00063210	9.65678	TVORAX00034890	0		TBOREA00041960	1.00066	TBOREA00061290	0		TSP00002540	0.0245032	TSP00097240	0		TEPIDO00192770	4.69017	TEPIDO00065940	0		TSHANG00109410	0.0549285	TSHANG00065400	0		TPARAV00244020	2.03781	TPARAV00026180	0
TTHERM_00185140	0	TTHERM_000225809	0		TMALAC00198810	1.21347	TMALAC00065260	0		TELLIO00064400	0.0488122	TELLIO00040880	0		TPYRIF00075780	0.0645812	TPYRIF00038830	0		TVORAX00064870	28.1714	TVORAX00034960	0		TBOREA00041970	9.53509	TBOREA00061600	0		TSP00002730	0.0861272	TSP00097290	0		TEPIDO00164790	14.4163	TEPIDO00065950	0		TSHANG00109420	0.0553333	TSHANG00065410	0		TPARAV00089950	6.52163	TPARAV00026210	0
TTHERM_00185160	0.0875976	TTHERM_000225939	0		TMALAC00199030	0.895296	TMALAC00065310	0		TELLIO00044370	0	TELLIO00040960	0		TPYRIF00187120	0.492854	TPYRIF00038950	0		TVORAX00093500	1.25953	TVORAX00034970	0		TBOREA00053090	0.261827	TBOREA00061620	0		TSP00002740	0.0805598	TSP00097400	0		TEPIDO00029020	1.5394	TEPIDO00066020	0		TSHANG00082000	26.957	TSHANG00065630	0		TPARAV00098910	2.63205	TPARAV00026230	0
TTHERM_000586861	0.0357343	TTHERM_000225978	0		TMALAC00225070	0.0172727	TMALAC00065340	0		TELLIO00044380	0	TELLIO00041030	0		TPYRIF00099890	0.0246939	TPYRIF00039060	0		TVORAX00115210	7.79258	TVORAX00034990	0		TBOREA00042000	0.312953	TBOREA00061630	0		TSP00002750	0.0664535	TSP00097600	0		TEPIDO00032300	0.94217	TEPIDO00066090	0		TSHANG00165340	0.0945059	TSHANG00065700	0		TPARAV00098920	2.07763	TPARAV00026250	0
TTHERM_000790619	0.323476	TTHERM_000225986	0		TMALAC00076440	0.257045	TMALAC00065480	0		TELLIO00044390	0	TELLIO00041110	0		TPYRIF00099900	0.244648	TPYRIF00039190	0		TVORAX00245220	4.5249	TVORAX00035010	0		TBOREA00027240	3.78751	TBOREA00061640	0		TSP00128350	0.487543	TSP00097870	0		TEPIDO00032310	2.18718	TEPIDO00066270	0		TSHANG00170120	16.9361	TSHANG00065800	0		TPARAV00132000	8.70243	TPARAV00026260	0
TTHERM_000809249	0	TTHERM_000227189	0		TMALAC00076450	0.0853223	TMALAC00065580	0		TELLIO00145720	0.024598	TELLIO00041130	0		TPYRIF00099910	1.66256	TPYRIF00039210	0		TVORAX00065630	0.679584	TVORAX00035050	0		TBOREA00038060	12.7736	TBOREA00061660	0		TSP00160000	0.0832177	TSP00097970	0		TEPIDO00051240	63.6591	TEPIDO00066310	0		TSHANG00023950	0	TSHANG00065830	0		TPARAV00229680	0	TPARAV00026360	0
TTHERM_00809250	0	TTHERM_000227308	0		TMALAC00147270	0.0526138	TMALAC00065960	0		TELLIO00145760	0	TELLIO00041150	0		TPYRIF00187080	0.356438	TPYRIF00039220	0		TVORAX00068020	0	TVORAX00035130	0		TBOREA00170120	0	TBOREA00061670	0		TSP00002630	0	TSP00098240	0		TEPIDO00094780	285.038	TEPIDO00066380	0		TSHANG00032220	2.55724	TSHANG00065930	0		TPARAV00011430	10.6489	TPARAV00026430	0
TTHERM_00809290	0	TTHERM_000227309	0		TMALAC00198710	2.77811	TMALAC00066000	0		TELLIO00074360	2.12085	TELLIO00041210	0		TPYRIF00187100	0.19362	TPYRIF00039240	0		TVORAX00248140	2.14602	TVORAX00035220	0		TBOREA00028470	0	TBOREA00061700	0		TSP00002650	0	TSP00098570	0		TEPIDO00051250	4.48112	TEPIDO00066600	0		TSHANG00032250	0.494135	TSHANG00065960	0		TPARAV00041090	0.0998909	TPARAV00026460	0
TTHERM_00809320	0	TTHERM_000227537	0		TMALAC00200920	0	TMALAC00066010	0		TELLIO00181800	2.62927	TELLIO00041310	0		TPYRIF00081970	1.91485	TPYRIF00039250	0		TVORAX00082440	0.181565	TVORAX00035230	0		TBOREA00122100	3.05134	TBOREA00061730	0		TSP00002640	0	TSP00099040	0		TEPIDO00115450	0.289072	TEPIDO00066730	0		TSHANG00008960	63.2637	TSHANG00065970	0		TPARAV00041100	0.304337	TPARAV00026530	0
TTHERM_00695620	0.447628	TTHERM_000227538	0		TMALAC00238450	0.048899	TMALAC00066030	0		TELLIO00182110	2.53056	TELLIO00041320	0		TPYRIF00075790	0.26541	TPYRIF00039260	0		TVORAX00234270	1.20698	TVORAX00035240	0		TBOREA00038100	0.0883965	TBOREA00062100	0		TSP00002660	0.0206455	TSP00099510	0		TEPIDO00073590	136.206	TEPIDO00066820	0		TSHANG00016370	30.8867	TSHANG00065980	0		TPARAV00129520	0.612265	TPARAV00026600	0
TTHERM_00058560	0.504213	TTHERM_000227558	0		TMALAC00198650	4.23854	TMALAC00066070	0		TELLIO00074240	3.80495	TELLIO00041360	0		TPYRIF00002490	12.843	TPYRIF00039270	0		TVORAX00234280	1.63327	TVORAX00035250	0		TBOREA00004780	0.0314091	TBOREA00062140	0		TSP00002680	0.0320371	TSP00100210	0		TEPIDO00073600	0.862274	TEPIDO00066950	0		TSHANG00016580	25.1708	TSHANG00065990	0		TPARAV00074130	3.80233	TPARAV00026700	0
TTHERM_00419840	0.222502	TTHERM_000227619	0		TMALAC00017110	0.039931	TMALAC00066090	0		TELLIO00141430	0.297368	TELLIO00041390	0		TPYRIF00041540	1.39636	TPYRIF00039320	0		TVORAX00064560	0	TVORAX00035260	0		TBOREA00004800	0.131276	TBOREA00062170	0		TSP00022240	0.0702241	TSP00100260	0		TEPIDO00073580	2.60495	TEPIDO00067010	0		TSHANG00056460	2.8788	TSHANG00066000	0		TPARAV00204400	0.767058	TPARAV00026720	0
TTHERM_00398100	0.0384162	TTHERM_000227659	0		TMALAC00017120	0.0266533	TMALAC00066240	0		TELLIO00141440	0	TELLIO00041410	0		TPYRIF00071790	6.06499	TPYRIF00039330	0		TVORAX00064590	0	TVORAX00035300	0		TBOREA00020440	0	TBOREA00062390	0		TSP00022260	1.66365	TSP00100280	0		TEPIDO00021490	8.45543	TEPIDO00067190	0		TSHANG00170980	0.103383	TSHANG00066010	0		TPARAV00044780	0	TPARAV00026730	0
TTHERM_000251239	0.16616	TTHERM_000227669	0		TMALAC00046360	0.0923228	TMALAC00066430	0		TELLIO00141420	1.5468	TELLIO00041420	0		TPYRIF00244380	0.897538	TPYRIF00039340	0		TVORAX00149140	2.75942	TVORAX00035330	0		TBOREA00058100	0	TBOREA00062560	0		TSP00043050	0.221461	TSP00100350	0		TEPIDO00021480	4.98968	TEPIDO00067280	0		TSHANG00208340	0.172695	TSHANG00066020	0		TPARAV00116410	0.246684	TPARAV00026740	0
TTHERM_000252299	4.39028	TTHERM_000227679	0		TMALAC00046370	0.122575	TMALAC00066470	0		TELLIO00141450	0.269434	TELLIO00041490	0		TPYRIF00173010	7.07762	TPYRIF00039350	0		TVORAX00149160	0	TVORAX00035340	0		TBOREA00098920	0	TBOREA00062740	0		TSP00147780	1.25464	TSP00100390	0		TEPIDO00190550	0.769547	TEPIDO00067290	0		TSHANG00197530	0.2958	TSHANG00066030	0		TPARAV00061720	1.60391	TPARAV00026750	0
TTHERM_000259629	1.79893	TTHERM_000227699	0		TMALAC00046380	0.24423	TMALAC00066550	0		TELLIO00212270	0.236956	TELLIO00041510	0		TPYRIF00173040	1.16617	TPYRIF00039370	0		TVORAX00149180	0.122714	TVORAX00035350	0		TBOREA00098910	0	TBOREA00062820	0		TSP00043070	0.21618	TSP00100420	0		TEPIDO00190540	0.543313	TEPIDO00067330	0		TSHANG00203160	0.109749	TSHANG00066050	0		TPARAV00178060	0.0262323	TPARAV00026770	0
TTHERM_00251120	5.21176	TTHERM_000227729	0		TMALAC00046410	0.0139164	TMALAC00066740	0		TELLIO00117600	1.11039	TELLIO00041530	0		TPYRIF00015150	0.709423	TPYRIF00039380	0		TVORAX00149190	1.14457	TVORAX00035460	0		TBOREA00021790	0.145721	TBOREA00063270	0		TSP00043060	0.314985	TSP00100430	0		TEPIDO00086560	0.260825	TEPIDO00067390	0		TSHANG00205200	0.0966533	TSHANG00066070	0		TPARAV00178100	2.10338	TPARAV00026840	0
TTHERM_00252280	1.42419	TTHERM_000228935	0		TMALAC00046420	0.695818	TMALAC00066940	0		TELLIO00024600	2.13674	TELLIO00041580	0		TPYRIF00008230	0.0459213	TPYRIF00039410	0		TVORAX00065220	0.578966	TVORAX00035500	0		TBOREA00021800	2.94828	TBOREA00063540	0		TSP00025670	0.201106	TSP00100510	0		TEPIDO00086570	0.284645	TEPIDO00067930	0		TSHANG00158460	0.10042	TSHANG00066190	0		TPARAV00178120	0.37591	TPARAV00026860	0
TTHERM_00259620	5.23114	TTHERM_000229949	0		TMALAC00046430	0.083713	TMALAC00067200	0		TELLIO00190520	0.852613	TELLIO00041620	0		TPYRIF00008250	0.434147	TPYRIF00039430	0		TVORAX00064550	0	TVORAX00035610	0		TBOREA00036390	4.27204	TBOREA00063800	0		TSP00007630	0.914673	TSP00100520	0		TEPIDO00015810	1.6201	TEPIDO00068000	0		TSHANG00093020	0	TSHANG00066200	0		TPARAV00002140	1583.7	TPARAV00026900	0
TTHERM_00628580	0.885073	TTHERM_000230974	0		TMALAC00046440	0.0417491	TMALAC00067360	0		TELLIO00190540	0.649213	TELLIO00041670	0		TPYRIF00008260	0	TPYRIF00039440	0		TVORAX00137460	11.7487	TVORAX00035670	0		TBOREA00131150	4.48544	TBOREA00063950	0		TSP00018010	1.01703	TSP00100580	0		TEPIDO00174570	2.22552	TEPIDO00068080	0		TSHANG00030230	0.00546578	TSHANG00066300	0		TPARAV00032260	462.291	TPARAV00027040	0
TTHERM_00925320	2.40781	TTHERM_000232999	0		TMALAC00071110	0.403058	TMALAC00067510	0		TELLIO00051980	0	TELLIO00041690	0		TPYRIF00008280	0.179732	TPYRIF00039450	0		TVORAX00137470	129.312	TVORAX00035710	0		TBOREA00131160	0.0672315	TBOREA00064210	0		TSP00206700	0.32745	TSP00100600	0		TEPIDO00040560	2.04418	TEPIDO00068240	0		TSHANG00142780	0	TSHANG00066450	0		TPARAV00072780	0.1266	TPARAV00027050	0
TTHERM_00262980	4.16103	TTHERM_000233089	0		TMALAC00109590	0.0440366	TMALAC00067560	0		TELLIO00051990	0.181497	TELLIO00041700	0		TPYRIF00008290	0	TPYRIF00039460	0		TVORAX00203170	4.18367	TVORAX00035720	0		TBOREA00131140	2.55439	TBOREA00064260	0		TSP00115990	1.05289	TSP00100620	0		TEPIDO00040570	1.56011	TEPIDO00068380	0		TSHANG00204040	0	TSHANG00066490	0		TPARAV00088950	2.06062	TPARAV00027080	0
TTHERM_00262990	10.2649	TTHERM_000234159	0		TMALAC00213750	0.0910289	TMALAC00067570	0		TELLIO00051960	0	TELLIO00041750	0		TPYRIF00008310	0	TPYRIF00039470	0		TVORAX00203180	5.56482	TVORAX00035760	0		TBOREA00104970	0.363241	TBOREA00064450	0		TSP00118190	0.816527	TSP00100640	0		TEPIDO00002350	2.14753	TEPIDO00068390	0		TSHANG00019140	0.739884	TSHANG00066590	0		TPARAV00148020	60.445	TPARAV00027150	0
TTHERM_00125090	8.00925	TTHERM_000237291	0		TMALAC00038020	0	TMALAC00067700	0		TELLIO00051970	6.22153	TELLIO00041760	0		TPYRIF00008330	0	TPYRIF00039480	0		TVORAX00203150	0.0865157	TVORAX00035840	0		TBOREA00171540	2.28456	TBOREA00064480	0		TSP00127280	0.837892	TSP00100670	0		TEPIDO00011360	0.715347	TEPIDO00068500	0		TSHANG00019410	0.516991	TSHANG00066630	0		TPARAV00184360	9.55003	TPARAV00027160	0
TTHERM_00146350	4.48527	TTHERM_000237349	0		TMALAC00101690	0.0412029	TMALAC00067740	0		TELLIO00053380	1.7555	TELLIO00041810	0		TPYRIF00011380	1.56123	TPYRIF00039490	0		TVORAX00065430	0	TVORAX00035850	0		TBOREA00171560	0.111136	TBOREA00064660	0		TSP00038000	0.728864	TSP00100710	0		TEPIDO00045160	4.35761	TEPIDO00068720	0		TSHANG00195950	1.0516	TSHANG00066710	0		TPARAV00077460	0.981184	TPARAV00027250	0
TTHERM_00218430	7.56137	TTHERM_000237629	0		TMALAC00101720	0.00919761	TMALAC00067840	0		TELLIO00053390	4.36932	TELLIO00041920	0		TPYRIF00011410	0.970557	TPYRIF00039500	0		TVORAX00069630	10.7122	TVORAX00036080	0		TBOREA00149620	0.166088	TBOREA00064770	0		TSP00096280	1.67095	TSP00100760	0		TEPIDO00059010	1.86505	TEPIDO00068740	0		TSHANG00186290	0.540187	TSHANG00066730	0		TPARAV00214440	0.387922	TPARAV00027260	0
TTHERM_00323060	6.49864	TTHERM_000238739	0		TMALAC00101730	0	TMALAC00068710	0		TELLIO00212220	0.188158	TELLIO00041930	0		TPYRIF00201220	0.125148	TPYRIF00039510	0		TVORAX00135110	3.54916	TVORAX00036110	0		TBOREA00038770	0	TBOREA00064790	0		TSP00096290	0.439645	TSP00100770	0		TEPIDO00173630	0.69414	TEPIDO00068750	0		TSHANG00049890	0.0301646	TSHANG00066740	0		TPARAV00232230	0.0606696	TPARAV00027270	0
TTHERM_00323080	38.427	TTHERM_000238748	0		TMALAC00101740	0.0288311	TMALAC00069080	0		TELLIO00129620	0	TELLIO00041940	0		TPYRIF00201230	0.0398877	TPYRIF00039520	0		TVORAX00115930	0.167339	TVORAX00036320	0		TBOREA00038780	0	TBOREA00064920	0		TSP00002110	0.0270703	TSP00100820	0		TEPIDO00086910	1.33493	TEPIDO00068760	0		TSHANG00049900	0	TSHANG00066750	0		TPARAV00232240	0	TPARAV00027280	0
TTHERM_00535970	6.346	TTHERM_000238749	0		TMALAC00104880	0.266635	TMALAC00069180	0		TELLIO00034300	0.0689301	TELLIO00041950	0		TPYRIF00201170	0.033798	TPYRIF00039530	0		TVORAX00190920	0.0633266	TVORAX00036330	0		TBOREA00038790	0	TBOREA00064960	0		TSP00002120	0.145686	TSP00100830	0		TEPIDO00150610	0.993327	TEPIDO00068770	0		TSHANG00206480	0.706656	TSHANG00066980	0		TPARAV00030140	2.45246	TPARAV00027400	0
TTHERM_00635770	4.02163	TTHERM_00023890	0		TMALAC00105190	0.00805103	TMALAC00069420	0		TELLIO00034340	0.261541	TELLIO00041960	0		TPYRIF00201200	0	TPYRIF00039560	0		TVORAX00190930	0	TVORAX00036400	0		TBOREA00156790	0.0450267	TBOREA00065050	0		TSP00021370	0	TSP00100870	0		TEPIDO00064960	1.15147	TEPIDO00068810	0		TSHANG00004660	0.302785	TSHANG00066990	0		TPARAV00004300	1.08546	TPARAV00027510	0
TTHERM_00649360	12.1316	TTHERM_000239068	0		TMALAC00157450	0.0079044	TMALAC00069450	0		TELLIO00040830	0.712094	TELLIO00042020	0		TPYRIF00201210	0.0135445	TPYRIF00039570	0		TVORAX00251240	0.117831	TVORAX00036620	0		TBOREA00156830	0.0444713	TBOREA00065510	0		TSP00045190	0.84659	TSP00100890	0		TEPIDO00092170	4.84806	TEPIDO00068830	0		TSHANG00071250	0.128654	TSHANG00067000	0		TPARAV00004310	0.864138	TPARAV00027530	0
TTHERM_00862740	0.0508616	TTHERM_000239349	0		TMALAC00235420	0.0166583	TMALAC00069510	0		TELLIO00034290	0.0401419	TELLIO00042040	0		TPYRIF00099360	0.599539	TPYRIF00039610	0		TVORAX00189860	0	TVORAX00036640	0		TBOREA00156840	0.0445498	TBOREA00065540	0		TSP00148000	0.110893	TSP00100920	0		TEPIDO00080260	3.71625	TEPIDO00068890	0		TSHANG00160920	0.00523116	TSHANG00067020	0		TPARAV00004330	0.39437	TPARAV00027540	0
TTHERM_00529470	0.790414	TTHERM_000239399	0		TMALAC00240230	0.0498481	TMALAC00069530	0		TELLIO00109340	0.0375521	TELLIO00042050	0		TPYRIF00099370	0	TPYRIF00039620	0		TVORAX00008380	0.625071	TVORAX00036690	0		TBOREA00192790	0	TBOREA00065720	0		TSP00148010	0.125124	TSP00100930	0		TEPIDO00080280	18.0671	TEPIDO00068950	0		TSHANG00161990	0.153294	TSHANG00067030	0		TPARAV00004340	0.463918	TPARAV00027550	0
TTHERM_000013889	0.0661455	TTHERM_000239429	0		TMALAC00019930	0.0507885	TMALAC00070050	0		TELLIO00109350	0	TELLIO00042080	0		TPYRIF00044430	4.36415	TPYRIF00039630	0		TVORAX00009260	0.378538	TVORAX00036700	0		TBOREA00192780	0	TBOREA00066090	0		TSP00148020	0.124342	TSP00100960	0		TEPIDO00162250	0.142124	TEPIDO00068970	0		TSHANG00141160	0.0638224	TSHANG00067040	0		TPARAV00100250	0	TPARAV00027580	0
TTHERM_000188501	0.107021	TTHERM_00023959	0		TMALAC00077900	0.125712	TMALAC00070100	0		TELLIO00109390	0	TELLIO00042090	0		TPYRIF00076720	8.93155	TPYRIF00039640	0		TVORAX00009270	0.41891	TVORAX00036720	0		TBOREA00037540	0	TBOREA00066120	0		TSP00021330	0	TSP00100980	0		TEPIDO00136580	0.210662	TEPIDO00069060	0		TSHANG00025660	0	TSHANG00067150	0		TPARAV00100260	2.10266	TPARAV00027620	0
TTHERM_000188503	0.288162	TTHERM_00024010	0		TMALAC00149190	0	TMALAC00070140	0		TELLIO00109360	0.109854	TELLIO00042100	0		TPYRIF00157720	2.96623	TPYRIF00039650	0		TVORAX00009280	0.0225623	TVORAX00036810	0		TBOREA00037550	0.0253767	TBOREA00066140	0		TSP00148040	0.168136	TSP00101030	0		TEPIDO00045760	153.459	TEPIDO00069110	0		TSHANG00025720	0.124727	TSHANG00067210	0		TPARAV00100280	4.67937	TPARAV00027640	0
TTHERM_000188551	0.0451158	TTHERM_00024100	0		TMALAC00162800	0	TMALAC00070150	0		TELLIO00093110	1.32821	TELLIO00042110	0		TPYRIF00207840	7.87448	TPYRIF00039660	0		TVORAX00009290	0	TVORAX00036890	0		TBOREA00154680	0.163149	TBOREA00066150	0		TSP00021340	0	TSP00101040	0		TEPIDO00008020	1.79055	TEPIDO00069190	0		TSHANG00025680	0.177486	TSHANG00067280	0		TPARAV00154500	0	TPARAV00027720	0
TTHERM_000188553	0.0950228	TTHERM_00024149	0		TMALAC00177070	0.511494	TMALAC00070200	0		TELLIO00093120	1.57267	TELLIO00042230	0		TPYRIF00209500	0.147085	TPYRIF00039700	0		TVORAX00009300	0	TVORAX00036900	0		TBOREA00154710	0.173234	TBOREA00066160	0		TSP00082520	6.63811	TSP00101060	0		TEPIDO00135000	9.62746	TEPIDO00069380	0		TSHANG00025700	0.171887	TSHANG00067290	0		TPARAV00154540	0	TPARAV00027740	0
TTHERM_000253468	0	TTHERM_000241519	0		TMALAC00036270	0	TMALAC00070210	0		TELLIO00001200	5.13734	TELLIO00042240	0		TPYRIF00136840	6.89073	TPYRIF00039710	0		TVORAX00054510	0	TVORAX00036910	0		TBOREA00097220	818.74	TBOREA00066170	0		TSP00111750	48.7355	TSP00101070	0		TEPIDO00053290	14.0932	TEPIDO00069470	0		TSHANG00025640	0.0840493	TSHANG00067300	0		TPARAV00049600	0.144312	TPARAV00027750	0
TTHERM_000285478	0.0529615	TTHERM_000241669	0		TMALAC00065040	0.0239487	TMALAC00070290	0		TELLIO00001220	0.297874	TELLIO00042260	0		TPYRIF00136900	0.574452	TPYRIF00039850	0		TVORAX00152790	0	TVORAX00036930	0		TBOREA00139850	3.71066	TBOREA00066180	0		TSP00137290	38.5947	TSP00101180	0		TEPIDO00045990	0.403353	TEPIDO00069500	0		TSHANG00156040	0.270799	TSHANG00067370	0		TPARAV00104220	24.4631	TPARAV00027760	0
TTHERM_000286805	0	TTHERM_00024170	0		TMALAC00109980	0.0345499	TMALAC00070350	0		TELLIO00215640	7.87331	TELLIO00042290	0		TPYRIF00150770	1.47478	TPYRIF00039990	0		TVORAX00134390	0	TVORAX00036960	0		TBOREA00139860	58.2909	TBOREA00066210	0		TSP00167670	13.0181	TSP00101230	0		TEPIDO00153000	0.0643815	TEPIDO00069780	0		TSHANG00114280	2.34316	TSHANG00067380	0		TPARAV00225350	0.247161	TPARAV00027810	0
TTHERM_000296019	0	TTHERM_000241859	0		TMALAC00150320	0.00825941	TMALAC00070440	0		TELLIO00026190	28.4367	TELLIO00042320	0		TPYRIF00150780	0.0932759	TPYRIF00040040	0		TVORAX00147700	0.765055	TVORAX00036980	0		TBOREA00175420	0.15311	TBOREA00066260	0		TSP00085100	11.9554	TSP00101510	0		TEPIDO00086220	1.92441	TEPIDO00069940	0		TSHANG00114300	2.859	TSHANG00067400	0		TPARAV00245500	0.269982	TPARAV00027870	0
TTHERM_001080402	0.0914257	TTHERM_000242068	0		TMALAC00184980	0.124968	TMALAC00070450	0		TELLIO00166660	11.8803	TELLIO00042350	0		TPYRIF00225140	5.41025	TPYRIF00040450	0		TVORAX00175240	0	TVORAX00037060	0		TBOREA00205860	0	TBOREA00066370	0		TSP00085120	15.7277	TSP00101590	0		TEPIDO00086260	3.74392	TEPIDO00070110	0		TSHANG00183980	0	TSHANG00067460	0		TPARAV00225360	0.0511215	TPARAV00027880	0
TTHERM_00253468	0.0319211	TTHERM_000242209	0		TMALAC00211260	0.0197155	TMALAC00070810	0		TELLIO00166670	7.77369	TELLIO00042380	0		TPYRIF00225150	7.47657	TPYRIF00040470	0		TVORAX00185030	0	TVORAX00037070	0		TBOREA00118090	0.253117	TBOREA00066390	0		TSP00128600	0.0197875	TSP00102050	0		TEPIDO00178870	2.05225	TEPIDO00070160	0		TSHANG00195770	0	TSHANG00067480	0		TPARAV00245530	0.838657	TPARAV00027890	0
TTHERM_00253469	0	TTHERM_000242309	0		TMALAC00211290	0.00781896	TMALAC00071130	0		TELLIO00128470	40.0029	TELLIO00042390	0		TPYRIF00021270	0.162622	TPYRIF00040610	0		TVORAX00185070	0	TVORAX00037080	0		TBOREA00118100	0.242511	TBOREA00066440	0		TSP00128570	0.0815454	TSP00102090	0		TEPIDO00091620	3.68563	TEPIDO00070320	0		TSHANG00196180	0	TSHANG00067500	0		TPARAV00246390	0.055944	TPARAV00027920	0
TTHERM_00286870	0.0650312	TTHERM_000242359	0		TMALAC00211270	0	TMALAC00071440	0		TELLIO00159880	715.392	TELLIO00042410	0		TPYRIF00087280	0	TPYRIF00041070	0		TVORAX00185080	0	TVORAX00037090	0		TBOREA00192680	0.086577	TBOREA00066470	0		TSP00014510	0.0311974	TSP00102600	0		TEPIDO00101250	3.0438	TEPIDO00070370	0		TSHANG00200210	0.0534052	TSHANG00067530	0		TPARAV00225330	1.09232	TPARAV00027930	0
TTHERM_00296010	0.0553084	TTHERM_000242629	0		TMALAC00211280	0	TMALAC00071730	0		TELLIO00159890	1.98296	TELLIO00042430	0		TPYRIF00087300	0.254504	TPYRIF00041120	0		TVORAX00185100	0.0599774	TVORAX00037110	0		TBOREA00192690	0.0368697	TBOREA00066520	0		TSP00007300	2.5481	TSP00102610	0		TEPIDO00101240	0.0286775	TEPIDO00070450	0		TSHANG00203250	0	TSHANG00067540	0		TPARAV00120600	8.40606	TPARAV00028100	0
TTHERM_00296020	0.77619	TTHERM_00024270	0		TMALAC00188760	0	TMALAC00071880	0		TELLIO00193720	0.185691	TELLIO00042490	0		TPYRIF00004190	24.6838	TPYRIF00041150	0		TVORAX00185110	0.0740822	TVORAX00037130	0		TBOREA00192700	0.0731158	TBOREA00066570	0		TSP00036240	11.9352	TSP00103140	0		TEPIDO00105460	0.411935	TEPIDO00070460	0		TSHANG00203270	0	TSHANG00067680	0		TPARAV00177010	42.8806	TPARAV00028110	0
TTHERM_00297050	0.0661782	TTHERM_00024370	0		TMALAC00005490	0.203999	TMALAC00071900	0		TELLIO00052910	0.882229	TELLIO00042500	0		TPYRIF00017470	27.2068	TPYRIF00041170	0		TVORAX00185130	0	TVORAX00037140	0		TBOREA00005610	0	TBOREA00066620	0		TSP00061390	3.82246	TSP00103150	0		TEPIDO00110870	0.938269	TEPIDO00070510	0		TSHANG00204990	0	TSHANG00067750	0		TPARAV00003090	4.60293	TPARAV00028230	0
TTHERM_00297090	0.153444	TTHERM_00024380	0		TMALAC00005520	0.42065	TMALAC00071920	0		TELLIO00089680	0.571861	TELLIO00042510	0		TPYRIF00041190	4.1165	TPYRIF00041430	0		TVORAX00185140	0	TVORAX00037240	0		TBOREA00005620	0	TBOREA00066650	0		TSP00079050	13.1563	TSP00103190	0		TEPIDO00139860	0.277571	TEPIDO00070810	0		TSHANG00128650	0.304028	TSHANG00067820	0		TPARAV00058800	13.263	TPARAV00028240	0
TTHERM_00575641	0.302875	TTHERM_000243823	0		TMALAC00005530	0.0222262	TMALAC00071930	0		TELLIO00228440	82.8743	TELLIO00042520	0		TPYRIF00120870	2.18359	TPYRIF00041460	0		TVORAX00185150	0.886123	TVORAX00037480	0		TBOREA00005630	0	TBOREA00066780	0		TSP00086750	33.3791	TSP00103230	0		TEPIDO00139870	0.242462	TEPIDO00070820	0		TSHANG00092720	0.0145919	TSHANG00067830	0		TPARAV00071730	28.6412	TPARAV00028310	0
TTHERM_00576640	0.178063	TTHERM_000243879	0		TMALAC00005560	0.251298	TMALAC00071940	0		TELLIO00221180	0	TELLIO00042530	0		TPYRIF00130260	4.83411	TPYRIF00041570	0		TVORAX00185090	0	TVORAX00037530	0		TBOREA00005640	0	TBOREA00066820	0		TSP00157050	32.5703	TSP00103310	0		TEPIDO00139880	1.64353	TEPIDO00070850	0		TSHANG00092760	0.276672	TSHANG00067870	0		TPARAV00119000	0.124322	TPARAV00028340	0
TTHERM_00576720	0.092051	TTHERM_000243899	0		TMALAC00005590	0.391011	TMALAC00071980	0		TELLIO00051880	12.907	TELLIO00042540	0		TPYRIF00133550	35.4459	TPYRIF00041640	0		TVORAX00004110	2.10463	TVORAX00037560	0		TBOREA00005710	0	TBOREA00067050	0		TSP00215350	1.71638	TSP00103370	0		TEPIDO00194290	21.451	TEPIDO00070890	0		TSHANG00093420	0.198017	TSHANG00067910	0		TPARAV00119010	0	TPARAV00028390	0
TTHERM_00979840	0.0263748	TTHERM_000245059	0		TMALAC00005550	0.0532778	TMALAC00071990	0		TELLIO00122260	10.6901	TELLIO00042550	0		TPYRIF00185870	1.5158	TPYRIF00041650	0		TVORAX00213520	1.27594	TVORAX00038170	0		TBOREA00005730	0	TBOREA00067080	0		TSP00008770	0.891921	TSP00103380	0		TEPIDO00175170	0.353287	TEPIDO00070900	0		TSHANG00203240	0	TSHANG00067960	0		TPARAV00122770	5.30342	TPARAV00028400	0
TTHERM_00979830	0.256318	TTHERM_000245269	0		TMALAC00005570	0.0470682	TMALAC00072060	0		TELLIO00162880	11.142	TELLIO00042590	0		TPYRIF00209860	9.56136	TPYRIF00041710	0		TVORAX00066950	8.95779	TVORAX00038220	0		TBOREA00005760	0	TBOREA00067100	0		TSP00016070	0.392363	TSP00103540	0		TEPIDO00030630	4.73917	TEPIDO00070910	0		TSHANG00001930	4.41903	TSHANG00068050	0		TPARAV00127610	0	TPARAV00028420	0
TTHERM_000566848	0	TTHERM_000245699	0		TMALAC00030640	0	TMALAC00072090	0		TELLIO00179860	8.08117	TELLIO00042610	0		TPYRIF00209870	0.614716	TPYRIF00041940	0		TVORAX00183810	37.2085	TVORAX00038270	0		TBOREA00082930	0.690502	TBOREA00067170	0		TSP00019260	0.644148	TSP00103740	0		TEPIDO00068420	4.21413	TEPIDO00070920	0		TSHANG00001940	0.273631	TSHANG00068190	0		TPARAV00127620	0	TPARAV00028460	0
TTHERM_000566849	0.023503	TTHERM_000245819	0		TMALAC00111240	0.122678	TMALAC00072100	0		TELLIO00200400	3.51442	TELLIO00042650	0		TPYRIF00001440	3.45949	TPYRIF00041970	0		TVORAX00023160	1.25707	TVORAX00038280	0		TBOREA00151960	0	TBOREA00067660	0		TSP00171590	3.31118	TSP00104010	0		TEPIDO00167220	0.189152	TEPIDO00070940	0		TSHANG00076790	1.42151	TSHANG00068220	0		TPARAV00127650	0.1266	TPARAV00028470	0
TTHERM_000157849	0.98836	TTHERM_000245829	0		TMALAC00210360	0.0381264	TMALAC00072160	0		TELLIO00121940	0.105828	TELLIO00042660	0		TPYRIF00210000	12.1326	TPYRIF00042170	0		TVORAX00121220	0.798893	TVORAX00038650	0		TBOREA00005740	0	TBOREA00067710	0		TSP00171680	0.101234	TSP00104040	0		TEPIDO00199940	0.509471	TEPIDO00071030	0		TSHANG00196110	0.21613	TSHANG00068320	0		TPARAV00219360	0.92136	TPARAV00028550	0
TTHERM_000323149	4.94943	TTHERM_000245849	0		TMALAC00220720	0	TMALAC00072180	0		TELLIO00102550	0.078316	TELLIO00042670	0		TPYRIF00242250	6.07192	TPYRIF00042180	0		TVORAX00200690	2.62065	TVORAX00039140	0		TBOREA00005660	0	TBOREA00067840	0		TSP00171690	0.00882472	TSP00104080	0		TEPIDO00071180	6.31691	TEPIDO00071080	0		TSHANG00076800	0.0804897	TSHANG00068550	0		TPARAV00122760	0	TPARAV00028680	0
TTHERM_01178660	0.129424	TTHERM_000246949	0		TMALAC00227990	0.0192151	TMALAC00072190	0		TELLIO00102560	1.22989	TELLIO00042750	0		TPYRIF00132730	0	TPYRIF00042200	0		TVORAX00200700	0.163896	TVORAX00039540	0		TBOREA00005720	0.0201494	TBOREA00067880	0		TSP00208480	0.488524	TSP00104460	0		TEPIDO00074150	1.70372	TEPIDO00071090	0		TSHANG00092280	0.773793	TSHANG00068620	0		TPARAV00059250	0.149329	TPARAV00028690	0
TTHERM_000597660	0	TTHERM_000247039	0		TMALAC00228000	0.15832	TMALAC00072340	0		TELLIO00102570	1.59886	TELLIO00042790	0		TPYRIF00188560	0.200366	TPYRIF00042210	0		TVORAX00213490	0.0997472	TVORAX00039570	0		TBOREA00019300	0.0613671	TBOREA00067900	0		TSP00208460	0.0085846	TSP00104470	0		TEPIDO00161410	3.37402	TEPIDO00071160	0		TSHANG00002780	0.214457	TSHANG00068640	0		TPARAV00059270	0.0772625	TPARAV00028700	0
TTHERM_01178720	0.228543	TTHERM_000247059	0		TMALAC00111220	0.0360071	TMALAC00072400	0		TELLIO00102580	20.3527	TELLIO00042810	0		TPYRIF00133620	1.31557	TPYRIF00042370	0		TVORAX00213500	2.35954	TVORAX00039590	0		TBOREA00001330	0	TBOREA00067910	0		TSP00086410	0.477683	TSP00104590	0		TEPIDO00171410	0.362843	TEPIDO00071200	0		TSHANG00187760	1.90134	TSHANG00068910	0		TPARAV00051040	0.427645	TPARAV00028720	0
TTHERM_000629740	0.0422439	TTHERM_000247169	0		TMALAC00111230	0	TMALAC00072410	0		TELLIO00102600	6.94873	TELLIO00042880	0		TPYRIF00212110	0.672902	TPYRIF00042390	0		TVORAX00233030	0.951953	TVORAX00039600	0		TBOREA00001340	0.0437954	TBOREA00068200	0		TSP00086420	0	TSP00104870	0		TEPIDO00131790	0.656371	TEPIDO00071260	0		TSHANG00148380	3.72311	TSHANG00068920	0		TPARAV00093220	1.22659	TPARAV00028730	0
TTHERM_001176648	0	TTHERM_000248218	0		TMALAC00111250	0	TMALAC00072890	0		TELLIO00102620	5.16554	TELLIO00042930	0		TPYRIF00188500	0.266339	TPYRIF00042480	0		TVORAX00166410	0.168184	TVORAX00039740	0		TBOREA00001350	0.052116	TBOREA00068230	0		TSP00150720	0.404129	TSP00104990	0		TEPIDO00131800	1.0969	TEPIDO00071270	0		TSHANG00176600	86.772	TSHANG00069220	0		TPARAV00191470	0.307977	TPARAV00028770	0
TTHERM_001178749	0.0500255	TTHERM_000248219	0		TMALAC00144360	0.0686572	TMALAC00072980	0		TELLIO00102630	14.4933	TELLIO00042940	0		TPYRIF00188540	0.431423	TPYRIF00042520	0		TVORAX00166420	0	TVORAX00040070	0		TBOREA00001320	0.162492	TBOREA00068490	0		TSP00132290	0	TSP00105130	0		TEPIDO00080790	1.33991	TEPIDO00071300	0		TSHANG00042920	0.40745	TSHANG00069240	0		TPARAV00230910	2.37174	TPARAV00028780	0
TTHERM_00746890	0	TTHERM_000248238	0		TMALAC00144370	0.127524	TMALAC00073250	0		TELLIO00102640	3.05969	TELLIO00042950	0		TPYRIF00188570	0	TPYRIF00042710	0		TVORAX00166430	0	TVORAX00040080	0		TBOREA00001370	0.0180458	TBOREA00068860	0		TSP00132370	2.69681	TSP00105450	0		TEPIDO00080800	2.99495	TEPIDO00071310	0		TSHANG00042930	1.79727	TSHANG00069350	0		TPARAV00137840	1.71028	TPARAV00028860	0
TTHERM_01169520	0.350976	TTHERM_000248239	0		TMALAC00144380	0.970301	TMALAC00073410	0		TELLIO00148630	1.01329	TELLIO00042980	0		TPYRIF00132740	0.227829	TPYRIF00042980	0		TVORAX00180030	0	TVORAX00040410	0		TBOREA00009300	1.00838	TBOREA00068960	0		TSP00177780	1.3962	TSP00105470	0		TEPIDO00066010	0.0312485	TEPIDO00071500	0		TSHANG00160660	230.711	TSHANG00069430	0		TPARAV00170070	0.210112	TPARAV00028920	0
TTHERM_01178750	0.838487	TTHERM_000248289	0		TMALAC00008090	0	TMALAC00073420	0		TELLIO00102590	7.71023	TELLIO00043010	0		TPYRIF00133630	0.523681	TPYRIF00043160	0		TVORAX00180040	0	TVORAX00040420	0		TBOREA00009310	0.056397	TBOREA00069270	0		TSP00138820	0.0994968	TSP00105490	0		TEPIDO00148300	0	TEPIDO00071600	0		TSHANG00162180	211.046	TSHANG00069450	0		TPARAV00208350	0.0456426	TPARAV00028930	0
TTHERM_001089028	0	TTHERM_000248349	0		TMALAC00008110	0	TMALAC00073460	0		TELLIO00102610	47.4937	TELLIO00043040	0		TPYRIF00043720	3.25472	TPYRIF00043200	0		TVORAX00180050	0	TVORAX00040620	0		TBOREA00009320	0	TBOREA00069410	0		TSP00011420	1.57172	TSP00105500	0		TEPIDO00150990	0	TEPIDO00071610	0		TSHANG00162200	7.70936	TSHANG00069490	0		TPARAV00208360	0	TPARAV00028950	0
TTHERM_001176649	0	TTHERM_000248389	0		TMALAC00008120	0.0144926	TMALAC00073540	0		TELLIO00102740	1.3432	TELLIO00043130	0		TPYRIF00043730	3.56703	TPYRIF00043290	0		TVORAX00180060	0	TVORAX00040710	0		TBOREA00009330	0	TBOREA00069500	0		TSP00011430	4.71512	TSP00105520	0		TEPIDO00186520	0	TEPIDO00071730	0		TSHANG00162190	0	TSHANG00069520	0		TPARAV00208390	0	TPARAV00028960	0
TTHERM_01026340	5.25287	TTHERM_000248449	0		TMALAC00158630	0.0425681	TMALAC00073750	0		TELLIO00188870	23.9519	TELLIO00043140	0		TPYRIF00048840	14.304	TPYRIF00043340	0		TVORAX00199910	0	TVORAX00040720	0		TBOREA00040290	0	TBOREA00069560	0		TSP00203760	38.8137	TSP00105680	0		TEPIDO00190870	0.094159	TEPIDO00071750	0		TSHANG00067420	0.474897	TSHANG00069540	0		TPARAV00208410	0	TPARAV00029020	0
TTHERM_01176650	0	TTHERM_000248530	0		TMALAC00084760	0.337674	TMALAC00073760	0		TELLIO00228270	0.306426	TELLIO00043150	0		TPYRIF00048850	0.924855	TPYRIF00043350	0		TVORAX00199930	0	TVORAX00040750	0		TBOREA00061750	23.592	TBOREA00069660	0		TSP00203770	2.16684	TSP00105730	0		TEPIDO00199680	0.093883	TEPIDO00071940	0		TSHANG00135220	0.425119	TSHANG00069610	0		TPARAV00208420	0.0681571	TPARAV00029080	0
TTHERM_01178670	0.128407	TTHERM_000249539	0		TMALAC00179530	8.13587	TMALAC00073770	0		TELLIO00058110	73.8205	TELLIO00043250	0		TPYRIF00048860	2.7736	TPYRIF00043390	0		TVORAX00199940	1.15633	TVORAX00040760	0		TBOREA00098290	0.102123	TBOREA00069820	0		TSP00203790	0	TSP00105750	0		TEPIDO00151840	0	TEPIDO00072280	0		TSHANG00144120	0.0532152	TSHANG00069700	0		TPARAV00208430	1.72178	TPARAV00029140	0
TTHERM_01178710	0.0902343	TTHERM_000249689	0		TMALAC00175280	1.20289	TMALAC00073850	0		TELLIO00095760	479.013	TELLIO00043260	0		TPYRIF00043700	2.20066	TPYRIF00043550	0		TVORAX00199950	0.159013	TVORAX00041000	0		TBOREA00161940	0.585431	TBOREA00069870	0		TSP00011480	0.557726	TSP00105760	0		TEPIDO00151850	0	TEPIDO00072550	0		TSHANG00169490	2.76719	TSHANG00069720	0		TPARAV00044240	0.202934	TPARAV00029260	0
TTHERM_01178680	0	TTHERM_000249759	0		TMALAC00185360	0.783647	TMALAC00073870	0		TELLIO00135330	4.54175	TELLIO00043330	0		TPYRIF00014560	6.34208	TPYRIF00043560	0		TVORAX00200110	0.0845099	TVORAX00041010	0		TBOREA00039100	2.63767	TBOREA00070050	0		TSP00038550	0.0536398	TSP00105770	0		TEPIDO00070550	0.708118	TEPIDO00072660	0		TSHANG00187070	12.8067	TSHANG00069730	0		TPARAV00044270	0.103883	TPARAV00029330	0
TTHERM_00320020	8.7589	TTHERM_000249769	0		TMALAC00231820	1.01974	TMALAC00073880	0		TELLIO00202350	403.283	TELLIO00043340	0		TPYRIF00014570	0	TPYRIF00043570	0		TVORAX00200130	0	TVORAX00041020	0		TBOREA00128860	0.0464558	TBOREA00070080	0		TSP00079720	0.577461	TSP00105800	0		TEPIDO00203350	0	TEPIDO00072680	0		TSHANG00152150	11.9284	TSHANG00069790	0		TPARAV00044300	0.750562	TPARAV00029370	0
TTHERM_00344080	17.464	TTHERM_000250899	0		TMALAC00067980	0.0353905	TMALAC00073910	0		TELLIO00040380	4.78724	TELLIO00043360	0		TPYRIF00014580	0.0890959	TPYRIF00043590	0		TVORAX00199920	0	TVORAX00041070	0		TBOREA00181960	0.180911	TBOREA00070130	0		TSP00038600	7.70071	TSP00105820	0		TEPIDO00172460	0.134366	TEPIDO00072690	0		TSHANG00207670	8.62164	TSHANG00069870	0		TPARAV00194050	0.290208	TPARAV00029390	0
TTHERM_00344220	0.0440332	TTHERM_000251119	0		TMALAC00104040	0.948353	TMALAC00073960	0		TELLIO00044800	0.360222	TELLIO00043400	0		TPYRIF00073750	0	TPYRIF00043610	0		TVORAX00214490	0	TVORAX00041080	0		TBOREA00181980	0.0528155	TBOREA00070200	0		TSP00042880	4.31267	TSP00105850	0		TEPIDO00047590	0.0304123	TEPIDO00072700	0		TSHANG00097950	0.0502246	TSHANG00069900	0		TPARAV00044220	2.85264	TPARAV00029410	0
TTHERM_00346400	0.304072	TTHERM_000251179	0		TMALAC00002070	0.239344	TMALAC00074200	0		TELLIO00070810	1.13684	TELLIO00043480	0		TPYRIF00189660	0.0393907	TPYRIF00043620	0		TVORAX00214560	1.08755	TVORAX00041120	0		TBOREA00181990	0.0823399	TBOREA00070450	0		TSP00156130	0.0242381	TSP00105980	0		TEPIDO00069530	0.677926	TEPIDO00072710	0		TSHANG00097970	0.0342992	TSHANG00070130	0		TPARAV00044230	0.591198	TPARAV00029430	0
TTHERM_00346710	0.346655	TTHERM_000252418	0		TMALAC00002080	1.82303	TMALAC00074390	0		TELLIO00044830	0.924124	TELLIO00043490	0		TPYRIF00073830	0.91261	TPYRIF00043630	0		TVORAX00070300	0	TVORAX00041340	0		TBOREA00182020	0.126779	TBOREA00070480	0		TSP00186570	0	TSP00106010	0		TEPIDO00073000	1.01262	TEPIDO00072720	0		TSHANG00097990	0	TSHANG00070200	0		TPARAV00097760	0	TPARAV00029440	0
TTHERM_00414290	3.07305	TTHERM_000253465	0		TMALAC00002090	0.334344	TMALAC00074410	0		TELLIO00003770	0.0573654	TELLIO00043520	0		TPYRIF00075580	2.34809	TPYRIF00043660	0		TVORAX00070310	0	TVORAX00041470	0		TBOREA00074700	10.1934	TBOREA00070550	0		TSP00202320	0.0867873	TSP00106020	0		TEPIDO00088440	1.9941	TEPIDO00072860	0		TSHANG00098000	0	TSHANG00070300	0		TPARAV00097780	0	TPARAV00029460	0
TTHERM_00526180	0.161773	TTHERM_000253467	0		TMALAC00002100	0	TMALAC00074670	0		TELLIO00009930	0.940332	TELLIO00043550	0		TPYRIF00005100	0.0937936	TPYRIF00043810	0		TVORAX00070320	2.00642	TVORAX00041620	0		TBOREA00198130	25.9717	TBOREA00070580	0		TSP00202330	0.0127033	TSP00106150	0		TEPIDO00169700	0.569618	TEPIDO00072870	0		TSHANG00098020	0.0464921	TSHANG00070480	0		TPARAV00097790	0	TPARAV00029530	0
TTHERM_00942770	3.72503	TTHERM_000253490	0		TMALAC00002110	0	TMALAC00074680	0		TELLIO00009990	1.01772	TELLIO00043620	0		TPYRIF00005130	0.220207	TPYRIF00043880	0		TVORAX00171940	0	TVORAX00041630	0		TBOREA00075250	36.2854	TBOREA00070710	0		TSP00202340	0.0353331	TSP00106200	0		TEPIDO00134610	3.60691	TEPIDO00073110	0		TSHANG00106590	0.228804	TSHANG00070530	0		TPARAV00097800	0.083115	TPARAV00029540	0
TTHERM_00951710	3.5506	TTHERM_000254587	0		TMALAC00002120	0	TMALAC00074690	0		TELLIO00009960	0	TELLIO00043660	0		TPYRIF00005200	0.184302	TPYRIF00043910	0		TVORAX00171960	0.760433	TVORAX00041640	0		TBOREA00188390	9.55264	TBOREA00070820	0		TSP00004240	0	TSP00106250	0		TEPIDO00134600	1.52328	TEPIDO00073120	0		TSHANG00106540	0	TSHANG00070600	0		TPARAV00097750	5.70671	TPARAV00029620	0
TTHERM_00951730	24.8739	TTHERM_000254588	0		TMALAC00002130	0.191054	TMALAC00074770	0		TELLIO00137410	3.38618	TELLIO00043670	0		TPYRIF00005160	0.232552	TPYRIF00043920	0		TVORAX00171980	0.319888	TVORAX00041650	0		TBOREA00003170	1.1005	TBOREA00070980	0		TSP00021870	0.0661792	TSP00106270	0		TEPIDO00134590	0	TEPIDO00073440	0		TSHANG00207950	0	TSHANG00070630	0		TPARAV00097720	0.0761916	TPARAV00029630	0
TTHERM_00951770	3.70577	TTHERM_000254589	0		TMALAC00002170	0	TMALAC00074800	0		TELLIO00058400	0.112487	TELLIO00044060	0		TPYRIF00005190	0	TPYRIF00044000	0		TVORAX00008130	1096.76	TVORAX00041660	0		TBOREA00007150	0	TBOREA00071020	0		TSP00078650	0	TSP00106310	0		TEPIDO00134620	2.21196	TEPIDO00073470	0		TSHANG00106550	0	TSHANG00070750	0		TPARAV00007210	0.0793957	TPARAV00029680	0
TTHERM_00951800	2.48015	TTHERM_000255723	0		TMALAC00002180	0	TMALAC00074840	0		TELLIO00058410	0.294236	TELLIO00044070	0		TPYRIF00005140	0.162708	TPYRIF00044100	0		TVORAX00073350	5.22811	TVORAX00041810	0		TBOREA00009400	3.54601	TBOREA00071030	0		TSP00078640	0.0325548	TSP00106540	0		TEPIDO00022400	1.33133	TEPIDO00073650	0		TSHANG00006870	5.13657	TSHANG00070770	0		TPARAV00124550	28.9583	TPARAV00029700	0
TTHERM_00964340	0.591119	TTHERM_000255731	0		TMALAC00162450	0	TMALAC00074890	0		TELLIO00058420	0	TELLIO00044080	0		TPYRIF00005150	0.0781149	TPYRIF00044110	0		TVORAX00183490	131.702	TVORAX00041840	0		TBOREA00057380	0.625962	TBOREA00071050	0		TSP00008200	1.55793	TSP00106770	0		TEPIDO00030090	0.974279	TEPIDO00073800	0		TSHANG00021850	1.76231	TSHANG00070780	0		TPARAV00240110	2.02442	TPARAV00029840	0
TTHERM_01227870	0	TTHERM_000256779	0		TMALAC00002240	0.493942	TMALAC00074900	0		TELLIO00066320	1.22622	TELLIO00044100	0		TPYRIF00005170	0.0624602	TPYRIF00044130	0		TVORAX00215340	19.1778	TVORAX00042070	0		TBOREA00041410	0.384372	TBOREA00071080	0		TSP00157760	2.94128	TSP00106780	0		TEPIDO00064320	0.578592	TEPIDO00073810	0		TSHANG00077410	3.40766	TSHANG00070790	0		TPARAV00240120	109.936	TPARAV00029880	0
TTHERM_000142269	0.1278	TTHERM_000257059	0		TMALAC00002210	0	TMALAC00074940	0		TELLIO00066330	0.175803	TELLIO00044170	0		TPYRIF00005180	0.0619759	TPYRIF00044140	0		TVORAX00240150	105.418	TVORAX00042150	0		TBOREA00085740	0.117245	TBOREA00071120	0		TSP00157770	2.64656	TSP00106790	0		TEPIDO00199920	1.15734	TEPIDO00073870	0		TSHANG00155960	7.07726	TSHANG00070830	0		TPARAV00181060	45.4074	TPARAV00029960	0
TTHERM_00046100	1.35253	TTHERM_000257229	0		TMALAC00002220	0	TMALAC00074950	0		TELLIO00081250	0.934769	TELLIO00044230	0		TPYRIF00081170	0.0704112	TPYRIF00044160	0		TVORAX00240220	4.0073	TVORAX00042190	0		TBOREA00085730	0.0441787	TBOREA00071160	0		TSP00187150	3.39933	TSP00106850	0		TEPIDO00076560	0.641832	TEPIDO00074220	0		TSHANG00079350	0	TSHANG00070840	0		TPARAV00031140	10.0693	TPARAV00029970	0
TTHERM_00141180	0.959652	TTHERM_000257251	0		TMALAC00011570	0.476642	TMALAC00075040	0		TELLIO00066370	0.0927549	TELLIO00044240	0		TPYRIF00103750	0.057739	TPYRIF00044170	0		TVORAX00240880	108.495	TVORAX00042360	0		TBOREA00085750	0.0936008	TBOREA00071500	0		TSP00035500	1.78003	TSP00106880	0		TEPIDO00116520	65.9783	TEPIDO00074320	0		TSHANG00079360	24.2582	TSHANG00071050	0		TPARAV00048820	0	TPARAV00029980	0
TTHERM_00141190	0.228106	TTHERM_000257252	0		TMALAC00011580	0.438527	TMALAC00075070	0		TELLIO00114350	1.49097	TELLIO00044270	0		TPYRIF00103760	0	TPYRIF00044190	0		TVORAX00130990	1.26021	TVORAX00042370	0		TBOREA00102800	0.526656	TBOREA00071520	0		TSP00187160	0.0333	TSP00106920	0		TEPIDO00143230	1.9839	TEPIDO00074480	0		TSHANG00025210	1.96039	TSHANG00071210	0		TPARAV00113830	3.45935	TPARAV00030200	0
TTHERM_00141201	0.615065	TTHERM_000259338	0		TMALAC00126660	0.314879	TMALAC00075370	0		TELLIO00114370	0.0720936	TELLIO00044340	0		TPYRIF00103770	0	TPYRIF00044240	0		TVORAX00214660	3.95867	TVORAX00042380	0		TBOREA00165170	0.349943	TBOREA00071700	0		TSP00187170	0.0964652	TSP00106970	0		TEPIDO00143240	4.67956	TEPIDO00074640	0		TSHANG00013130	0	TSHANG00071220	0		TPARAV00202070	0	TPARAV00030210	0
TTHERM_00142200	0.259633	TTHERM_000259339	0		TMALAC00134530	25.8063	TMALAC00075490	0		TELLIO00031680	7.77638	TELLIO00044350	0		TPYRIF00103790	0	TPYRIF00044260	0		TVORAX00177650	0.0371031	TVORAX00042390	0		TBOREA00169230	0.452229	TBOREA00071720	0		TSP00092080	1.39445	TSP00107010	0		TEPIDO00164130	1.79058	TEPIDO00074760	0		TSHANG00013140	0	TSHANG00071330	0		TPARAV00202090	0.670516	TPARAV00030220	0
TTHERM_00142210	0.0158106	TTHERM_000259659	0		TMALAC00136410	14.661	TMALAC00075540	0		TELLIO00040220	0.108701	TELLIO00044360	0		TPYRIF00103800	0	TPYRIF00044280	0		TVORAX00059230	2.04142	TVORAX00042400	0		TBOREA00115810	0.305801	TBOREA00071750	0		TSP00096670	1.62432	TSP00107020	0		TEPIDO00156720	1.4523	TEPIDO00074910	0		TSHANG00150660	0.210076	TSHANG00071370	0		TPARAV00060290	29.3481	TPARAV00030230	0
TTHERM_00142220	0	TTHERM_000260759	0		TMALAC00175710	21.1368	TMALAC00075560	0		TELLIO00205650	11.6348	TELLIO00044530	0		TPYRIF00103810	0	TPYRIF00044340	0		TVORAX00142640	0	TVORAX00042410	0		TBOREA00167720	0.13211	TBOREA00071800	0		TSP00153140	4.46895	TSP00107050	0		TEPIDO00163440	1.00144	TEPIDO00074950	0		TSHANG00150670	0	TSHANG00071400	0		TPARAV00085810	37.1753	TPARAV00030290	0
TTHERM_00142250	1.8587	TTHERM_000261889	0		TMALAC00175720	0.382699	TMALAC00075600	0		TELLIO00205660	12.8289	TELLIO00044590	0		TPYRIF00016700	1.42266	TPYRIF00044350	0		TVORAX00070650	0.0544718	TVORAX00042420	0		TBOREA00142220	0.0353216	TBOREA00071870	0		TSP00153150	0.149695	TSP00107060	0		TEPIDO00179200	4.69583	TEPIDO00074970	0		TSHANG00150680	0	TSHANG00071440	0		TPARAV00151000	66.0246	TPARAV00030340	0
TTHERM_00142260	0.242212	TTHERM_000261918	0		TMALAC00183610	94.0032	TMALAC00075610	0		TELLIO00004300	6.33573	TELLIO00044660	0		TPYRIF00239980	7.38604	TPYRIF00044360	0		TVORAX00070670	0	TVORAX00042440	0		TBOREA00142230	0.0781948	TBOREA00071880	0		TSP00187200	3.87264	TSP00107090	0		TEPIDO00204900	0.798291	TEPIDO00074990	0		TSHANG00207890	0.294713	TSHANG00071860	0		TPARAV00173570	2.6284	TPARAV00030350	0
TTHERM_00299710	0.225181	TTHERM_000263049	0		TMALAC00136380	0.422736	TMALAC00075840	0		TELLIO00000310	10.1085	TELLIO00044670	0		TPYRIF00038460	2.1754	TPYRIF00044540	0		TVORAX00097570	0.0951444	TVORAX00042480	0		TBOREA00142240	0.893702	TBOREA00071900	0		TSP00128180	0.636087	TSP00107100	0		TEPIDO00055380	0.689285	TEPIDO00075070	0		TSHANG00207900	1.25781	TSHANG00072110	0		TPARAV00105050	0.205536	TPARAV00030380	0
TTHERM_00439220	0.0302709	TTHERM_000263119	0		TMALAC00136400	4.32033	TMALAC00075850	0		TELLIO00121910	5.96889	TELLIO00044760	0		TPYRIF00038470	2.65332	TPYRIF00044590	0		TVORAX00135460	0.0913367	TVORAX00042510	0		TBOREA00057680	0.0110181	TBOREA00071920	0		TSP00037820	0	TSP00107210	0		TEPIDO00043190	1.95908	TEPIDO00075120	0		TSHANG00207910	0.306748	TSHANG00072540	0		TPARAV00028970	0	TPARAV00030550	0
TTHERM_00697060	0.373139	TTHERM_000263358	0		TMALAC00019400	0	TMALAC00076020	0		TELLIO00084960	0.05698	TELLIO00044770	0		TPYRIF00042100	0.199199	TPYRIF00044860	0		TVORAX00201930	1.93951	TVORAX00042520	0		TBOREA00057770	0	TBOREA00071930	0		TSP00037830	0	TSP00107360	0		TEPIDO00156880	0.508282	TEPIDO00075460	0		TSHANG00017440	3.67393	TSHANG00072570	0		TPARAV00028940	0.0397362	TPARAV00030590	0
TTHERM_000105369	0.073771	TTHERM_000263359	0		TMALAC00028310	0.891793	TMALAC00076030	0		TELLIO00097020	6.19753	TELLIO00044780	0		TPYRIF00071450	0.695713	TPYRIF00045050	0		TVORAX00251100	0.307452	TVORAX00042530	0		TBOREA00057780	0.953656	TBOREA00071950	0		TSP00037840	0	TSP00107520	0		TEPIDO00140790	0.0460918	TEPIDO00075480	0		TSHANG00068750	53.3592	TSHANG00072720	0		TPARAV00028910	0.066653	TPARAV00030600	0
TTHERM_000105389	0.41357	TTHERM_000263379	0		TMALAC00028320	0.432633	TMALAC00076180	0		TELLIO00147070	1.88476	TELLIO00044790	0		TPYRIF00207100	2.66171	TPYRIF00045260	0		TVORAX00251110	0.973119	TVORAX00042540	0		TBOREA00057790	0.0243484	TBOREA00072110	0		TSP00132620	0.0426227	TSP00107770	0		TEPIDO00047410	14.2648	TEPIDO00075540	0		TSHANG00141730	1208.31	TSHANG00072860	0		TPARAV00021960	0	TPARAV00030610	0
TTHERM_000105399	0	TTHERM_000263399	0		TMALAC00028520	0.693508	TMALAC00076340	0		TELLIO00206720	186.337	TELLIO00044870	0		TPYRIF00207110	0.155415	TPYRIF00045270	0		TVORAX00082610	0	TVORAX00042560	0		TBOREA00057850	0.056744	TBOREA00072120	0		TSP00132670	0	TSP00108560	0		TEPIDO00131310	40.9702	TEPIDO00075580	0		TSHANG00075220	0.0581538	TSHANG00073140	0		TPARAV00021970	0	TPARAV00030620	0
TTHERM_000578577	0	TTHERM_000263686	0		TMALAC00028540	0	TMALAC00076350	0		TELLIO00130030	1.27982	TELLIO00044920	0		TPYRIF00240000	6.19551	TPYRIF00045400	0		TVORAX00082620	0	TVORAX00042580	0		TBOREA00017200	0.0668532	TBOREA00072430	0		TSP00191510	0.528683	TSP00108590	0		TEPIDO00199740	5.54918	TEPIDO00075750	0		TSHANG00075230	0.244693	TSHANG00073170	0		TPARAV00236300	0	TPARAV00030630	0
TTHERM_00105400	0.0158698	TTHERM_000263693	0		TMALAC00028550	0	TMALAC00076430	0		TELLIO00227020	0.43951	TELLIO00044980	0		TPYRIF00240010	0.665804	TPYRIF00045410	0		TVORAX00082630	0.0407654	TVORAX00042790	0		TBOREA00017220	0	TBOREA00072440	0		TSP00132610	0.0519183	TSP00108740	0		TEPIDO00205450	5.1278	TEPIDO00075790	0		TSHANG00203560	0.0938846	TSHANG00073280	0		TPARAV00116210	1.53768	TPARAV00030640	0
TTHERM_001090198	0	TTHERM_000263700	0		TMALAC00028590	0	TMALAC00076470	0		TELLIO00227030	0.800666	TELLIO00045030	0		TPYRIF00156950	16.9075	TPYRIF00045480	0		TVORAX00082640	0	TVORAX00043060	0		TBOREA00017230	0	TBOREA00072470	0		TSP00191500	0.42589	TSP00108760	0		TEPIDO00150950	0.663371	TEPIDO00075990	0		TSHANG00069200	0.0631723	TSHANG00073520	0		TPARAV00139270	1.29657	TPARAV00030650	0
TTHERM_00630150	0.334211	TTHERM_000263707	0		TMALAC00028630	0.77606	TMALAC00076600	0		TELLIO00014810	0	TELLIO00045230	0		TPYRIF00015440	0.465081	TPYRIF00045500	0		TVORAX00082650	0.0846409	TVORAX00043120	0		TBOREA00017240	0.0558186	TBOREA00072480	0		TSP00039200	0	TSP00108770	0		TEPIDO00095090	5.55752	TEPIDO00076040	0		TSHANG00172730	0	TSHANG00073590	0		TPARAV00208770	0.863539	TPARAV00030660	0
TTHERM_000198489	0.112226	TTHERM_000264709	0		TMALAC00117380	9.11027	TMALAC00076730	0		TELLIO00014820	0	TELLIO00045280	0		TPYRIF00015450	0	TPYRIF00045510	0		TVORAX00082660	0.0455705	TVORAX00043900	0		TBOREA00017180	2.97295	TBOREA00072630	0		TSP00039210	0	TSP00108940	0		TEPIDO00057960	1.56529	TEPIDO00076100	0		TSHANG00172740	0.257991	TSHANG00073630	0		TPARAV00208930	0.870284	TPARAV00030700	0
TTHERM_001090197	0	TTHERM_000264768	0		TMALAC00158720	5.1055	TMALAC00076930	0		TELLIO00014880	0.0192749	TELLIO00045340	0		TPYRIF00015460	0.306307	TPYRIF00045620	0		TVORAX00082670	0	TVORAX00043920	0		TBOREA00026000	0	TBOREA00072640	0		TSP00039220	1.02531	TSP00108980	0		TEPIDO00142570	8.17038	TEPIDO00076140	0		TSHANG00118920	1.6797	TSHANG00073700	0		TPARAV00208940	16.504	TPARAV00030710	0
TTHERM_00198300	0.0966354	TTHERM_000264769	0		TMALAC00163520	40.8605	TMALAC00077030	0		TELLIO00014850	0	TELLIO00045380	0		TPYRIF00015470	0	TPYRIF00045700	0		TVORAX00013150	15.2409	TVORAX00043930	0		TBOREA00133760	25.0724	TBOREA00072830	0		TSP00131800	0.156526	TSP00109110	0		TEPIDO00038160	38.6441	TEPIDO00076280	0		TSHANG00128030	0	TSHANG00073710	0		TPARAV00122070	6.34362	TPARAV00030740	0
TTHERM_01090200	0.0439585	TTHERM_000264819	0		TMALAC00172150	0.218021	TMALAC00077230	0		TELLIO00014830	0	TELLIO00045430	0		TPYRIF00015610	0	TPYRIF00045780	0		TVORAX00013160	0.315103	TVORAX00043940	0		TBOREA00109360	66.3719	TBOREA00072840	0		TSP00131830	0.706305	TSP00109280	0		TEPIDO00038170	11.6246	TEPIDO00076350	0		TSHANG00128040	0	TSHANG00073750	0		TPARAV00065490	0.284865	TPARAV00030790	0
TTHERM_000595489	0	TTHERM_000264928	0		TMALAC00053430	0.0724686	TMALAC00077240	0		TELLIO00014870	0	TELLIO00045530	0		TPYRIF00228710	0	TPYRIF00045800	0		TVORAX00013170	0.421874	TVORAX00043950	0		TBOREA00044180	2.16516	TBOREA00073020	0		TSP00131850	1.24527	TSP00109360	0		TEPIDO00199690	48.495	TEPIDO00076370	0		TSHANG00153370	0.0386823	TSHANG00073770	0		TPARAV00071240	0.253941	TPARAV00030810	0
TTHERM_00198260	0	TTHERM_000264929	0		TMALAC00086720	4.1607	TMALAC00077470	0		TELLIO00040770	2.57224	TELLIO00045870	0		TPYRIF00228730	0	TPYRIF00045860	0		TVORAX00013180	1.05034	TVORAX00043960	0		TBOREA00044210	2.3586	TBOREA00073040	0		TSP00105020	924.82	TSP00109370	0		TEPIDO00091350	0.833675	TEPIDO00076590	0		TSHANG00153390	0.136654	TSHANG00073780	0		TPARAV00195930	0.729297	TPARAV00030820	0
TTHERM_00198270	0.0298423	TTHERM_000264979	0		TMALAC00120320	2.89221	TMALAC00077480	0		TELLIO00076990	9.76369	TELLIO00045880	0		TPYRIF00015620	0	TPYRIF00045880	0		TVORAX00013190	0.103124	TVORAX00044300	0		TBOREA00086040	0	TBOREA00073050	0		TSP00114850	2.12436	TSP00109410	0		TEPIDO00101510	4.91071	TEPIDO00076690	0		TSHANG00153400	0.398359	TSHANG00073830	0		TPARAV00235430	0.0895167	TPARAV00030830	0
TTHERM_00198350	0	TTHERM_000266429	0		TMALAC00159720	3.47892	TMALAC00077500	0		TELLIO00112800	1.06731	TELLIO00045900	0		TPYRIF00228720	0	TPYRIF00045890	0		TVORAX00013200	0	TVORAX00044330	0		TBOREA00144400	0.819864	TBOREA00073370	0		TSP00114860	0.335492	TSP00109790	0		TEPIDO00101500	0.845595	TEPIDO00076750	0		TSHANG00153410	0	TSHANG00073850	0		TPARAV00235440	0.406491	TPARAV00030950	0
TTHERM_00198370	0	TTHERM_000267848	0		TMALAC00159770	0.0401362	TMALAC00077510	0		TELLIO00190270	3.83288	TELLIO00046000	0		TPYRIF00165200	0	TPYRIF00045910	0		TVORAX00058000	0	TVORAX00044380	0		TBOREA00042450	0.161195	TBOREA00073530	0		TSP00151910	0.143258	TSP00109830	0		TEPIDO00134890	0.652798	TEPIDO00076760	0		TSHANG00005080	0.00880627	TSHANG00073860	0		TPARAV00065480	10.5565	TPARAV00030980	0
TTHERM_00198390	0	TTHERM_000267849	0		TMALAC00164110	0.451882	TMALAC00077600	0		TELLIO00041610	0	TELLIO00046070	0		TPYRIF00226940	0.150204	TPYRIF00045940	0		TVORAX00220640	0	TVORAX00044470	0		TBOREA00034050	3.46747	TBOREA00073730	0		TSP00151940	0.238763	TSP00109860	0		TEPIDO00132760	0.66044	TEPIDO00076770	0		TSHANG00053330	0.0106715	TSHANG00073950	0		TPARAV00071260	0.0387093	TPARAV00030990	0
TTHERM_00198400	0	TTHERM_000267889	0		TMALAC00159750	3.25625	TMALAC00077660	0		TELLIO00041640	0	TELLIO00046090	0		TPYRIF00013870	7.02675	TPYRIF00045960	0		TVORAX00026800	0.844859	TVORAX00044530	0		TBOREA00095910	103.647	TBOREA00073750	0		TSP00156780	4129.76	TSP00110150	0		TEPIDO00193180	45.4838	TEPIDO00076780	0		TSHANG00194130	0.0597642	TSHANG00073990	0		TPARAV00065500	0.0364834	TPARAV00031010	0
TTHERM_00198430	0	TTHERM_000268128	0		TMALAC00235300	0	TMALAC00077770	0		TELLIO00150550	0	TELLIO00046210	0		TPYRIF00013880	0.0440448	TPYRIF00046010	0		TVORAX00093020	3.70286	TVORAX00044620	0		TBOREA00096210	57.8249	TBOREA00073880	0		TSP00159780	1.50225	TSP00110210	0		TEPIDO00193170	3.57444	TEPIDO00076790	0		TSHANG00183000	0.0407475	TSHANG00074060	0		TPARAV00224010	0.247994	TPARAV00031050	0
TTHERM_00198540	0	TTHERM_000268129	0		TMALAC00248160	8.55432	TMALAC00077950	0		TELLIO00150560	0.0910953	TELLIO00046280	0		TPYRIF00013890	0.192028	TPYRIF00046050	0		TVORAX00093030	0.255198	TVORAX00045140	0		TBOREA00128000	148.238	TBOREA00074090	0		TSP00150800	0	TSP00110310	0		TEPIDO00053550	566.251	TEPIDO00076800	0		TSHANG00199160	0	TSHANG00074100	0		TPARAV00224020	2.09188	TPARAV00031240	0
TTHERM_00717710	0	TTHERM_000268259	0		TMALAC00000080	0.0447276	TMALAC00078040	0		TELLIO00150570	0.0502075	TELLIO00046360	0		TPYRIF00194520	0.18315	TPYRIF00046110	0		TVORAX00150570	27.8487	TVORAX00045150	0		TBOREA00170710	4.23679	TBOREA00074230	0		TSP00150840	0	TSP00110540	0		TEPIDO00185750	17.4934	TEPIDO00076900	0		TSHANG00000840	0.432738	TSHANG00074180	0		TPARAV00247250	0.289108	TPARAV00031280	0
TTHERM_00363220	1.25756	TTHERM_000268361	0		TMALAC00000090	0.0126067	TMALAC00078170	0		TELLIO00150610	0.619261	TELLIO00046440	0		TPYRIF00194550	2.37142	TPYRIF00046220	0		TVORAX00239800	8.91229	TVORAX00045300	0		TBOREA00070440	0	TBOREA00074240	0		TSP00144460	0.337835	TSP00110550	0		TEPIDO00185730	1.16386	TEPIDO00077540	0		TSHANG00017370	1.47385	TSHANG00074310	0		TPARAV00140340	3.39046	TPARAV00031290	0
TTHERM_00363250	0.875251	TTHERM_000274479	0		TMALAC00000150	0.0491079	TMALAC00078180	0		TELLIO00150640	0.242016	TELLIO00046560	0		TPYRIF00194570	0.233355	TPYRIF00046320	0		TVORAX00093040	0	TVORAX00045540	0		TBOREA00070470	0.152726	TBOREA00074260	0		TSP00191390	0.0687792	TSP00110570	0		TEPIDO00128360	5.94951	TEPIDO00077570	0		TSHANG00086550	19.6005	TSHANG00074320	0		TPARAV00115070	0	TPARAV00031350	0
TTHERM_00561210	0	TTHERM_000274579	0		TMALAC00000170	0.307147	TMALAC00078230	0		TELLIO00150660	0.0600922	TELLIO00046650	0		TPYRIF00003950	411.067	TPYRIF00046350	0		TVORAX00093050	0	TVORAX00045640	0		TBOREA00070490	0.037272	TBOREA00074270	0		TSP00191400	10.8483	TSP00110780	0		TEPIDO00010790	0.349922	TEPIDO00077810	0		TSHANG00093820	173.137	TSHANG00074340	0		TPARAV00115080	0	TPARAV00031450	0
TTHERM_00699850	0	TTHERM_000274646	0		TMALAC00172650	0.452209	TMALAC00078260	0		TELLIO00150540	4.66298	TELLIO00046790	0		TPYRIF00079670	9.77842	TPYRIF00046460	0		TVORAX00114990	0.0776912	TVORAX00045680	0		TBOREA00070530	0	TBOREA00074900	0		TSP00150790	0.0758518	TSP00110970	0		TEPIDO00010780	0.371753	TEPIDO00077820	0		TSHANG00063330	15.0339	TSHANG00074420	0		TPARAV00115090	0.120634	TPARAV00031460	0
TTHERM_00994140	0.648654	TTHERM_000274647	0		TMALAC00027450	0.0528702	TMALAC00078360	0		TELLIO00041590	0.0902739	TELLIO00046840	0		TPYRIF00121450	553.397	TPYRIF00046490	0		TVORAX00115000	0.119459	TVORAX00045710	0		TBOREA00193310	0	TBOREA00075110	0		TSP00150820	0	TSP00111060	0		TEPIDO00010800	2.20802	TEPIDO00077830	0		TSHANG00063340	0.396498	TSHANG00074530	0		TPARAV00115100	1.11207	TPARAV00031480	0
TTHERM_00245420	0	TTHERM_000274648	0		TMALAC00007310	0.379122	TMALAC00078400	0		TELLIO00099870	0	TELLIO00046900	0		TPYRIF00148770	11.2366	TPYRIF00046510	0		TVORAX00177170	0.028018	TVORAX00045970	0		TBOREA00023490	0	TBOREA00075290	0		TSP00150780	1.80633	TSP00111280	0		TEPIDO00017310	0.354159	TEPIDO00078300	0		TSHANG00182980	7.17524	TSHANG00074570	0		TPARAV00151340	0.0423475	TPARAV00031540	0
TTHERM_000885891	0.120939	TTHERM_000274690	0		TMALAC00007320	0.101919	TMALAC00078420	0		TELLIO00165840	0.0204064	TELLIO00047030	0		TPYRIF00255020	1.11697	TPYRIF00046520	0		TVORAX00211720	0.43972	TVORAX00046150	0		TBOREA00023500	0	TBOREA00075380	0		TSP00005570	0.324171	TSP00111300	0		TEPIDO00140730	0.964963	TEPIDO00078320	0		TSHANG00007170	7.56752	TSHANG00074680	0		TPARAV00151350	1.502	TPARAV00031550	0
TTHERM_000886919	0	TTHERM_000274697	0		TMALAC00013270	0.230445	TMALAC00078470	0		TELLIO00060880	1.29445	TELLIO00047100	0		TPYRIF00256190	4.46033	TPYRIF00046530	0		TVORAX00211760	0.194551	TVORAX00046350	0		TBOREA00023520	0.0639322	TBOREA00075500	0		TSP00056980	1.24079	TSP00111390	0		TEPIDO00041460	5.9871	TEPIDO00078340	0		TSHANG00024840	0	TSHANG00074690	0		TPARAV00151360	0	TPARAV00031560	0
TTHERM_001105029	0.011094	TTHERM_000274711	0		TMALAC00103900	0.324865	TMALAC00078480	0		TELLIO00133520	0.977294	TELLIO00047130	0		TPYRIF00211970	0.0279627	TPYRIF00046540	0		TVORAX00211690	0.452121	TVORAX00046450	0		TBOREA00023530	0.107929	TBOREA00075810	0		TSP00221130	0	TSP00111660	0		TEPIDO00041470	4.30628	TEPIDO00078490	0		TSHANG00078040	4.33689	TSHANG00074770	0		TPARAV00237250	0.127914	TPARAV00031680	0
TTHERM_00242160	1.04659	TTHERM_000274718	0		TMALAC00176730	0.446939	TMALAC00078710	0		TELLIO00133530	20.5975	TELLIO00047140	0		TPYRIF00211980	0.0350353	TPYRIF00046570	0		TVORAX00211700	0	TVORAX00046560	0		TBOREA00023550	0	TBOREA00075820	0		TSP00231560	0	TSP00111810	0		TEPIDO00054870	0.0865972	TEPIDO00078690	0		TSHANG00193980	98.4227	TSHANG00074800	0		TPARAV00124310	7.12011	TPARAV00031710	0
TTHERM_00440690	0.021787	TTHERM_000275929	0		TMALAC00176740	0.299579	TMALAC00078740	0		TELLIO00156740	1.60202	TELLIO00047240	0		TPYRIF00211990	0.0855395	TPYRIF00046610	0		TVORAX00211740	0.216281	TVORAX00046610	0		TBOREA00023580	0.0234219	TBOREA00075830	0		TSP00232220	0.464987	TSP00111860	0		TEPIDO00080030	1.01746	TEPIDO00078840	0		TSHANG00143750	1.32446	TSHANG00074840	0		TPARAV00210230	0.169125	TPARAV00031720	0
TTHERM_00716070	0.18394	TTHERM_000277079	0		TMALAC00103390	0.0730511	TMALAC00078750	0		TELLIO00172660	3.09385	TELLIO00047260	0		TPYRIF00212010	1.76745	TPYRIF00046620	0		TVORAX00211730	0.419274	TVORAX00046640	0		TBOREA00139930	0	TBOREA00075850	0		TSP00219040	0	TSP00112330	0		TEPIDO00085890	95.5674	TEPIDO00078900	0		TSHANG00130120	0.181402	TSHANG00074850	0		TPARAV00210260	1.26691	TPARAV00031730	0
TTHERM_00885880	0.0763659	TTHERM_000277089	0		TMALAC00069480	0.472791	TMALAC00079470	0		TELLIO00179830	11.9106	TELLIO00047290	0		TPYRIF00142000	0.202534	TPYRIF00046680	0		TVORAX00056660	16.0446	TVORAX00046760	0		TBOREA00139950	0.176693	TBOREA00076110	0		TSP00221160	0	TSP00112480	0		TEPIDO00092010	5.02881	TEPIDO00078920	0		TSHANG00201980	0.346723	TSHANG00074870	0		TPARAV00210270	0.816269	TPARAV00031750	0
TTHERM_00886900	0	TTHERM_000277122	0		TMALAC00150210	0.888201	TMALAC00079480	0		TELLIO00182780	6.71318	TELLIO00047310	0		TPYRIF00227030	0.0943479	TPYRIF00046700	0		TVORAX00248980	22.3492	TVORAX00046880	0		TBOREA00186610	0.0713922	TBOREA00076120	0		TSP00221170	0	TSP00112720	0		TEPIDO00178780	32.8661	TEPIDO00079070	0		TSHANG00087650	0.0413761	TSHANG00074880	0		TPARAV00210310	0.128556	TPARAV00031760	0
TTHERM_00476850	0.15777	TTHERM_000277219	0		TMALAC00165190	1.43751	TMALAC00079490	0		TELLIO00034750	3.8283	TELLIO00047470	0		TPYRIF00063910	0.936771	TPYRIF00046730	0		TVORAX00057240	75.6779	TVORAX00046910	0		TBOREA00186620	0.0971608	TBOREA00076280	0		TSP00221180	0.452854	TSP00112920	0		TEPIDO00192310	15.8515	TEPIDO00079080	0		TSHANG00017530	1.14731	TSHANG00074950	0		TPARAV00033540	2.24629	TPARAV00031830	0
TTHERM_000006059	0.871401	TTHERM_000277258	0		TMALAC00019950	1.0426	TMALAC00079500	0		TELLIO00145640	1.47443	TELLIO00047550	0		TPYRIF00180650	0.443526	TPYRIF00046780	0		TVORAX00221580	4.61249	TVORAX00046920	0		TBOREA00204700	0	TBOREA00076290	0		TSP00221210	0.00985048	TSP00113140	0		TEPIDO00049280	9.21842	TEPIDO00079100	0		TSHANG00025370	1.49686	TSHANG00075010	0		TPARAV00058440	1.85796	TPARAV00031840	0
TTHERM_00006050	1.50634	TTHERM_000277259	0		TMALAC00148580	0.800172	TMALAC00079670	0		TELLIO00145650	24.6241	TELLIO00047560	0		TPYRIF00249100	0.0187212	TPYRIF00046790	0		TVORAX00079230	1.66874	TVORAX00046930	0		TBOREA00123940	0.438976	TBOREA00076300	0		TSP00242190	0	TSP00113150	0		TEPIDO00155740	2.39082	TEPIDO00079140	0		TSHANG00034230	1.46512	TSHANG00075040	0		TPARAV00215030	10.2335	TPARAV00031890	0
TTHERM_00005950	1.10505	TTHERM_000277338	0		TMALAC00164010	1.09352	TMALAC00079680	0		TELLIO00145660	4.14003	TELLIO00047570	0		TPYRIF00249030	0	TPYRIF00046810	0		TVORAX00010880	0	TVORAX00046960	0		TBOREA00124250	0.465391	TBOREA00076410	0		TSP00239560	0	TSP00113200	0		TEPIDO00158220	0.704799	TEPIDO00079160	0		TSHANG00087400	2.61086	TSHANG00075080	0		TPARAV00058430	3.42917	TPARAV00031930	0
TTHERM_00006020	0.104436	TTHERM_000277339	0		TMALAC00164020	1.08767	TMALAC00079870	0		TELLIO00115620	0.00841719	TELLIO00047720	0		TPYRIF00249040	0	TPYRIF00046840	0		TVORAX00013300	0	TVORAX00047300	0		TBOREA00155720	0.370586	TBOREA00076450	0		TSP00019060	0	TSP00113220	0		TEPIDO00159450	3.9925	TEPIDO00079320	0		TSHANG00087390	3.46461	TSHANG00075130	0		TPARAV00014050	0.0747085	TPARAV00031940	0
TTHERM_00006030	4.68966	TTHERM_000277389	0		TMALAC00214830	1.19754	TMALAC00080350	0		TELLIO00216570	0.15065	TELLIO00047800	0		TPYRIF00249050	0	TPYRIF00046890	0		TVORAX00013310	11.9688	TVORAX00047390	0		TBOREA00155860	0.297154	TBOREA00076500	0		TSP00019070	0.0603805	TSP00113300	0		TEPIDO00107100	6.58072	TEPIDO00079400	0		TSHANG00028850	0.719666	TSHANG00075180	0		TPARAV00102150	83.4131	TPARAV00031950	0
TTHERM_00791970	0.0507233	TTHERM_000277587	0		TMALAC00000710	0.0397197	TMALAC00080360	0		TELLIO00216580	0.155577	TELLIO00047820	0		TPYRIF00249080	0	TPYRIF00046920	0		TVORAX00034360	0	TVORAX00047410	0		TBOREA00155870	1.42139	TBOREA00076530	0		TSP00019080	0	TSP00113410	0		TEPIDO00125670	0.573072	TEPIDO00079560	0		TSHANG00114050	0.0344883	TSHANG00075190	0		TPARAV00102160	33.1606	TPARAV00032000	0
TTHERM_00793960	0	TTHERM_000277588	0		TMALAC00000730	0.0115478	TMALAC00080600	0		TELLIO00078340	70.6838	TELLIO00048240	0		TPYRIF00249090	0	TPYRIF00046930	0		TVORAX00034370	0	TVORAX00047600	0		TBOREA00008570	0.244176	TBOREA00076750	0		TSP00019090	0.162306	TSP00113600	0		TEPIDO00070470	0.242769	TEPIDO00079810	0		TSHANG00190840	0	TSHANG00075200	0		TPARAV00152710	11.0243	TPARAV00032010	0
TTHERM_00922830	0.258591	TTHERM_000277589	0		TMALAC00000750	0.00577696	TMALAC00080920	0		TELLIO00222210	2.59087	TELLIO00048260	0		TPYRIF00001610	0.251215	TPYRIF00046990	0		TVORAX00075450	0	TVORAX00047670	0		TBOREA00008580	0.514847	TBOREA00076890	0		TSP00019100	0.0260722	TSP00113760	0		TEPIDO00206070	0.56095	TEPIDO00080190	0		TSHANG00143600	0.106988	TSHANG00075340	0		TPARAV00152730	23.9065	TPARAV00032050	0
TTHERM_00793970	0.410592	TTHERM_000279808	0		TMALAC00003790	0.0242659	TMALAC00080950	0		TELLIO00047920	18.2025	TELLIO00048400	0		TPYRIF00001620	0.315126	TPYRIF00047010	0		TVORAX00238240	0	TVORAX00047710	0		TBOREA00008590	0	TBOREA00077000	0		TSP00019110	0.112159	TSP00113790	0		TEPIDO00070630	5.45041	TEPIDO00080380	0		TSHANG00018730	0.405402	TSHANG00075400	0		TPARAV00183140	0.172173	TPARAV00032070	0
TTHERM_00922840	2.19311	TTHERM_000279809	0		TMALAC00003820	0.857562	TMALAC00081030	0		TELLIO00137130	0.0656055	TELLIO00048410	0		TPYRIF00001630	0.735906	TPYRIF00047020	0		TVORAX00013290	0	TVORAX00047770	0		TBOREA00008640	0.236796	TBOREA00077020	0		TSP00019120	0.375169	TSP00113820	0		TEPIDO00083140	14.2754	TEPIDO00080500	0		TSHANG00176230	0.224761	TSHANG00075440	0		TPARAV00231280	20.1051	TPARAV00032160	0
TTHERM_01104930	0.0503453	TTHERM_000279909	0		TMALAC00003830	0.0326015	TMALAC00081120	0		TELLIO00111250	0.659512	TELLIO00048760	0		TPYRIF00001640	0	TPYRIF00047060	0		TVORAX00085970	0.65035	TVORAX00048210	0		TBOREA00201290	0.0195712	TBOREA00077050	0		TSP00000320	0	TSP00113840	0		TEPIDO00171080	4.20713	TEPIDO00080510	0		TSHANG00062480	0.162372	TSHANG00075460	0		TPARAV00237090	108.604	TPARAV00032180	0
TTHERM_00578610	0.0571381	TTHERM_000281031	0		TMALAC00007400	0.00976753	TMALAC00081130	0		TELLIO00137400	0.105531	TELLIO00048850	0		TPYRIF00001650	0	TPYRIF00047140	0		TVORAX00088200	0.170808	TVORAX00048270	0		TBOREA00010540	0.081944	TBOREA00077060	0		TSP00000330	0.10425	TSP00114140	0		TEPIDO00127530	249.316	TEPIDO00080520	0		TSHANG00062490	10.4814	TSHANG00075480	0		TPARAV00237100	18.053	TPARAV00032190	0
TTHERM_000013649	0	TTHERM_000283119	0		TMALAC00007410	0.0892368	TMALAC00081150	0		TELLIO00138640	1.56783	TELLIO00048860	0		TPYRIF00001660	0.0830397	TPYRIF00047150	0		TVORAX00088210	0.178035	TVORAX00048290	0		TBOREA00100420	0.0547903	TBOREA00077070	0		TSP00000340	1.11459	TSP00114160	0		TEPIDO00159230	659.213	TEPIDO00080550	0		TSHANG00008590	2.86027	TSHANG00075630	0		TPARAV00237110	159.506	TPARAV00032240	0
[truncated: 9,633 more rows]

## Sheet: S7b Fig
Expression levels (median of FPKM values) for genes for all species in all ten categories of ortholog groups.
[truncated: 11 more rows]

[truncated: 9 more sheets: S10 Fig, S11a Fig, S11b Fig, S11c Fig, S18 Fig, left panel , S18 Fig, right panel , S28 Fig, S29 Fig, S33 Fig]
